# Supplementary material for: Dysregulation of core neurodevelopmental pathways—a common feature of cancers with perineural invasion
Source: Front Genet. 2023 Aug 31;14:1181775. doi: 10.3389/fgene.2023.1181775 (PMC10501147; doi:10.3389/fgene.2023.1181775)
Supplement: Supplementary file 1 [file Table2.XLSX]

## Sheet: Description
Supplementary Table 2: Data from Figure 1A - Intersection analysis of differentially expressed genes identified from head and neck squamous cell carcinoma (HNSCC), pancreatic ductal adenocarcinoma (PDAC) and stomach adenocarcinoma (STAD) GEO datasets.
For each individual cancer type, DEGs identified from the GEO datasets listed in Table 1 were compared and intersection analysis was used to identify common genes between datasets.
The datasets with common genes are presented in column A, followed by the number of genes (column B) which are then listed in column C with gene symbols. Each row in the first column shows a different combination of datasets.
Abbreviations	DEG, differentially expressed gene; HNSCC, head and neck cancer; PDAC, pancreatic ductal adenocarcinoma; STAD, stomach adenocarcinoma.

## Sheet: 1.HNSCC
Differentally expressed genes common in head and neck cancer (HNSCC) datasets
Datasets with common genes	Number of common genes	Gene symbols
GSE138206 GSE23036 GSE31056 GSE6631	74	CEACAM6
		ENDOU
		COL1A1
		KRT17
		SPINK5
		PPL
		LAMB3
		PITX1
		COL5A2
		SPP1
		ITGA6
		GPD1L
		MMP1
		MMP12
		BLNK
		COL4A2
		MMP3
		SASH1
		KRT4
		FSCN1
		AQP3
		CEACAM5
		APOD
		COL16A1
		COL4A1
		LAMC2
		NREP
		SLURP1
		IGFBP3
		CEACAM1
		LPIN1
		PSCA
		SULT2B1
		MMP10
		LPCAT1
		COL1A2
		CFD
		ABLIM1
		HOPX
		MYO1B
		PLAU
		KRT13
		PTHLH
		MAL
		CLDN7
		PLAGL1
		EMP1
		ADH7
		TGM3
		ACPP
		HPGD
		SCEL
		CRISP3
		DFNA5
		ISG15
		TGM1
		COL3A1
		DPT
		SERPINH1
		MGLL
		ACKR1
		KLK13
		EXPH5
		CLU
		ITM2A
		COBL
		SCNN1A
		COL6A3
		PPP1R3C
		RRAGD
		RBP1
		TGFBI
		SEMA3C
		MMP9
GSE138206 GSE31056 GSE6631	32	FN1
		CDH11
		MMP11
		ALOX12
		POSTN
		FEZ1
		SULF1
		FAT1
		COL11A1
		PTN
		MMP13
		LGALS1
		CRYAB
		TSPAN8
		CXCL8
		ATP2A1
		MYH11
		PDPN
		TNC
		FAP
		SERPINE2
		NUCB2
		ALDH3A1
		THBS2
		PRSS23
		MYH7
		METTL7A
		COX7A1
		SERPINE1
		GPX3
		KLK11
		CTSC
GSE138206 GSE23036 GSE6631	15	EXOSC7
		DUSP5
		NEBL
		MALL
		LAMA3
		PRSS2
		LOC101927705
		IL1RN
		NMU
		ECM1
		SERPINB2
		CD24
		SERPINB1
		ZNF185
		SPARC
GSE138206 GSE23036 GSE31056	188	XDH
		ADAM12
		PADI1
		UPK1A
		MET
		CXCL13
		EPHX3
		BIRC5
		CES2
		RMND5B
		CDK1
		LAMP3
		IL24
		SNAPC1
		MYO5C
		COL7A1
		UBE2L6
		HLF
		AURKA
		NDNF
		KIF14
		FHL1
		SORBS2
		KLF4
		IFI27
		CYP3A5
		ALDH6A1
		NDRG2
		SCRN1
		KIF4A
		THY1
		GALNT2
		SCNN1B
		MELK
		KLK12
		NDC80
		PLOD2
		BGN
		STAT1
		SLC2A1
		STK39
		ECT2
		ARHGAP32
		EXT1
		IGF2BP2
		CENPE
		PARP12
		OGN
		CLIC4
		FUT3
		MGST2
		MYOC
		NID2
		PLA2G7
		MFAP2
		RAB11FIP1
		LRP12
		DLGAP5
		RAD51AP1
		COL4A6
		CXCL10
		P4HA1
		HERC5
		MKI67
		EPS8L2
		PLPP3
		LOX
		TGFBR3
		GCNT3
		IFIH1
		CDH19
		SHOX2
		PRELP
		LONRF1
		BSPRY
		HOXB7
		AOX1
		AMIGO2
		EVPL
		SLC16A1
		GULP1
		RNASE4
		NEK2
		KAT2B
		CYP4B1
		EYA2
		PLOD1
		BID
		ZSCAN18
		CILP
		HMGB3
		HOMER3
		CRYM
		ABCG1
		SLC16A7
		P3H1
		DCLK1
		PAX9
		DUOX2
		CFH
		TAP1
		FUT6
		AIM1L
		DSG2
		RAPGEFL1
		ATP2C1
		SNX10
		TGM5
		ANXA9
		TM7SF2
		ABCA8
		EPS8L1
		ANO1
		BLM
		ANK2
		FCER1A
		ASPA
		ITGAV
		PTK7
		DDX60
		DUSP1
		MYO5A
		NOX4
		GALNT12
		AGFG2
		CDC20
		RHCG
		BUB1
		TMPRSS2
		EPHX2
		TMEM100
		DUOX1
		ATP6V0A4
		TK1
		MFAP4
		SHCBP1
		CLCA4
		BST2
		INHBA
		IFI6
		LOXL2
		ATAD2
		CLIC3
		SLC16A6
		SORBS1
		ETFDH
		UBE2C
		C2orf54
		FOXA1
		FADD
		ERBB3
		CYP2C18
		GDPD3
		IFIT1
		CKAP2
		IL36A
		MICAL2
		CXCL9
		RECK
		CRNN
		KIF18A
		CEACAM7
		IFI35
		FMO2
		RSAD2
		ADH1B
		HMMR
		CXCL5
		DDX58
		ECHDC2
		FAM107A
		AIM2
		STC2
		TDO2
		GMDS
		COL5A1
		PTK6
		PMEPA1
		HOXC6
		TTC9
		TTK
		SNAI2
		CYP2J2
		NCAPG
		ATP10B
		SELENBP1
		IFI44
		ADIPOQ
GSE23036 GSE31056 GSE6631	5	IGF2BP3
		TF
		ZFP36
		FOSB
		PFN2
GSE138206 GSE6631	12	KRT15
		TMPRSS11D
		SPRR2C
		HTRA1
		CSTB
		IVL
		DNASE1L3
		COL6A2
		AIM1
		TPM1
		PRSS3
		PGD
GSE138206 GSE31056	466	FIBIN
		APBB2
		CSPG4
		FAM214A
		LDB3
		FRAS1
		HMGCS2
		MMP7
		SLC38A5
		XK
		SFTA2
		HOXA1
		LY6K
		NFIA
		SUGCT
		LHFPL2
		ITGA3
		CMPK2
		C5AR1
		TMEM52
		ANLN
		LTBP4
		GHR
		LAIR1
		A2ML1
		ETNK2
		GATA6
		APOE
		ALDH2
		CHST15
		GDF10
		FNDC1
		RBFOX1
		PCDH7
		SAMSN1
		C12orf75
		PXDN
		GPD1
		CHST11
		THRB
		ZNF395
		STX19
		KDELC1
		CD300A
		VSIG10L
		ZBTB20
		ADAMTS2
		TPBG
		TLE2
		MGST1
		PBX1
		ATP6V1C1
		MLIP
		LOXL1
		SH2D2A
		NEK6
		MUC15
		SKAP2
		JADE1
		TFEC
		CAPN6
		TNFAIP6
		VIT
		CRABP1
		SYTL4
		IL17D
		CTSB
		OAS1
		GRHL1
		LRRC2
		BEX2
		FAM3B
		PI15
		XRCC4
		SVIP
		TYRP1
		C1orf115
		PANK1
		XAF1
		PLAC9
		SH3BGRL2
		NRAP
		RNF150
		NT5E
		FMO9P
		IL4I1
		SULF2
		CCL4
		CYP4F12
		CNFN
		WIF1
		ZNF750
		CLIC5
		EPSTI1
		PRSS27
		RBP7
		ITGB2
		CAND2
		PSMB8
		APOL1
		AIF1L
		ZBTB7C
		TGFB1
		CWH43
		KANK4
		CHST2
		TMEFF2
		GGT6
		E2F7
		THEMIS2
		KRT78
		CD86
		BNIPL
		DUSP10
		ELL3
		HRASLS
		SAMD5
		RERGL
		CDCA5
		CKS2
		BCL2A1
		CTTNBP2
		ANGPTL1
		CXCL17
		RGS1
		LOC441178
		SLC38A6
		GNLY
		FAM83A
		CD14
		CDH3
		GREM2
		CASQ1
		CHGB
		CCL11
		COL5A3
		IDO1
		BPGM
		SLC27A6
		MKNK2
		MTFR2
		BATF2
		LPAR3
		CCL18
		NRN1
		IL17RD
		GIPC2
		HCG22
		TCEAL2
		SLC44A3
		ACP5
		PLCB4
		NKX2-3
		CYP27B1
		SH3PXD2B
		MMP14
		GALNT6
		SLC25A4
		CPXM1
		PRIMA1
		HOXD10
		FXYD5
		CBR3
		CCNB2
		CLEC7A
		DCBLD1
		MUCL1
		GBP1
		NFE2L3
		MIR99AHG
		MINPP1
		OAS2
		GLIS3
		PLSCR1
		SCARA3
		PID1
		PDE7A
		CYBB
		ARPC1B
		MACC1
		ZNF415
		WISP1
		SUSD4
		TST
		ADIRF
		GPX8
		ADTRP
		PCDH17
		ENO3
		CA3
		PEG3
		LRRC20
		FLRT3
		SLC7A7
		LCP2
		VCAN
		CYP27C1
		CCL5
		SMIM5
		MX1
		LRRN4CL
		IL32
		MPHOSPH9
		EVA1A
		SIM2
		SOSTDC1
		SBSPON
		GPC3
		KLHL5
		PPP1R1A
		RORC
		BOC
		MANSC1
		VSIG2
		SH3BGR
		IGSF6
		COLGALT1
		FCER1G
		DHRS1
		DLK1
		GBP5
		MYLK3
		PLP1
		PGAM2
		TLR2
		KIAA0101
		PCOLCE2
		CYBRD1
		IRF9
		PARP9
		PHLDB2
		PLAUR
		FAM3D
		C2orf40
		PROCR
		LNX1
		TYMP
		APOC1
		COL12A1
		AS3MT
		ACKR3
		ST6GALNAC1
		IFIT3
		STEAP1
		BICDL2
		ANKRD37
		KANK1
		TMPRSS11B
		CCNA1
		HSPB6
		PANX1
		NMB
		EHF
		C1QC
		MSC
		CAPN3
		HCP5
		FABP7
		FPR3
		SYNPO2
		MSN
		MYOM1
		BASP1
		FAM46B
		AADAC
		RAC2
		PLN
		ADAMDEC1
		MPP7
		WDR54
		FAM150B
		FBN2
		DCBLD2
		ANKRD35
		LOC285095
		PM20D2
		BORA
		FOXC1
		TNFSF10
		SCIN
		FZD2
		MYO5B
		C3AR1
		TTYH3
		NCF2
		ELF3
		PAG1
		TNNC2
		COL21A1
		DEGS2
		LINC01116
		RCAN2
		TENM2
		NCEH1
		SLC47A1
		LPXN
		CXCL11
		SERPINA1
		TP53INP2
		PLXNC1
		EGR1
		PARP14
		STOX2
		IFIT2
		USP54
		C4orf48
		TMEM246
		SERINC2
		PITX2
		OAS3
		CDK6
		CTSS
		BHMT2
		TMEM132C
		CHL1
		MARVELD1
		SLC16A9
		PLS1
		VEGFC
		WARS
		SAMD9L
		CD207
		KYNU
		SLAMF8
		TNMD
		AMPD1
		DDAH2
		PLEKHA7
		CIDEA
		GAMT
		SPINK7
		C8orf22
		SFRP4
		GRHL3
		USP53
		ADSSL1
		UBD
		GREM1
		BEX4
		RAB31
		SOAT1
		MB21D1
		TNFRSF12A
		OASL
		PPP1R3A
		ADA
		FAM26F
		44256
		MX2
		ANGPT2
		ADGRG6
		PLIN1
		SLC7A2
		ITGA4
		LGALSL
		CNTN3
		PRKAA2
		SORCS1
		KCNT2
		TMEM45B
		TYROBP
		TMEM158
		IKBIP
		COTL1
		DPP3
		OCIAD2
		IL2RA
		SCARA5
		MAOB
		ATP1A2
		PLEK2
		ACADSB
		LYN
		TGFB3
		INPP4B
		IGSF10
		CDO1
		FAM198B
		PYGL
		ID4
		NFIX
		HIBCH
		KHDC1L
		LIFR
		SLITRK5
		SPNS2
		IFI44L
		OSR1
		CALU
		FNDC5
		IFI30
		MICB
		LGI1
		KLK5
		ALDH1A1
		CLEC1A
		GBP6
		PIGN
		AEBP1
		SHROOM3
		CA2
		USB1
		WDHD1
		RASD1
		C1QB
		GSTM3
		RTP4
		DKK1
		OLFML2B
		PRDX2
		GPRASP1
		IL7R
		NMI
		RAVER2
		RBMS3
		ATP6V1C2
		GLIPR1
		PLLP
		DDX60L
		FERMT1
		PKM
		MYRIP
		FAM221A
		LY6E
		SPRR3
		COX6A2
		LAPTM5
		CAB39L
		FSTL3
		FRZB
		ART3
		EPHB6
		RGMA
		KIF20A
		CLEC4A
		SLFN5
		TCEA3
		COL10A1
		S100A7A
		GPT2
		PYGM
		MYOZ1
		CTHRC1
		RAET1E
		BCAT1
		GGTA1P
		CHN1
		CDKN2A
		MAMDC2
		POPDC3
		NANOS1
		KCNJ15
		EVA1C
		GATM
		CDKN3
		SCG5
		IL2RB
		CP
		PPP4R4
		DAPL1
		MROH1
		ALDH9A1
		GPAT3
		SMYD1
		WDR66
		PSMB9
GSE138206 GSE23036	62	GFOD2
		EMP2
		TRIM29
		TNXB
		NUCB1
		TIAM1
		AHNAK
		CPVL
		PAX1
		SERPINB13
		CYP2C9
		EPB41L3
		RAB25
		MAST4
		SLC37A1
		MAGI1
		NPAS2
		EIF2AK2
		CITED2
		AGRN
		OCLN
		MS4A4A
		ERBB2
		OBFC1
		ENPEP
		ZDHHC13
		CBX3
		MXD1
		FUT2
		LBH
		KAZN
		RANBP9
		SYNGR1
		MPZL2
		CHRDL1
		SLC35F6
		MIR6778
		RASAL1
		ERMP1
		CCNG2
		SNORA11E
		SMAGP
		PIM1
		LEPROT
		TJP1
		TMEM40
		KDELR3
		MSANTD3-TMEFF1
		COL13A1
		CCL15-CCL14
		KLF7
		SP100
		OR7E14P
		ELOVL6
		EHD3
		COL14A1
		C18orf25
		TSPAN6
		C1orf116
		CAST
		UGT1A3
		FRMD4B
GSE31056 GSE6631	9	NEFL
		CLDN10
		HBB
		MAGEA4
		ITGB4
		SLPI
		STATH
		MB
		SPARCL1
GSE23036 GSE6631	10	LYPD3
		LUM
		MAGEA10-MAGEA5
		ANXA1
		S100A8
		CCL2
		DDIT4
		LAMB1
		MAGEA6
		LCN2
GSE23036 GSE31056	171	IGF1
		TPX2
		HOXD11
		COL4A5
		SLC33A1
		NR4A2
		CDC25B
		RUNX3
		CNN1
		DSCC1
		SMYD3
		KNTC1
		LRRC8D
		FOXM1
		C3
		SORT1
		RSRC1
		DNMT3B
		ADRA2A
		UNC13B
		PSMC3IP
		CDC6
		UBXN7
		PP14571
		HP
		AURKB
		NUAK1
		MEIS1
		DUSP14
		SELP
		RAD54B
		ENO2
		DOPEY2
		MCM10
		ADH1C
		STK3
		MGP
		ECHDC3
		SLC7A11
		SOX15
		GTSE1
		HIST1H2BE
		TRIP10
		SSBP2
		DEPDC1
		KIF23
		ASPN
		FAM63A
		EMCN
		ALDH1L1
		PIK3C2B
		SLC6A1
		SPRY1
		SRPX2
		TTC39A
		NR4A1
		MCM7
		LYVE1
		NAAA
		CEP55
		AKAP12
		APOLD1
		GABRP
		F2R
		ACSL1
		CDC45
		ZNF423
		MCM2
		SLC26A2
		GNG11
		SRPX
		ODC1
		RBM41
		DCXR
		MARCKSL1
		EXO1
		CENPI
		CRYL1
		FXYD1
		SUCLG2
		CX3CR1
		HIST1H2BH
		CLEC10A
		NEMP1
		LAPTM4B
		CH25H
		GINS2
		ARHGEF10L
		HSPB8
		RECQL
		NETO2
		SOX4
		TBC1D31
		GJA1
		ACTL6A
		CSGALNACT2
		PLA2G2A
		CHEK1
		MUC1
		SKP2
		ADAMTS9
		CXCR2
		RAI14
		PPARG
		MT1M
		MYBL2
		MYO10
		DBF4
		GSN
		LMOD1
		ZBTB16
		LMO2
		EDNRB
		KIF2C
		P2RY2
		CYP2E1
		ABI3BP
		PRR15L
		LRRC15
		GCHFR
		PLK4
		RFC4
		PLOD3
		C7
		EGR3
		TRIP13
		NCAPH
		P3H4
		SMC2
		PDE2A
		ASPM
		PTGDS
		SDPR
		CTSG
		SENP2
		ADAMTS1
		SLC7A5
		UBL3
		STIL
		FOS
		CXCL12
		TOP2A
		LDB2
		FANCI
		LTF
		NCAPD2
		FAM172A
		BUB1B
		HJURP
		AQP1
		MSRA
		CCL21
		DEPTOR
		DTL
		IL33
		ALS2CL
		PIP
		GMNN
		ORC6
		ABLIM3
		MMRN1
		KCTD12
		MFHAS1
		RELN
		FGD6
		VRK1
		TP63
		FAM64A
		CENPF
		NUSAP1
		FBLN5
GSE138206	544	ABRA
		LOC100131262
		APOL2
		CXCR4
		GLTP
		SLC35G3
		CXCL3
		UBE2G1
		GNAL
		SP140L
		C16orf54
		GDA
		CAPNS2
		AFDN-AS1
		TNS3
		UGT1A1
		C4orf3
		CXADR
		ACTG1P4
		POU3F1
		PHLDB3
		USP6NL
		TLR1
		HES1
		SEL1L3
		LOC102725526
		LOC100506098
		ALDH3A2
		ST8SIA4
		TPM3
		RIN2
		B3GNT7
		TRIM2
		MZB1
		RARRES3
		PLXNA1
		CD82
		PMM1
		SAA2-SAA4
		DENND1A
		COL18A1
		FKBP1A-SDCBP2
		CDS1
		PPP1R9A
		FYB
		SPX
		DDX49
		PAQR8
		PIK3AP1
		SMAD9
		LOC100507258
		NCAM1
		LAMB4
		FERMT3
		ABHD12
		PILRA
		MFAP5
		CHI3L1
		FCGBP
		LINC00675
		KRT222
		PKIB
		SLC9A3R1
		ALDH1L2
		LONRF2
		SF3A3
		IGLV1-44
		ZNF711
		PGM2L1
		LOC101927972
		IGKV1OR2-108
		KLHL6
		IGHD
		WFDC21P
		COG4
		SLA
		MIR4680
		ARHGEF26
		TMEM79
		IGLJ3
		ANKRD22
		DCT
		SOX10
		IRF7
		MAP7
		RAB20
		SIRPG
		SDR16C5
		PHGDH
		HS3ST6
		ANKRD20A5P
		KALRN
		GNS
		FDFT1
		BMP7
		GLIPR2
		NEGR1
		GRPEL2
		PPID
		IL20RA
		FAM129B
		WNK4
		LOC158402
		SC5D
		MSR1
		IGHA2
		RASSF9
		LST1
		CALB2
		SLC44A5
		KCNAB1
		CUL3
		MXRA5
		ADGRE2
		NPNT
		HOTAIRM1
		ZNF677
		STX5
		TMEM263
		MIR1182
		LOC100506990
		L3MBTL4
		LOC284825
		NRXN1
		ZNF839
		FCMR
		TMEM132A
		TIMP1
		LOC101930578
		LOC100653057
		PI3
		TSTD1
		NAA40
		C17orf62
		LILRA5
		SFXN3
		LOC101927933
		COL8A1
		TRIM16
		BLVRB
		HABP2
		SNORA68
		CHMP4C
		CCR7
		SMURF2
		ADAMTS12
		UCP2
		AJAP1
		SERPINB11
		HMGCR
		PRSS3P2
		PLBD2
		MSC-AS1
		FCGR2A
		CECR1
		FBXO34
		EFNA5
		LOC100129518
		CD276
		MPZ
		ZNF582
		NTRK2
		SP110
		AASS
		PPP3R1
		DMXL2
		SCG2
		GYS2
		IGKC
		TAP2
		EFHD2
		DANCR
		ADAMTS15
		SNX5
		LOC101927027
		NKX3-1
		CTLA4
		SNX9
		SIRPA
		IGFBP6
		NECTIN4
		CD28
		EVI2B
		KLF5
		TNFSF8
		TACSTD2
		NCKAP1L
		EMP3
		PPP2R2A
		LOC101930100
		F10
		ACVR1
		THBS1
		ADORA3
		AFDN
		SPATA18
		TBX3
		BTBD11
		HLA-G
		CYTIP
		MAPK13
		MYCN
		C2
		RALGPS2
		CDK7
		LOC100130872
		FAM72A
		SOCS1
		MIR155
		FBXL17
		GUSBP11
		CRB3
		TTC22
		ST3GAL4-AS1
		VASN
		LOC145474
		CYSRT1
		ZNF396
		MSMO1
		LOC339803
		SCN7A
		GAS1
		ESRP1
		44986
		ANKRD20A11P
		MYZAP
		ZDHHC21
		ARG2
		SLC39A8
		FBXL16
		ADAM8
		TM4SF1
		NRXN3
		HILPDA
		NOVA1
		NUAK2
		LINC00944
		LOC100507537
		KMO
		IGKV1OR2-118
		GFRA1
		OVOL1
		S100A7
		HPSE
		SLC24A3
		SMIM10L2A
		HMGCS1
		RAB10
		ST3GAL5
		JPH1
		C1QA
		DNTT
		GPR68
		HLA-C
		PLA2G12A
		LINC00673
		MMP19
		METTL17
		ZNF57
		ME1
		ROR1
		FSD1L
		COL27A1
		HAVCR2
		DYNLT3
		FKBP11
		MESP2
		BRAF
		TMOD3
		LY96
		KCNJ8
		ZNF697
		IFI27L2
		LOC105376081
		PIM2
		PYCARD
		PARD6B
		IGHV4-31
		SOX2
		CYP1B1
		LOC101928615
		MAP3K9
		CCL13
		ESPL1
		KIF26B
		IL12RB1
		DHCR24
		SEC24D
		CYBA
		LOC101927137
		EPB41L4A
		SLC28A3
		NID1
		S100P
		PRKCDBP
		IRF1
		DNAJB1
		PLEK
		TRIM22
		CDH13
		RAB8B
		PRDX6
		ZNF500
		SMIM3
		TGM2
		CLDN4
		EIF3J-AS1
		RNF141
		ZNF277
		SPAG16
		YOD1
		APOL6
		LAIR2
		CAMSAP3
		CNTN4
		CTIF
		CHST1
		MYO6
		ALK
		DOCK8
		FRRS1L
		BTN3A2
		SLCO4A1-AS1
		CNKSR3
		PRTFDC1
		ABCA1
		CLEC2B
		DTX3L
		LOC374443
		TMPRSS11E
		ZNF692
		KRTAP3-2
		CAPN14
		SMIM10L2B
		CCM2
		IGFBP7
		FAM135A
		STRIP2
		ITGA1
		LOC101928195
		CTB-49A3.2
		SIPA1L2
		MYNN
		IGLL3P
		DSC2
		MPV17L
		C15orf62
		ATP13A4
		LOC100996735
		TAPBP
		HSPA4L
		FCGR1B
		CYP4F3
		RGS19
		HDAC9
		LOC100653247
		MS4A6A
		IL13RA2
		LOC100507221
		CBLB
		RORB
		HIST2H2AA4
		LIMA1
		IGHM
		WWC1
		SH3GL3
		KRT76
		MIR100HG
		INVS
		TLR8
		LINC01296
		S100A14
		HLA-DMB
		CTSLP8
		HLA-A
		MAML3
		SAMD1
		RAB6B
		LOC105379426
		GPR176
		LIPA
		DRAM1
		DEFB104B
		NINJ2
		GALM
		HTRA3
		SRGN
		CASP7
		CLDN17
		KY
		CTSD
		RIOK3
		VAV2
		LOC101930404
		SNX20
		PELI1
		ILF3
		NTRK3
		LARP6
		NIPAL2
		TYRO3
		SLC6A14
		AIF1
		PRR11
		ATG9B
		HEBP2
		ELOVL4
		CSRNP3
		NSDHL
		HMGA2
		TMEM154
		MVP
		LOC101926951
		RNF213
		KRT2
		LINC00844
		MIR6787
		CLOCK
		ARSI
		HLA-F
		PLA2G3
		ZNF394
		C19orf66
		IKZF2
		DOCK9
		MYH14
		ARL9
		TPRG1
		RORA
		DENND2C
		CCR1
		DUSP6
		BTC
		LILRB1
		EPN3
		KLF8
		GPR27
		LOC101060363
		IGK
		COL28A1
		FNBP4
		STXBP6
		ZC3H12D
		MXI1
		SRRM3
		PCDH19
		CYB5R1
		RTTN
		VNN1
		C5orf66-AS1
		SDK1
		IFIT5
		ST20
		ENY2
		PTGR1
		PMP2
		TNFSF13B
		ACAT2
		MIR133A1HG
		IDI1
		GLUL
		RDH12
		IGLC1
		ERO1A
		LINC01315
		CAV1
		STRBP
		IGHV3-23
		PCDH10
		CORIN
		CTSL
		ETS1
		MPZL3
		PDZRN4
		TCIRG1
		STAP2
		WDFY3-AS2
		BTN3A3
		SLC41A2
		ANPEP
		LOC100506718
		FLJ23867
		KIAA1468
		DSG3
		CRYGS
		NOTCH4
		ABHD11
		CADM1
		ZCCHC8
		PTPRO
		RILP
		C6orf118
		RPTN
		LOC101930489
		C11orf24
		LINC01133
		STAT2
		ROBO2
		FGFBP2
		LRRFIP2
		CYAT1
		C6orf132
		FOXN1
		MMD
		MLANA
		HLA-B
		SOWAHC
		CORO7
		LOC100996809
		CFB
		ZBED2
		APOBEC3G
		GPRIN3
		CCDC85A
		TJP2
		FCGR1CP
		TCP11L2
		CGN
		VOPP1
		FLG-AS1
		CTSH
		IFT57
		SAA2
		THSD4
		LOC102725051
		UHRF1
		PLA2G4B
		TRPS1
		TFPI2
		YTHDC1
		FBXO32
		TIFA
		PTPN13
		LOC101930349
		ARHGAP27
		MAL2
		CYP3A4
		MIR6773
		MIR8071-2
		C12orf73
		VPS13B
		IL11RA
		BIRC3
		CRCT1
GSE6631	11	BARX2
		MYH2
		CSTA
		RRAD
		IGFBP5
		CYP3A43
		ACTA1
		LY6D
		SPRR1A
		HBA2
		S100A9
GSE31056	1232	C9orf152
		DPM2
		CLMP
		CD44
		ABCA3
		CIPC
		SMARCD3
		PYROXD2
		BTG2
		ITGA5
		BBOX1
		HSD17B1
		PRADC1
		HYMAI
		NUP155
		TMC4
		CYCS
		FAM134B
		LPO
		WISP2
		MITF
		HS3ST3A1
		LILRB2
		CENPQ
		PEBP4
		RGN
		CCNB1
		44450
		SOD2
		AQP9
		SLC16A14
		FXYD6
		NOSTRIN
		CCDC190
		GOT1
		SLC12A8
		FRY
		FADS1
		LEP
		DKK2
		DHRS11
		SHC1
		UNC45B
		LRFN5
		MAP1LC3C
		GINS1
		EFNB1
		TIGAR
		ASPRV1
		LMNB2
		ZIC2
		KPNA2
		MACROD1
		CLC
		44258
		C15orf52
		ANKRD6
		NEIL1
		STK17A
		FOXE1
		CD38
		CCNE1
		PODN
		DMTN
		GIMAP1
		ROR2
		ZNF385B
		CORO2A
		MAOA
		PF4
		BPIFB2
		KLF3-AS1
		FBXO31
		GYPC
		LMOD3
		GMPR
		DAPK3
		FIGF
		SLCO2A1
		SLC6A15
		ADGRF1
		F2RL1
		N4BP2L2
		RNF217
		TUBB
		ATOH8
		LOC389328
		GLTSCR2
		LLGL2
		TMEM255A
		ZSCAN16
		MYH6
		MEIS2
		EIF1AX
		CPEB3
		ORC1
		LRRC4C
		PLCL2
		RACGAP1
		FAM162B
		EMILIN1
		STPG1
		CDCA4
		NIPSNAP3B
		TOX3
		MYBPC1
		NPR1
		PSMD11
		SLC9A9
		EN1
		GSTM4
		RGS4
		RCSD1
		EDNRA
		ZNF331
		IRS1
		TSPAN7
		APOBEC2
		PENK
		PCDH18
		C3orf52
		RGL1
		PPBP
		LRRK2
		POF1B
		METTL21A
		ACOT7
		NUDT12
		SETMAR
		ACADL
		AGT
		LGI4
		TMEM125
		CD53
		CLEC3B
		SPRY2
		GMFB
		HDHD2
		SLAIN1
		APOBEC3B
		AGTRAP
		SMTNL2
		MMP27
		PAEP
		CPAMD8
		AAMDC
		SMPD2
		MAD2L1
		ALYREF
		GLYATL2
		ACVR2A
		PRIM2
		PIGL
		HCK
		C1orf112
		MICALL1
		ZC3H6
		NIPAL4
		SCN3A
		CDSN
		PLSCR4
		MIR503HG
		PPARGC1A
		TIPIN
		RALGPS1
		LOC440311
		GJB5
		CCM2L
		ENTPD7
		ZFPM2
		PIEZO2
		YWHAH
		GPR158
		MUC5B
		OMD
		CMYA5
		MRTO4
		NTM
		DDX39A
		CADPS2
		SEMA3G
		LARGE2
		GLDN
		EGF
		IL1A
		RGS20
		PDGFD
		CENPL
		FST
		TRAM2
		CAV3
		PAWR
		AGO2
		CCL14
		ELAVL2
		COQ10A
		KLF2
		TANC2
		PGM1
		MYOZ2
		TMEM189
		KIT
		NTN4
		HSPA2
		DSE
		SCN4B
		NFKBIZ
		OSBPL3
		SLC39A9
		TSHZ1
		BICD1
		HERC6
		ACADVL
		HRCT1
		LRR1
		MSANTD3
		PLA2G4C
		CA9
		WNT5A
		SPDL1
		RANBP1
		C1QTNF7
		ADAMTSL4
		LRP5
		SQLE
		OLR1
		OPN3
		SLC25A34
		TCF19
		HPGDS
		TMEM185B
		SNTA1
		ELF4
		TLR5
		HAS2
		RUNX1T1
		PRKDC
		PSMD2
		S100B
		NPY1R
		SOST
		ACLY
		USP43
		ZNF565
		MEX3D
		KIAA0232
		TPPP3
		TYMS
		MAB21L2
		MCM5
		CPA4
		ZNF681
		C1QTNF2
		MUC20
		RAMP3
		PLPP2
		TSPYL5
		SLC48A1
		DSC1
		IL36G
		DHCR7
		PROS1
		HN1
		DDIT4L
		ZWINT
		CSRNP1
		FAM89A
		TBCCD1
		SETBP1
		GIMAP6
		FHL5
		RNF175
		ITGA2
		SLC31A2
		LRRC8E
		CEP68
		ARPC1A
		SUPT16H
		PHYH
		OIP5
		HIST1H2AG
		CCNA2
		LOC644285
		ABCA12
		CHIT1
		MIA
		LIN7B
		TMEM178A
		PCSK9
		NUF2
		MDFI
		ICAM2
		CTSF
		ABHD14B
		TNFAIP3
		FAM228B
		SPHAR
		PSRC1
		C9orf135
		PDK4
		GBP4
		LRRC39
		FILIP1
		ST6GALNAC3
		PTTG1
		BEND5
		CREB3L4
		STMN1
		REEP1
		UBE2T
		GALNT10
		CD109
		FHOD3
		SRL
		GADD45B
		DAAM2
		BNC1
		P2RY14
		DNAJB11
		ATL1
		GRAMD1C
		ZNF165
		EEF1A2
		MYO1E
		SMOC2
		NDE1
		PLPP4
		SYNPO2L
		NR3C2
		MYBL1
		SDS
		DIAPH3
		GGH
		LMO7
		CCL23
		HAS3
		UBASH3B
		SLC39A4
		EGFL8
		GPIHBP1
		CD302
		CALML5
		FNDC4
		CGNL1
		ERAP2
		NONOP1
		ZNF114
		F2RL2
		BPIFB1
		LMNB1
		TSPAN12
		SPAG5
		SHE
		BRCA2
		FAM8A1
		TUBB2B
		LOC285556
		C11orf52
		ZNF493
		FAM83B
		FAAH2
		KIAA1644
		CYP2S1
		RTN2
		IRX4
		PGF
		ALOX5AP
		HIST1H2AM
		RHOU
		ADHFE1
		PTBP3
		TACC3
		SH3YL1
		SERPINI1
		TREM2
		FMO3
		PCDH20
		LVRN
		THSD7A
		NBEA
		ABCA6
		RASL12
		MYL3
		SESN1
		CYSLTR1
		CHI3L2
		WNT2
		PRC1
		HOXC4
		RNASE7
		PDLIM4
		NAP1L5
		P3H2
		CDT1
		CFL1
		LRP8
		CENPW
		C1QTNF6
		GCOM1
[truncated: 1,065 more rows]

## Sheet: 2.PDAC
Differentally expressed genes common in pancreatic ductal adenocarcinoma (PDAC) datasets
Datasets with common genes	Number of common genes	Gene symbols
GSE15741 GSE16515 GSE28735 GSE62452	217	BTG2
		STYK1
		MMP7
		RGN
		HEPH
		CEACAM6
		MET
		ITGA3
		COL1A1
		ANLN
		ADGRF1
		FNDC1
		KIAA1324
		SLC6A6
		TRIM29
		EDNRA
		ACADL
		MFAP5
		EPHA4
		PLA2R1
		SLC39A5
		NRG4
		FN1
		KRT17
		IFI27
		MT1G
		ASAP2
		LAMB3
		TNFAIP6
		C5
		EGF
		VSIG1
		AQP8
		COL5A2
		ANKRD22
		OSBPL3
		TMPRSS4
		ANTXR1
		SDR16C5
		OLR1
		NT5E
		CTSK
		SULF2
		SLC17A4
		GPX2
		TRHDE
		APOL1
		CDH11
		AREG
		ITGA2
		GP2
		LAMA3
		BGN
		PDK4
		MMP1
		IGFBP5
		COL8A1
		RBPJL
		MMP12
		SLC2A1
		CD109
		SLC22A3
		ADAMTS12
		ECT2
		MMP11
		CDH3
		PDIA2
		PM20D1
		ANXA10
		IAPP
		POSTN
		MMP14
		PLAT
		ADAM28
		SRPX2
		CEACAM5
		ERP27
		CEMIP
		TMC5
		CTSE
		OAS2
		CELA2B
		GABRP
		COMP
		SYTL2
		GPX8
		RUNX2
		KRT7
		KRT19
		VCAN
		ERO1B
		GUCA1C
		SULF1
		LAMC2
		CTRL
		SYCN
		GCNT3
		CHRM3
		TMED6
		ALB
		CEACAM1
		COL11A1
		SERPINB3
		KCNJ16
		ETV1
		TFF1
		SLC4A4
		AOX1
		COL1A2
		CELA2A
		COL12A1
		AGR2
		SLC44A4
		PLAU
		CTNND2
		SERPINB5
		TGM2
		DGKH
		ITGB4
		DCBLD2
		TRIM31
		TSPAN8
		GALNT5
		NRP2
		CST1
		F11
		ARNTL2
		CPA2
		BNIP3
		LEF1
		MYOF
		ANO1
		DPCR1
		S100A14
		DDX60
		KYNU
		CAPG
		CCL20
		ADAM9
		MATN3
		NPR3
		SLPI
		GPRC5A
		PAK3
		NOX4
		IL1RAP
		ACSL5
		PRSS3
		GREM1
		SCEL
		FBN1
		SLC6A14
		F8
		KRT6A
		GPHA2
		EPHX2
		DHRS9
		PNLIPRP2
		LAMP5
		COL3A1
		TMEM45B
		EDIL3
		ASPM
		FAP
		BACE1
		PLEK2
		INPP4B
		INHBA
		TCN1
		NUCB2
		HOMER2
		NQO1
		ANXA8L1
		IFI44L
		GNMT
		SLC43A1
		HK2
		CELP
		TOP2A
		NR5A2
		MICAL2
		ERO1A
		AEBP1
		AQP12B
		THBS2
		IL22RA1
		ANPEP
		PAIP2B
		TSPAN1
		LMO3
		FGL1
		FERMT1
		CXCL5
		COL6A3
		EGLN3
		PNLIPRP1
		KLK1
		COL10A1
		CST2
		LCN2
		ACTA2
		PLAC8
		AHNAK2
		SERPINI2
		MLPH
		FBXO32
		TGFBI
		GATM
		CLDN18
		FGD6
		DPP10
		CP
		FXYD3
		MBOAT2
		SEMA3C
		DPYSL3
		CENPF
GSE15741 GSE16515 GSE28735	52	XDH
		ADAM12
		EPB41L4B
		IGF2BP3
		LRRN1
		ANXA3
		PCDH7
		PXDN
		SULT1C2
		PGM2L1
		OAS1
		ENO2
		MELK
		MXRA5
		MALL
		S100A16
		ADAMTS6
		PLPP4
		EFNA5
		CCL18
		MCOLN3
		EPYC
		FCGR3B
		DLGAP5
		NMU
		ST6GALNAC1
		BAIAP2L1
		GSTA1
		S100P
		FOXQ1
		FAM129A
		FAM150B
		RAI14
		PLS1
		SLC1A2
		ABHD17C
		LOXL2
		LIFR
		IL1R2
		GJB2
		EFNB2
		ABAT
		CORIN
		DKK1
		RHBDL2
		PKM
		SCNN1A
		CTHRC1
		KCNN4
		MTMR11
		SLC16A10
		MMP9
GSE15741 GSE16515 GSE62452	5	LYZ
		DUOX2
		ANTXR2
		SPARC
		IFI44
GSE15741 GSE28735 GSE62452	2	LTBP1
		FAM3B
GSE16515 GSE28735 GSE62452	47	PTPRR
		PADI1
		CELA3A
		PKHD1
		CEL
		G6PC2
		CLPS
		SST
		PRSS3P2
		LMO7
		PRSS2
		CTRC
		REG1CP
		PLA2G1B
		KRT6C
		CELA3B
		MUC17
		REG1A
		P4HA1
		MUC13
		MUC16
		LIPH
		C2CD4B
		REG1B
		SCGN
		HPGD
		GRB14
		REG3G
		DCDC2
		IGFL2
		SLC7A2
		CPA1
		CYP2C18
		TNS4
		BCAS1
		BEX1
		CFTR
		DSG3
		COL17A1
		TTN
		ITGA11
		ADH1B
		NRCAM
		CDCP1
		TFPI2
		UGT1A3
		C6
GSE15741 GSE16515	671	PNMA1
		PLCE1
		DLG1
		PFKP
		CXCR4
		TMSB10
		CXCL3
		PEBP4
		C15orf48
		TAF9B
		TRIM74
		CCNB1
		ZG16
		KCNK3
		GDA
		MREG
		SFTA2
		SUGCT
		EPS8
		GINS1
		TIGAR
		PALLD
		MCUB
		KPNA2
		A1CF
		TMEM52
		C1QTNF3
		SMYD3
		LINC00261
		ABR
		SERPINB9
		HS3ST1
		ISM1
		CORO2A
		APOE
		SYT13
		CDK1
		RARRES3
		CPEB3
		TNFRSF10A
		RACGAP1
		DUSP5
		ID1
		TOX3
		CHST11
		TMEM200A
		SPX
		LOC105375172
		PAQR8
		PHLDA1
		LIF
		BACE2
		SEC11C
		PRDX4
		PLD1
		KDELC1
		CD300A
		CENPU
		CMTM3
		UBE2L6
		PRRG1
		ADAMTS2
		CBARP
		TPBG
		PBLD
		NDNF
		KIF14
		PERP
		ANXA2P2
		AHR
		MAD2L1
		LOXL1
		NEK6
		YWHAZ
		PRRX1
		LMO4
		SKAP2
		IFI16
		CSTA
		OSBPL10
		NUAK1
		PPL
		SOX9
		CYP3A5
		IER3
		ALDH6A1
		MUC5B
		FOXL1
		CTSB
		GRHL1
		AMMECR1
		MIR4680
		LDLR
		ITGB1
		KLF2
		KIAA0930
		XRCC4
		AOC1
		THY1
		KRT8
		C5orf46
		BICD1
		CASP1
		CORO1C
		XAF1
		MYCL
		SPP1
		WNT5A
		PTGS2
		LGALS4
		SQLE
		OPN3
		SLC25A34
		CBS
		PPID
		ELF4
		AZGP1P1
		IL18
		C1GALT1
		IGFBP2
		IMPA2
		RRAS
		NET1
		SMS
		ECHDC3
		MUC20
		SPATS2L
		DLEU2
		EPSTI1
		ARHGAP26
		HOTAIRM1
		ITGB2
		CDKN2B
		PSMB8
		CRAT
		HN1
		ZWINT
		TRIM14
		ABRACL
		NDC80
		TGFB1
		SOX15
		CCNA2
		TIMP1
		TPST2
		PI3
		COCH
		SLC30A2
		CD86
		SLC11A1
		CLIC1
		STAT1
		LRRFIP1
		PTTG1
		LOC102725271
		NRTN
		MEGF6
		REEP1
		GALNT10
		PTGER4
		BCL2A1
		CKS2
		RGS1
		PRDM1
		SLC25A15
		PTPRC
		MYO1E
		ARHGDIB
		CAPN8
		ANXA2
		LGALS2
		MTUS2
		PDZK1IP1
		AP1S3
		CST4
		KDM5B
		BPGM
		CCDC74B
		EMB
		LPAR3
		FAM19A5
		SLC2A14
		GATA3
		ZNF365
		FAM83B
		IRAK2
		MFGE8
		CA4
		LOC283075
		ISLR
		DKK3
		ALOX5AP
		PTBP3
		TREM2
		SERPINI1
		ITGBL1
		TNFSF11
		TAP2
		MYLK
		CHML
		FSCN1
		FXYD5
		WNT2
		PRC1
		MELTF
		LGALS3
		TMPRSS3
		PDLIM4
		DCBLD1
		CFL1
		CENPW
		GBP1
		NFE2L3
		CEP55
		KIRREL2
		MINOS1-NBL1
		KLF5
		TACSTD2
		C11orf80
		KLB
		TUBA1C
		TNFRSF21
		SLC16A4
		CDC42EP5
		LINC01094
		NT5DC2
		DIO2
		SEMA6D
		PMAIP1
		PIWIL2
		IER5
		S100A2
		ARPC1B
		HRH1
		TMEM97
		PLA2G7
		LOC100130872
		MFAP2
		FAM72A
		BHLHE40
		WISP1
		PHLDA2
		CNIH4
		WFDC2
		P2RX1
		COL16A1
		GAS2
		TFAP2A
		IL1RN
		MSMO1
		TFPI
		DPEP1
		SYBU
		LINC00339
		ENO1
		CXCL10
		ZNF532
		CRIP1
		SLC7A7
		COL4A1
		RNASE1
		THAP9-AS1
		SLC39A8
		STS
		NHS
		GLI2
		TGIF1
		SFTPC
		CCDC69
		SPAG1
		TM4SF1
		MT1F
		ENTPD1
		JUP
		SLC41A1
		MX1
		LOX
		SLC39A10
		KIAA1211
		MYL9
		NBL1
		MARCKSL1
		F5
		TPM2
		FAT1
		NREP
		N4BP1
		TMEM133
		CSTB
		DMD
		HILPDA
		RHPN2
		STAMBPL1
		ASPHD2
		CD47
		MXD1
		CLDN1
		CENPK
		FAM46C
		PLEKHG1
		SLC25A45
		CTSA
		HIST1H2BD
		IGSF6
		HPSE
		CALD1
		SLC24A3
		TGFB1I1
		IGFBP3
		CERS6
		ZNF703
		FOXF2
		TREM1
		COL8A2
		ACTN1
		CYB5A
		SUCNR1
		LINC00673
		IFITM1
		B4GALT5
		MACROD2
		BCL10
		HOXB7
		CTTNBP2NL
		IRF9
		PARP9
		LBH
		LOC100129129
		HAVCR2
		PLAUR
		TEX11
		FKBP11
		SESTD1
		TWIST1
		LOC285097
		MAFF
		AMIGO2
		HSD17B6
		SLC16A1
		ITGB5
		PYCARD
		APOC1
		NEK2
		SAT1
		IFIT3
		HOPX
		STEAP1
		CBFA2T3
		PGK1
		B3GNT5
		KIF26B
		DNASE1
		C1orf106
		NARR
		TNIK
		HPN
		CXCL14
		MPZL2
		EHF
		ANXA1
		ERI1
		ID3
		CCDC110
		HCP5
		GOLM1
		AGR3
		SOX4
		CKLF-CMTM1
		BIK
		ALOX5
		VEPH1
		GPNMB
		PTPN12
		GPR137B
		BASP1
		CLDN4
		PDLIM7
		ABCG1
		MXRA8
		LOC100289094
		RAC2
		CD55
		ACAT1
		LOC101928916
		MPP7
		TAGLN2
		RAPH1
		HENMT1
		LGALS1
		ATP4A
		HBEGF
		PRKCI
		OSMR
		FOXC1
		TNFSF10
		MBOAT1
		SCIN
		FZD2
		SLC2A3
		TNFRSF11B
		SLCO3A1
		NCF2
		ELF3
		DCLK1
		HOXB3
		RNF145
		CLDN2
		TAP1
		ETS2
		PRDX1
		DPP10-AS1
		SIPA1L2
		ARL4C
		NCEH1
		RAB26
		MT1M
		SERPINA1
		SMC4
		CXCL8
		SLC12A2
		ECM1
		CD58
		HOXA3
		TUBA1B
		CUZD1
		FAR2
		UHMK1
		IFIT2
		IFITM2
		ASPH
		SERPINB2
		OAS3
		KIAA1217
		POC1B-GALNT4
		CTSS
		LCK
		MAP3K8
		CLDN23
		EFNA1
		SH3KBP1
		PPP1R3B
		SDC4
		FHL2
		LPCAT2
		LGALS3BP
		SAMD9L
		RBM20
		HLA-A
		LDHA
		SCD
		HSPA6
		MPZL1
		TDH
		EIF5A2
		CAP1
		SLC44A1
		STX7
		ADAM10
		GNA15
		IER5L
		GAMT
		TGFBR1
		GBP2
		HK1
		SLC35G1
		CTH
		KCNK1
		EREG
		LRRC15
		CDCA7
		HRASLS5
		SFN
		RND3
		CD9
		CCKBR
		S100A6
		UBD
		CAMK2N1
		CMTM6
		PELI1
		MUC4
		RAB31
		ZG16B
		PIEZO1
		BHLHA15
		SPAG4
		ZNF267
		PRR11
		SLC9B2
		S100A11
		RAP2B
		ECI2
		HMGA2
		EPOR
		MVP
		ISG15
		MX2
		SEL1L
		ADGRG6
		RNF213
		MIR6787
		VDR
		CPNE8
		ITGAM
		TAGLN
		PDPN
		HLA-F
		SGPP2
		FOSL2
		TUBA4A
		EPPK1
		MMP28
		TYROBP
		LOC400043
		TMEM158
		COTL1
		SERPINH1
		UBE2S
		LAYN
		TPRG1
		MGLL
		SGK223
		SMURF1
		BST2
		TNFSF4
		TPM4
		DUSP6
		KLF7
		IFI6
		S100A4
		PLCB1
		LOC101930067
		SLC16A6
		REG4
		ANOS1
		LY75
		DMBT1
		SPTLC2
		LOC100507855
		CKLF
		TSPO
		UBA6
		RAB3D
		VNN1
		SDC1
		SLC1A1
		PSAT1
		CALU
		IFIT1
		LOC100506691
		RALA
		CKAP2
		LEMD1
		LPAR5
		TMEM173
		ENDOD1
		IFI30
		ULBP2
		RRM2
		ELOVL6
		MDK
		EPHX1
		CD52
		WDR72
		ICAM1
		EGFL6
		BRSK2
		NAV1
		LINC00342
		APLP2
		SHROOM3
		PRR5L
		PLEC
		ISG20
		GSTA3
		HOXB6
		SGMS2
		C19orf33
		SIDT2
		C1QB
		DDC
		PROM1
		PRLR
		CEACAM7
		RTP4
		DST
		RIT1
		FGD5
		LOC100505984
		OLFML2B
		S100A10
		MAT1A
		ACTB
		IFI35
		NMI
		VCL
		LOC101928269
		LOC101930489
		GBP3
		DOCK5
		DTL
		FAM83D
		RNF186
		RSAD2
		MSLN
		DDX60L
		RUNX1-IT1
		TNFAIP2
		RASAL2
		KLK10
		HLA-B
		CD300LF
		MYRIP
		LY6E
		GCAT
		LAPTM5
		ENPP1
		RGS10
		CFB
		PDZK1
		PDLIM3
		GMNN
		PON2
		SHISA2
		LOC102723493
		PFN1
		SLFN5
		SOX11
		TCEA3
		ARSE
		P4HB
		STC2
		SAMD9
		KITLG
		LOC101929726
		KRT6B
		TRBC1
		GPR87
		COL5A1
		GPT2
		LAMA4
		PMEPA1
		MAP4K4
		KCNJ5
		HOXC6
		TRIM59
		PPP1R18
		PEX5L
		C1orf116
		ONECUT2
		ATP1B3
		TRNP1
		HOXB2
		TRHDE-AS1
		FLNA
		NPC1
		TRIB2
		MAL2
		DPY19L1
		GLS2
		MIR8071-2
		NUSAP1
		DACT1
		KRT23
		PSMB9
		TRIM50
		ITPR3
		BIRC3
		SPOCK1
		CTSC
		H2AFY
GSE15741 GSE28735	3	PPY
		ESM1
		SGIP1
GSE15741 GSE62452	1	ASPN
GSE16515 GSE28735	44	TPX2
		PCSK1
		TSPAN7
		LONRF2
		SLC3A1
		PROX1
		GC
		TRIM16
		ANGPTL1
		KIF23
		ATP2C2
		SLC30A8
		ADHFE1
		LYVE1
		FUT3
		MACC1
		SCG3
		KIF1A
		MKI67
		SERPINA5
		IL2RG
		CHRDL1
		AFAP1-AS1
		SLCO1B3
		CCDC141
		MUC1
		CD36
		DSG2
		CHGA
		ESRRG
		SV2B
		ABCA8
		TFF2
		C7
		SEMA6A
		MST1R
		DPT
		PRKAR2B
		OCIAD2
		CHST9
		CLU
		CXCL12
		ALDH1A1
		SLC26A9
GSE28735 GSE62452	20	OR8D4
		GSTA2
		CPB1
		FER1L6
		FAM24B-CUZD1
		GRPR
		REG3A
		TMC7
		SPINK1
		SLC16A12
		MIA-RAB4B
		PNLIP
		ITGB6
		CTRB2
		TTR
		ONECUT1
		AMY2B
		FABP4
		MIR217
		PRSS1
GSE15741	833	MSRB1
		FSTL1
		CLMP
		MMP2
		FIBIN
		ITGA5
		APBB2
		FGF7P3
		LOC101060835
		ADCY7
		LINC01279
		C1RL
		HMGCS2
		44445
		MITF
		CACNA2D1
		COL4A5
		ZEB1
		44450
		ERG
		SLC38A5
		SOD2
		MSRB3
		C16orf54
		SLC16A14
		OSBPL8
		CXCL13
		SUSD2
		TEAD1
		PCOLCE
		SERPINF1
		DKK2
		ELOVL5
		RUNX3
		HNMT
		EIF4G3
		C5AR1
		A2M
		GLT8D2
		TLR1
		PHF20
		SLC8A1
		GRK5
		AP1S2
		VGLL3
		ZNF83
		44258
		PRR16
		PPP3CA
		FAM63B
		SELL
		ANKRD6
		GFPT2
		CCL19
		LAIR1
		EVI2A
		ST8SIA4
		C3
		RIN2
		PTK2
		RNF217
		BANF2
		TUBB
		PLXNA1
		TMEM255A
		SERPING1
		MMP16
		SAMSN1
		P2RX5-TAX1BP3
		EMILIN1
		FUS
		PTRF
		HLA-DRA
		RGS4
		RCSD1
		FYB
		IRS1
		RHOH
		MRGPRF
		SMAD9
		PCDH18
		KDM2A
		QKI
		PDP1
		AGT
		GLIS2
		ANKRD10-IT1
		TM6SF1
		CHI3L1
		CD53
		VASH1
		CRP
		ITPRIPL2
		OSR2
		TCF4
		GNB4
		DOCK11
		PALM2-AKAP2
		AKR7A3
		STON1
		TIAM1
		AHNAK
		IGLV1-44
		PXMP2
		MLIP
		SH3PXD2A
		DUBR
		TAGAP
		IDS
		TFEC
		IGKV1OR2-108
		SFRP2
		VMP1
		KLHL6
		ZFPM2
		PIEZO2
		YWHAH
		SYTL4
		PDGFRB
		OMD
		ITSN1
		SVIL
		ADCY3
		DDX39A
		ASAP1
		ATP8B4
		SLA
		GLDN
		CPVL
		FYN
		TRAM2
		LXN
		IGLJ3
		RELL1
		PI15
		TUBA1A
		ABCC2
		TANC2
		HLA-DOA
		TBC1D8
		DSE
		NFKBIZ
		JAK2
		IL13RA1
		AQP11
		GNS
		CFHR1
		GLIPR2
		KIAA1551
		HOXA5
		CTNNB1
		PSMB8-AS1
		CD200
		RUNX1T1
		SGK2
		CD93
		MSR1
		IGHA2
		MGP
		UGT2A3
		TRPC1
		SRGAP2C
		FLI1
		TNFRSF19
		PTPN14
		ITGB8
		DEFA5
		RCN1
		GXYLT2
		44988
		EPB41L3
		BCL6
		PROS1
		LIMS1
		ENPP2
		DOCK4
		PCNX2
		MAST4
		C3orf70
		BCL11B
		SOCS3
		MEP1A
		PLS3
		PLOD2
		TSPAN2
		MRC1
		THEMIS2
		MIR21
		KIF1B
		GNA13
		TNFAIP3
		CRLF3
		IBSP
		ZC2HC1A
		AMPD3
		SFXN3
		HLA-DQA1
		LOC101927933
		TWSG1
		CRTAP
		COLEC12
		CARD16
		LSAMP
		NR2F2
		EFEMP1
		LINC01140
		NAP1L1
		SLC38A6
		FPR1
		SMOC2
		CD14
		CCDC102B
		INPP5F
		LOC100509457
		MIR612
		COL4A2
		LUM
		C1S
		OGFRL1
		FCGR2A
		ERAP2
		F2RL2
		LRRC32
		AXL
		LOC100129518
		PCDHB14
		F13A1
		GIPC2
		NAMPT
		MYO9A
		TEP1
		PNMA2
		PLCB4
		FAM171B
		CLIC4
		OLFM4
		SH3PXD2B
		TCEAL7
		IGKC
		MS4A4A
		FMO3
		THSD7A
		GNAI1
		DNM3OS
		THBS4
		MSRB2
		SNX9
		SIRPA
		CSGALNACT1
		LNPK
		TLR7
		CLEC7A
		IQCJ-SCHIP1
		SELPLG
		RBP2
		TPSB2
		MIR99AHG
		TMEM43
		AKAP12
		MEOX2
		HLA-DPB1
		SKI
		CEP170P1
		CD74
		PLSCR1
		TBL1XR1
		PHACTR2
		LIPG
		EVI2B
		FEZ1
		APOD
		NCKAP1L
		EMP3
		ACVR1
		F2R
		THBS1
		CAMSAP2
		PTPRG
		ANKRD44
		EBF2
		LACC1
		CRIP2
		MGC24103
		FUT11
		HLA-G
		CYBB
		NID2
		SYT11
		PDZD2
		HTRA1
		MCC
		LHFP
		ATP2B4
		PDE10A
		PCDHB9
		CELF2
		GLRX
		TMEM200B
		HBB
		NABP1
		RHOJ
		RBFOX2
		PDE4B
		FDCSP
		LRP12
		MAFB
		C1orf54
		CLIP4
		TMEM87A
		PLEKHA2
		PKIA
		GAS1
		44986
		CYB5R2
		RAP2A
		FLRT3
		LCP2
		IL10RA
		SLFN11
		SLC1A3
		ALDH1A3
		NAV3
		BICD2
		EMILIN2
		LRCH1
		C3orf58
		CARMN
		UBE2E2
		PTGFRN
		NCK1
		TRAF3IP3
		PTPRM
		ATXN1
		SSPN
		ADAM17
		RARRES1
		CLEC5A
		OLFML3
		GJC1
		CCDC71L
		ATP10D
		KIRREL
		RASSF8
		MAF
		PDGFRA
		DOK5
		MPEG1
		LAP3
		OTC
		SPRY4
		BOC
		LMCD1
		IGKV1OR2-118
		SLC27A2
		NEURL1B
		WIPF1
		BTD
		NHSL2
		ST6GAL1
		FCER1G
		SKIL
		CCDC144NL-AS1
		C11orf96
		CLEC11A
		C4BPA
		C1QA
		TPST1
		DCN
		PLPPR4
		MIR24-2
		PRELP
		IFNAR2
		SLIT2
		CX3CR1
		NCOA7
		HACD4
		MLLT11
		BSPRY
		PMP22
		TLR2
		ELK3
		GPX1
		P2RX7
		GALNS
		STX6
		FAM20C
		BNC2
		SERPINA3
		STMN2
		NRK
		CYBRD1
		MMP10
		AUTS2
		MYO1D
		FAM167A-AS1
		BMP2K
		DYNLT3
		RHOBTB1
		BHLHE41
		LACTB
		LPCAT1
		MEP1B
		CYR61
		TMOD3
		AKT3
		LY96
		IL1R1
		LTBP3
		HGF
		GGT5
		KCNE4
		ACSL4
		C1orf162
		TMEM176B
		CH25H
		CYP1B1
		VGLL4
		PDLIM5
		XYLT1
		RBMS1
		EFS
		MYADM
		MCTP1
		MEF2C
		RCN3
		UGCG
		LPP
		TBCB
		PANX1
		FGL2
		TGFB2
		MDFIC
		LAMA2
		MAST2
		C1R
		AGFG1
		TRIO
		NID1
		C1QC
		CILP
		TMEM204
		RECQL
		HMG20B
		LOC100507334
		DOCK2
		DPYSL2
		PTPRE
		UNC5B
		FPR3
		SYNPO2
		MSN
		EPDR1
		SH3RF3
		NRP1
		NR2F1
		TRIM22
		FKBP7
		RNASE6
		RAB8B
		GJA1
		JAM3
		ST6GALNAC5
		CHSY1
		SLC39A14
		FCGR2B
		CLDN11
		PKD2
		ARHGAP30
		TIMP3
		MAML2
		PLN
		MEOX1
		CSGALNACT2
		INTU
		UCHL1
		MRVI1
		TMEM45A
		GJB6
		ANKRD10
		ST3GAL1
		ATP8B2
		RFTN1
		P3H1
		LCT
		APOC3
		IKZF1
		KATNAL1
		LOC285095
		COL15A1
		DOCK8
		ATP11A
		PELO
		FAS
		SWAP70
		BTN3A2
		POU2AF1
		PRTFDC1
		LDLRAD4
		ABCA1
		FGG
		CLEC2B
		C2orf27A
		ATP13A3
		C3AR1
		FAM102B
		ZNF117
		MEF2A
		C1QTNF5
		HMCN1
		SGCB
		CASP8
		APOB
		CFH
		BNIP2
		IGFBP7
		ITGA1
		ARID5B
		SPACA3
		SPTAN1
		IGLL3P
		PAPPA
		RBMS2
		PLXNC1
		ATP2C1
		FCGR1B
		SNX10
		HLA-DQB1
		SCRG1
		MTTP
		TSHZ2
		MNDA
		TMEM165
		CPNE2
		ZCCHC24
		MS4A6A
		DYRK2
		S100G
		EMP1
		HDGFRP3
		LTBP2
		ARPC5
		SLC43A3
		INS-IGF2
		CARD6
		LEPROT
		C4B_2
		CBLB
		ZFHX4
		IGHM
		COL6A2
		FBLN1
		FZD7
		TMEM47
		TMTC3
		ADGRL4
		MARVELD1
		SLC13A2
		ARL10
		EGR2
		ZNF281
		HLA-DPA1
		GAS2L3
		FRMD6
		CNRIP1
		ZYX
		SPON1
		NALCN
		RAB23
		FKBP10
		MIR100HG
		SMAD7
		VEGFC
		FCER1A
		VIM
		TLR8
		HPS3
		ITGAV
		HLA-DMB
		NGB
		LZTS1
		MAN1C1
		ROBO1
		SLAMF8
		PEX7
		MYH10
		CRISPLD1
		LOC101926921
		SPRED1
		CPM
		IRAK3
		45180
		ZC3HAV1L
		DRAM1
		MRC2
		ZNF217
		SFMBT2
		UACA
		TPM1
		DIEXF
		NINJ2
		ABI3BP
		KLF12
		PFKFB3
		SFRP4
		VSIG4
		CDH6
		SRGN
		C3orf80
		PLEKHH2
		GLI3
		QPCT
		MLLT3
		FMO1
		SCGB2A1
		AIF1
		MR1
		MAP4K5
		EGR3
		MSANTD3-TMEFF1
		EHBP1
		CCL2
		CRISP3
		LAMC1
		DFNA5
		ZNF521
		FAM26F
		PDE1A
		CTGF
		44256
		PRICKLE2
		CMAHP
		LIMS4
		DUXAP10
		TMPRSS15
		ADGRA2
		UBE2D1
		YWHAB
		KCTD20
		ITGA4
		FERMT2
		SEC23A
		KATNBL1
		PGM2
		LOC100129406
		TPSAB1
		ENG
		CACNA1D
		CD163
		GIMAP2
		CD37
		MOXD1
		PDGFRL
		EPHA3
		KCNT2
		GPR65
		IKBIP
		ECM2
		LATS2
		MS4A1
		TNC
		ITGB1BP1
		CBFB
		IFITM3
		MN1
		PLK2
		HTR2B
		CCR1
		NAP1L3
		BMPR2
		B3GALNT1
		SERPINE2
		FAM198B
		LGMN
		GPR183
		LAMB1
		DNMT1
		EPB41L2
		PRKG1
		PLXDC2
		RASGRP1
		CFI
		LOC101928361
		GZMA
		PIK3CG
		PEA15
		LRCH2
		IGK
		FMNL3
		CYGB
		CBL
		HOMER1
		JUNB
		TNFSF13B
		SLC6A19
		TSHZ3
		TUBB6
		CCDC80
		SSH1
		SAP30
		DOCK10
		IGDCC4
		AZGP1
		GNPTAB
		GPR34
		FCGR2C
		SPIRE1
		CORO1A
		MICB
		COPS8
		RASSF2
		IGLC1
		SLC20A1
		COL14A1
		EFEMP2
		ANKRD50
		CALCRL
		CXCL9
		RECK
		RNASEL
		IGHV3-23
		BAG2
		CHIC2
		FOXF1
		PRSS23
		ETS1
		DCP2
		ASNS
		GLYR1
		APCS
		ANKRD29
		STEAP2
		ST6GAL2
		BICC1
		BTN3A3
		HIF1A
		DBN1
		ZEB2
		PHF14
		BAZ1A
		KLHL29
		45175
		IL7R
		APCDD1
		TLR4
		MPDZ
		MS4A7
		SERPINE1
		MAP1B
		RBMS3
		VCAM1
		IFNGR1
		LPAR6
		GLIPR1
		HLA-DMA
		DEFA6
		WWTR1
		GAS7
		CYAT1
		HLA-DRB1
		BTBD19
		MMD
		ANGPTL2
		NEDD9
		JAK3
		SMPDL3B
		ITGA9
		LOC100996809
		CXCL6
		MCM6
		PKDCC
		FRZB
		APOBEC3G
		PCSK5
		PAPLN
		YAP1
		FCGR1CP
		CLEC4A
		ENC1
		CCL25
		TIMP2
		COL6A1
		TDO2
		HSD11B1
		DDR2
		KCTD12
		FZD1
		ADAM22
		PTGS1
		F3
		IGFBP4
		FEZ2
		TMEM119
		APOA1
		PRICKLE1
		CD69
		NORAD
		GPC6
		HIP1
		BCAT1
		MFHAS1
		CEBPB
		RASGRF2
		FMNL2
		TRPS1
		GEM
		CSF1R
		EOGT
		NOTCH3
		STK38
		ATP2A2
		APBB1IP
		CXCL16
		NPL
		EVA1C
		CRISPLD2
		SNAI2
		PLXDC1
		E2F3
		PHTF2
		HSPG2
		PTPN13
		OLFML1
		FCHO2
		CLIC6
		PDGFC
		JCHAIN
		S100A13
		GATA4
		CSF2RB
		PTGIS
		HBA2
		HCLS1
		CCDC88A
GSE16515	775	C9orf152
		GSKIP
		MUM1L1
		KLHL13
		NAPRT
		HSD17B2
		CYP39A1
		TMEM139
		GALNT3
		PAK1
		PELI2
		HS3ST3A1
		GPSM2
		PON3
		ARRDC2
		AQP9
		FGFR1
		UGT1A1
		ANP32E
		CXADR
		LOC102723886
		ARL4A
		CMPK2
		STK26
		ACSM3
		COL9A2
		ALDOC
		NECTIN2
		PDCD4
		HSPA1L
		RHOC
		BIRC5
		LOC101927668
		LOC100506098
		GNAS
		ANO5
		MKNK1
		SCUBE3
		MGAT4B
		KLK8
		FOXM1
		TM4SF4
		AP3M2
		TPI1
		FRMD5
		GDF10
		SLC16A5
		CD82
		MCU
		ABHD2
		SBNO2
		WDFY2
		FKBP1A-SDCBP2
		CDS1
		C1orf168
		FAM213B
		TF
		RNF39
		ASS1
		TMEM92
		MICU1
		HLA-J
		LRRC8A
		BAMBI
		CAPN1
		RHBDF1
		APOBEC2
		KCNE3
		LINC01207
		POF1B
		ACOT7
		LOC100507258
		EZR
		SLC38A4
		FERMT3
		PTGES
		DAPP1
		CST3
		CDC6
		COL7A1
		CAPN12
		SAPCD2
		HIST1H2BJ
		SLC6A10PB
		KLHL7
		GSTP1
		ALDH1L2
		PCSK6
		AURKA
		NFYA
		NADSYN1
		GOLGA8N
		PTPRH
		PWAR5
		ALYREF
		SORBS2
		CYSTM1
		SPINK5
		MUC15
		KLF4
		FAM83H
		JADE1
		TJP3
[truncated: 698 more rows]

## Sheet: 3.STAD
Differentally expressed genes common in stomach cancer (STAD) datasets
Datasets with common genes	Number of common genes	Gene symbols
GSE103236 GSE33651 GSE54129 GSE65801 GSE79973	2	S100A10
		LOX
GSE33651 GSE54129 GSE65801 GSE79973	2	CPVL
		ALDH6A1
GSE103236 GSE33651 GSE54129 GSE79973	11	COL1A1
		APOC1
		SPARC
		CTSB
		THY1
		TIMP1
		RNASE1
		MYO1B
		PLAU
		SERPINH1
		PMEPA1
GSE103236 GSE54129 GSE65801 GSE79973	8	VCAN
		CTHRC1
		SRPX2
		MFAP2
		GPX8
		INHBA
		OLFML2B
		SALL4
GSE33651 GSE54129 GSE65801	6	TIE1
		CHI3L1
		NNMT
		DLC1
		C1R
		COL15A1
GSE33651 GSE54129 GSE79973	41	CD44
		CMTM3
		PBLD
		C1orf115
		SECTM1
		PPID
		LINC-PINT
		HTRA1
		MYL9
		ACTN1
		COL1A2
		ANG
		COL3A1
		CD79A
		TUBB6
		BAG2
		SMIM14
		FBXO32
		GPAT3
		ELOVL5
		FN1
		CTSK
		ATP2A3
		COL4A2
		PDLIM4
		COL4A1
		TPM2
		FCER1G
		LGALS1
		HPGD
		RAB31
		SLC7A8
		ENG
		ALDH3A1
		CTSL
		PKM
		LY6E
		RGMA
		RAB27A
		CHN1
		CEBPB
GSE103236 GSE33651 GSE54129	2	C16orf89
		IFI30
GSE103236 GSE33651 GSE65801	1	SPON2
GSE103236 GSE33651 GSE79973	2	CKS1B
		MEST
GSE54129 GSE65801 GSE79973	37	SERPINF1
		MIA2
		CDH11
		B3GNT6
		SOSTDC1
		FAM174B
		GPNMB
		RASAL1
		FZD2
		HMCN1
		CST1
		DPCR1
		BUB1
		OASL
		CAPN13
		UBL3
		TMEM116
		TREH
		AKR1C3
		DHRS7
		PKIB
		AKR7A3
		PXMP2
		RPS6KA6
		SGK2
		CWH43
		HRASLS2
		MYZAP
		TRIM36
		CAPN9
		GUCY1B3
		RAB27B
		TNFSF4
		EPN3
		DTL
		KCNE2
		TM6SF2
GSE103236 GSE54129 GSE65801	6	SORBS2
		SCUBE2
		FJX1
		PLA2G7
		IL32
		GSTA4
GSE103236 GSE54129 GSE79973	64	XK
		APOE
		COL18A1
		BGN
		GPD1L
		FCGR2A
		ATP11B
		FAM19A5
		TREM2
		LRP8
		MYOC
		GIF
		LINC01094
		WISP1
		SULF1
		AJUBA
		COL12A1
		ATP4A
		CD36
		MAL
		SNX10
		ESRRG
		LEF1
		FKBP10
		LZTS1
		TPCN2
		SPHK1
		CNTN3
		HOXC9
		LINC01105
		ATP4B
		HEYL
		IGF2BP3
		P4HA3
		GC
		PDGFD
		COL5A2
		SPP1
		GCNT2
		TEAD4
		ECT2
		MMP11
		CDH3
		NR3C2
		CEMIP
		BMP1
		ENO1
		AKR1C1
		CLDN1
		NSG1
		TGM2
		CHGA
		ASPA
		NOX4
		SFRP4
		CCKBR
		ADRB2
		ANGPT2
		TMEM158
		FAP
		LIFR
		THBS2
		METTL7A
		COL10A1
GSE103236 GSE65801 GSE79973	8	CKMT2
		ESM1
		HDC
		KDELC1
		CKAP2
		PRR5L
		UPP1
		EPHB6
GSE33651 GSE54129	176	IGSF3
		A2M
		LARP7
		HES1
		ALDOC
		GYPC
		THADA
		C9orf16
		SDC2
		AHNAK
		RBPMS
		SH2D2A
		IFI27
		RDX
		MGP
		ITGB2
		THEMIS2
		GADD45B
		ARHGDIB
		PHAX
		PARVG
		CCDC3
		PSMB7
		NR4A1
		APOLD1
		NRDC
		HCG18
		SLC15A3
		ESYT2
		CXCL10
		RSPRY1
		CENPB
		NREP
		CCDC71L
		PLEKHF1
		NFKBIA
		SUCLG2
		SERPINA3
		45178
		HOPX
		MAP4
		UGCG
		ATRX
		C1QC
		SERINC3
		JAM3
		RAC2
		FAS
		CRYAB
		DUSP2
		ETS2
		SERPINA1
		ANTXR2
		ZFP36L2
		MS4A6A
		IFITM2
		SLC43A3
		COL6A2
		TMEM14A
		VIM
		MAN1C1
		ANKRD11
		TMED5
		TFF2
		SRGN
		EIF3F
		RIOK3
		MAP4K5
		CTGF
		ITGAM
		RGS2
		MOB3A
		CD163
		FOSL2
		PECAM1
		LSP1
		PTGDS
		DUSP6
		FOS
		CCDC80
		BAZ2A
		FCGR2C
		CLEC1A
		SPARCL1
		C1QB
		SUPT20H
		ACTB
		IL7R
		GLIPR1
		CDV3
		FABP4
		SERBP1
		TESC
		CSF1R
		ADAMTS5
		ATP1B3
		HNRNPL
		NDN
		FBLN5
		S100A9
		CNTNAP1
		PPP1R14A
		PCOLCE
		CNN1
		PDIA3
		DYSF
		PLEKHO1
		SON
		FYB
		CSRP1
		ZFP36
		FAM120AOS
		IGFBP5
		RGS1
		SIKE1
		NAMPT
		MS4A4A
		ZNF706
		CPSF6
		GBP1
		AKAP12
		STARD4
		PSMB4
		HSP90AB1
		C2
		C1orf54
		SMTN
		LCP1
		CFLAR
		PRKCH
		TGFB1I1
		ITGA7
		CERS6
		CLTB
		PMP22
		IFITM1
		KCNJ8
		ACSL4
		TMEM176B
		S1PR3
		TMEM204
		PLEK
		GNAI2
		FAM129A
		CLEC2B
		TNFSF10
		ARID5B
		SPTAN1
		PPARG
		HSPA4
		FAM222B
		STEAP4
		DDX42
		HLA-DPA1
		RSRP1
		CD248
		TRIB1
		LAMA5
		HEG1
		INO80C
		FERMT2
		TYROBP
		PPP1R12B
		RARRES2
		SRSF10
		TNFSF13B
		HOOK2
		ETS1
		COX7A1
		MS4A7
		MAP1B
		HSPA1B
		LAPTM5
		LGALS8
		MGEA5
		MLPH
GSE33651 GSE65801	3	EPSTI1
		HTRA3
		IGF2
GSE33651 GSE79973	7	SKAP2
		CDKN3
		CLTA
		FAM102A
		TM4SF1
		PROSER2-AS1
		IL17RE
GSE103236 GSE33651	8	SOD2
		SMARCA4
		RPP25
		FAM20C
		IVNS1ABP
		GTPBP4
		CTSA
		MFSD12
GSE54129 GSE65801	41	AQP9
		GFPT2
		IRX3
		IL20RA
		IGFBP2
		TMEM38A
		ITGBL1
		MCOLN3
		CHRDL2
		NCF2
		RNASE2
		GJA4
		FOXA3
		MAGEA2B
		NR1I2
		IGF1
		C3
		SELP
		HAS2
		CD200
		BCL2A1
		CHI3L2
		CTSE
		GCKR
		NAV3
		REG3A
		CILP
		MEOX1
		CSGALNACT2
		UCHL1
		SLC2A3
		SDR42E1
		DUOX2
		SIPA1L2
		VWF
		FMO1
		JAG2
		IL2RA
		LOXL2
		MDK
		KLK11
GSE54129 GSE79973	541	FSTL1
		ITGA5
		ATP5F1
		LOC101928881
		STYK1
		EPB41L4B
		TRIM74
		CYTH1
		MSRB3
		NOSTRIN
		AK7
		TRIQK
		SLCO2B1
		SLC8A1
		TMEM266
		GPR78
		MAOA
		PSMG4
		F2RL1
		B3GNT7
		FNDC1
		CPEB3
		KIAA1324
		EMILIN1
		GKN1
		PTRF
		ALAD
		RGS4
		LOC202181
		PAQR8
		AHCYL2
		TMEM125
		LINC00675
		ZBTB20
		GNB4
		NRG4
		PTPRH
		CYSTM1
		NFE2L2
		KLF4
		HAPLN4
		TNFAIP6
		KCNK10
		CYP3A5
		PDGFRB
		SVIL
		PI15
		CPD
		UPK1B
		NTN4
		BICD1
		CA9
		DOPEY2
		C6orf141
		EHD2
		UBE2J1
		SULF2
		IGHA2
		CYP4F12
		FLI1
		SCNN1B
		ZBTB7C
		SGSM3
		MAGI1
		LOC105371708
		MAGI2-AS3
		CA12
		ADAMTS6
		GTPBP2
		PRELID2
		ACOX3
		CD109
		UBE2QL1
		ASPN
		GRAMD1C
		NDE1
		CST4
		EXOC4
		LRRC32
		MFGE8
		LOC100507487
		NKX2-3
		CPXM1
		GPR161
		APTR
		MIR675
		MXRA7
		OSBPL7
		IQCJ-SCHIP1
		ARMC9
		LINC00992
		HOXC10
		ADGRG2
		PPP1R36
		PLEKHH1
		COMP
		LPCAT4
		THBS1
		ABCC5
		NCOR1
		SPATA18
		PIWIL2
		SYNE1
		CMTM4
		C5orf30
		SYT11
		VSTM2A
		MIR22
		RARRES1
		CLEC5A
		LOC100652777
		GJC1
		DOK5
		CRYL1
		LOC101929964
		BTD
		CALD1
		TMED6
		TLE4
		ABCC13
		COL11A1
		CYB5A
		NKX2-2
		ABCA5
		HOXB7
		KCNJ16
		MCPH1
		SLC26A7
		ZNF57
		RNASE4
		GKN2
		ABLIM1
		BAIAP2L1
		CHPT1
		NARR
		GSTA1
		TRIO
		NBEAL1
		FAM20A
		ST6GALNAC5
		PCBP1-AS1
		AKR1B10
		PTPN12
		PDLIM7
		TIMP3
		SLC16A7
		FMO4
		PGRMC2
		OSMR
		UGT2B15
		INSC
		SYNJ2BP-COX16
		MRAP2
		SLCO3A1
		FGD4
		IGFBP7
		ITGA1
		FOLR1
		AQP4
		BAG1
		DSC2
		ATP13A4
		LOC100506314
		FCGR1B
		LRRC31
		CPA2
		LTBP2
		ABCA8
		EPS8L1
		FA2H
		FRMD6
		VEGFC
		HOXA10
		CRISPLD1
		TPH1
		AMPD1
		LOC643201
		45180
		ACVR1C
		PTER
		DAPK2
		AXDND1
		DENND5B
		TNS1
		CD9
		USP53
		C4orf33
		GREM1
		GDPD1
		TLR3
		ENTPD5
		SMIM24
		SPINK2
		SH3RF2
		PDPN
		PLCXD1
		MGAM
		LIPF
		LOC101927263
		LOC400043
		LINC01503
		SERPINE2
		FAM198B
		MYRF
		LILRB1
		RIN3
		ANOS1
		NME7
		DNMBP
		NQO1
		APOBEC1
		CYP2C18
		NECTIN3
		FADS3
		ADGRL3
		EFEMP2
		ALDH1A1
		FMO5
		AEBP1
		LINC00342
		SHROOM3
		CCL28
		SLC26A9
		SLC41A2
		ADH1A
		GOLGA2P10
		CAP2
		FAM83D
		PGC
		SLC38A1
		HOTS
		HIPK2
		ADIPOR2
		ENPP6
		COL6A3
		PLEKHA4
		PCSK5
		APOC4-APOC2
		MUC5AC
		KCNMB2
		TIMP2
		COL6A1
		HSD11B1
		KRT6B
		COL5A1
		THSD4
		C1orf116
		CALHM2
		E2F3
		FGD6
		SELENBP1
		CYP3A4
		CLIC6
		ZAK
		SAR1B
		DPYSL3
		PAK2
		HAPLN1
		TRIM50
		CBR1
		SPOCK1
		PLCE1
		WASF1
		ADAM12
		PAK1
		PELI2
		LINC00520
		44450
		ANP32E
		ZNF718
		DKK2
		CYP2C19
		IGH
		RIPK4
		GATA6
		ALDH2
		PRDM16
		PGA4
		CDS1
		FKBP1A-SDCBP2
		EDNRA
		TMEM92
		BDH2
		AFAP1L1
		STX19
		SULT1C2
		FCGBP
		VASH1
		ADAMTS2
		GPRC5C
		DGKD
		LOXL1
		PRRX1
		FMN1
		MFSD4A
		C1orf198
		NEDD4L
		VSIG1
		MIR4680
		ITGB1
		DUSP14
		TUBA1A
		ANKRD22
		UBALD1
		SVIP
		ANTXR1
		CORO1C
		TEX9
		SH3BGRL2
		TRPA1
		ZNF664-FAM101A
		ADH1C
		RNF150
		CYP2C9
		PIK3C2G
		MSR1
		MIR6756
		BMP2
		PDE3A
		XYLT2
		PYROXD1
		PDK4
		COL8A1
		LOC102725271
		CXCL17
		CAPN8
		LYPD6B
		BLNK
		SOGA1
		LUM
		GAREM1
		CYP3A7-CYP3A51P
		TSPAN12
		LOC100129518
		KLHDC7A
		SLC22A23
		FOXC2
		CA4
		ISLR
		BLVRA
		ADAM28
		ADAMTS15
		B4GALNT3
		WNT2
		ARHGEF28
		HIST2H4B
		KRT20
		CEP170P1
		KLB
		SYTL2
		FCGR3B
		CYP3A43
		SMPD3
		NT5DC2
		NID2
		FBP1
		LOC100130872
		ARSD
		SMIM6
		TST
		TTC22
		ADTRP
		RFX6
		PIR-FIGF
		GLS
		STS
		ENTPD1
		SMIM5
		ASPHD2
		SELM
		RPARP-AS1
		VSIG2
		RMST
		PIP5K1B
		CLEC11A
		PLPPR4
		SCNN1G
		COL8A2
		PSAPL1
		SPTSSB
		PPARGC1B
		AMIGO2
		FBXL13
		LNX1
		BCL2L14
		MOB3B
		IQGAP2
		COBLL1
		OTUD1
		YIF1B
		GUCY1A3
		S100P
		PRKCDBP
		LDHD
		FPR3
		PROM2
		NRP1
		CDH13
		FBP2
		DNAJC22
		SLC44A2
		AADAC
		NMRK1
		LOC101928916
		SMIM22
		SEC16B
		RAB37
		FOXC1
		SEMA3A
		SCIN
		MYO5B
		HSPB2-C11orf52
		MAGI3
		HOXB3
		KIF16B
		NRP2
		LOC101928195
		IRF6
		CXCL8
		WIPF3
		VILL
		TMEM246
		PFN2
		TMEM171
		LRRC66
		KAZALD1
		ZNF585B
		LEPROT
		IL13RA2
		RAB11B-AS1
		ACKR4
		ADH7
		CLDN23
		MAGIX
		ITPKA
		DDX60
		FER1L4
		DISP1
		MYH10
		SPATA6
		ALDH1B1
		IRAK3
		SULT2A1
		CIDEC
		SMPDL3A
		SPINK7
		C1orf210
		NAPEPLD
		CDHR3
		NDOR1
		LINC00982
		LOC101929340
		FBN1
		MST1L
		EIF2AK3
		TMPRSS2
		CCDC8
		DUXAP10
		FAM186A
		TPD52
		GUCA2B
		TNC
		DOCK9
		SACS
		BTNL8
		SLC28A2
		MYO1A
		PLXDC2
		ETFDH
		GUCY1A2
		FMNL3
		MAP3K2
		FOXA1
		FAM46A
		PTGR1
		PCAT18
		HADH
		RDH12
		ELOVL6
		EPHX1
		RBM47
		IGHV3-23
		SLC9A1
		CA2
		LTF
		GATA5
		BCAS1
		BICC1
		SIDT2
		PRLR
		ZEB2
		CAPN5
		SSTR1
		KLHL29
		ACER2
		MIR29C
		LOC101930400
		TMEM220
		PPFIBP2
		LINC01133
		LOC101927391
		ZMYND11
		GALE
		PLLP
		HHIP
		WISP3
		SCNN1A
		PLPP5
		PEX11A
		44987
		KIAA1804
		LINC00849
		FCGR1CP
		GATA6-AS1
		LPCAT3
		CST2
		HEPACAM2
		ALDOB
		LAMA4
		IGFBP4
		HOXC6
		ETNK1
		ASCL1
		BCAT1
		KBTBD12
		DNER
		EMILIN3
		SLC14A1
		KCNJ15
		RETSAT
		TGFBI
		SULT1B1
		RNF128
		RASSF6
		ABHD6
		FLNA
		GCNT1
		ATP8B1
		JCHAIN
		CDHR2
		ADIPOQ
GSE103236 GSE54129	54	MET
		NADSYN1
		IL18
		TNFAIP3
		F2RL2
		MMP3
		DIO2
		GPR84
		SYT4
		RCN3
		ITIH5
		PTPRZ1
		TNFRSF11B
		HSD3B7
		FUT9
		TNFRSF10B
		DOCK5
		KLK10
		ENC1
		IL11
		CTSZ
		NOTCH3
		KCNJ2
		SLC7A6
		PRR16
		TRIM29
		LIF
		KRT17
		GNAO1
		AGO2
		SST
		SDS
		IGF2BP2
		PGF
		LYVE1
		CEP85L
		LIPG
		PPP1R1A
		EPHB2
		HAVCR2
		C2orf40
		PLK1
		P3H1
		TTYH3
		ARHGEF37
		BCL2L11
		RASSF2
		CALCRL
		ICAM1
		BCL2L1
		PAIP2B
		NOLC1
		RTKN
		ELL2
GSE65801 GSE79973	27	ACO2
		CENPL
		TRPM3
		MT1F
		SLC39A10
		FGB
		FAR2
		MATN3
		CAMK2N1
		SLC5A5
		ULBP2
		TOP2A
		GCNT4
		HMGCS2
		KPNA2
		BIRC5
		KIT
		UBE2T
		PM20D1
		CEP55
		CTNND2
		FGG
		LBP
		IDH2
		NDST4
		IGFALS
		MARVELD1
GSE103236 GSE65801	14	RGN
		CYP2D6
		WNT6
		ANXA2
		PDE1B
		ANXA9
		TTR
		LGI1
		S100A3
		TNFRSF25
		TMEM61
		SUN5
		TMC7
		DUSP26
GSE103236 GSE79973	67	FAM153A
		ITGA2
		KRT80
		MT1E
		ADHFE1
		MMP14
		SLC25A4
		CENPW
		VMO1
		ITGAX
		GNG7
		CCBE1
		FLT4
		ADAMTSL1
		NEK2
		KIF26B
		DRD5
		ATP11A
		RIPK2
		RNFT2
		TNFRSF12A
		TMEM100
		P3H4
		PACRG
		EPPK1
		SLC5A6
		PABPC1L
		FGA
		PTPRO
		SLC29A2
		GPX3
		CENPF
		BYSL
		MIR4435-2HG
		DSCC1
		GHRL
		APOBEC2
		PRRG1
		BMP6
		BMP8A
		MXRA5
		NUF2
		MDFI
		GFRA2
		GPR155
		PLA2G1B
		TNFSF11
		S100A2
		ARPC1B
		PLIN5
		BAALC
		RPRM
		FAM167A-AS1
		HMGB3
		MT1M
		LINC01296
		GAMT
		AGPAT4
		HMGA2
		SLCO4A1
		ASPM
		SCARA5
		ATAD2
		SLC2A12
		CADM3
		FNDC5
		SIGLEC11
GSE33651	439	RPL17-C18orf32
		NAPRT
		DECR1
		NCF4
		ALDOAP2
		TOP1MT
		MYO9B
		DDX5
		COPRS
		ARL6IP1
		TAOK3
		TERF2IP
		RBM17
		DNAJC15
		HIST3H3
		C19orf43
		CETN3
		POLR2B
		FTMT
		BRK1
		DDX49
		C21orf59
		TSN
		NOP58
		ASAH1
		PTPN2
		RPS10P19
		RPL4
		OLFML2A
		TAF9
		ISCU
		TALDO1
		NCSTN
		VPS16
		SLC16A2
		OXA1L
		SMS
		RRAGC
		GPX4
		CCDC85B
		MCM5
		IL15RA
		LOC100506990
		GIMAP6
		POP4
		RUVBL2
		ATG3
		NDUFV2
		TRIM24
		YBX1
		HLCS
		ACSS3
		C4B
		DGCR8
		ATP5A1
		ATP5J2
		SRP14
		BLMH
		WDR33
		ATPIF1
		PDLIM1
		ALOX5AP
		CAPNS1
		RNF146
		GLT8D1
		GIMAP4
		CCNB1IP1
		PSMD6
		SLC6A8
		FLJ11710
		PAAF1
		CCT3
		IER5
		PSMD10
		NCOA1
		HIST1H3C
		KIAA0922
		DCAF13
		TOMM70
		ADAR
		LOC100996724
		PLXNB2
		METAP2
		TNIP1
		C21orf33
		PPP2CA
		SRPX
		UBE2A
		ARG2
		RPL35A
		JUP
		TMEM41A
		EBNA1BP2
		MLKL
		NFYB
		MRPL58
		PER1
		TIMM50
		CAV2
		DUS1L
		MINOS1
		UPF3B
		IGSF6
		WRNIP1
		NRBF2
		CASP4
		HLA-DRB3
		USP39
		FLII
		PROCR
		ARL5A
		LAPTM4B
		NDUFA5
		RBMS1
		EIF4EBP2
		PPIAL4A
		PCMTD2
		RAP1A
		KANSL2
		RTP3
		USF2
		IRF1
		SDHB
		C19orf53
		CHSY1
		ACVRL1
		CD55
		ANKRD10
		TNFSF15
		PTGES3
		NEAT1
		OLFM1
		TAPBP
		KIAA0196
		KLF6
		LOC105371433
		HUWE1
		SH3BGRL
		PPM1M
		PITPNA
		UBR5
		TMEM47
		RPAP3
		NAA20
		SMARCA5
		GPKOW
		SENP6
		RRAGA
		GBP2
		RRS1
		SNX2
		PPIB
		GOLGA5
		VDAC3
		UBD
		PELI1
		CNOT10
		EXOSC8
		IFRD1
		PIPSL
		RPL36AL
		POU5F1P3
		PPAN
		PRPF40A
		PTMA
		RPL26
		RGS5
		PILRB
		SLU7
		MRPL32
		ATP6V1B2
		GLRX3
		BST2
		STX17
		LOC101928291
		TIMM9
		BTF3P9
		NOP56
		UBE2R2
		SUMO2
		POLR2K
		RPL5
		GIMAP7
		ATP6V1H
		CBWD3
		NCAPD2
		KRR1
		CDKN2AIP
		RPS19
		SELT
		DGCR6L
		SMG6
		NFKBIE
		MCM3AP
		ARHGEF17
		DDX58
		UGP2
		RNF130
		MARS
		GTF3C6
		VOPP1
		OAZ1
		TMEM2
		LINC01119
		ANP32B
		DHX36
		IWS1
		ADD2
		LRP11
		IFITM4P
		TCEAL1
		GNL2
		UBC
		PFDN2
		IFT52
		GAS5
		AMZ2
		PAIP1
		COX6C
		LOC105374313
		LOC643733
		FUNDC2P2
		DARS
		CLCC1
		RPL35
		MCUB
		BCLAF1
		RBPJ
		SLC38A10
		NELFE
		LAMP3
		USP7
		STARD13
		PSMD3
		NPM1
		CCT8
		EIF3M
		TAF10
		LTBP1
		RGL1
		GLA
		RBM38
		ZNF7
		IFI16
		FTH1
		C14orf178
		HARS
		MAP1LC3B
		LOC100129550
		CSNK2B
		BAG3
		PRKDC
		PSMD2
		IPO5
		LGALS12
		PLEKHO2
		SPSB2
		RBM3
		SNRPG
		RPL17
		MDH2
		ABRACL
		ENPP2
		MPDU1
		NATD1
		ACAA2
		RPS24
		ERGIC3
		CD68
		SPAST
		TIMM8A
		DUSP23
		HEBP1
		KPNA4
		H3F3A
		CMSS1
		MAPK1
		NARF
		UTP18
		C10orf128
		EIF3A
		FRG1
		RINL
		HLA-DPB1
		WDR53
		SYNCRIP
		TUBA1C
		CCDC91
		AKR1B1
		IKZF4
		SNRK
		PMPCB
		KCMF1
		ST5
		RAB34
		POLE4
		GGCT
		UTP11
		SNRNP35
		RAB11FIP1
		AK6
		TAF3
		PPP6C
		EMILIN2
		GDE1
		SH3BGRL3
		LAMB2
		FNTA
		RPL37A
		BNIP3L
		ADM
		RPL11
		RAB9A
		IL1B
		PLEKHG1
		FAM181A
		LPIN1
		DHX58
		ACTG1
		CALM1
		CLASRP
		SIK1
		CFD
		PLOD1
		CLPB
		NDUFB1
		CNPY2
		CYBA
		ANXA1
		RFX5
		GABARAP
		FTHL17
		COX14
		UBE2E3
		AIDA
		GPX7
		NR1H3
		EPHA2
		PTOV1
		DAP3
		HLA-E
		MRPL24
		PQBP1
		ULK1
		RPS27A
		APMAP
		MRPL54
		HOXB13
		AKR1C2
		PPIG
		RGS19
		DLX4
		MEA1
		TARS
		RPL7
		ADGRL4
		SUB1
		PRPF6
		AKTIP
		AKIP1
		COPS2
		LMO2
		C1orf122
		DNAJA1
		RGCC
		BAD
		GABARAPL1
		LAT2
		SNUPN
		UTP14A
		CENPBD1P1
		OCIAD1
		TCEAL4
		KAT6A
		POLR3C
		AIMP2
		NOMO3
		PSMC1
		LOC646014
		TFG
		ANXA5
		KARS
		ADGRA2
		NDUFC2
		KIAA0040
		RPS15
		ZNF394
		PHIP
		RPL36
		RACK1
		PLK2
		GRASP
		ZFP91
		TFB2M
		CPSF1
		LAMB1
		CDK5RAP1
		RAP1B
		NLRC5
		TBCA
		ENY2
		SAP18
		SASH3
		UBA52
		ATPAF1
		ADK
		PIGS
		MRGPRX3
		SLC25A33
		TRAF1
		LOC100505942
		DDX54
		NDUFAF5
		NMI
		TCF3
		NCALD
		DNAJB12
		IARS2
		CFB
		PAPLN
		PSMD7
		RPUSD4
		MIF
		F11R
		ATP6V1D
		RPF1
		LOC105378591
		ZHX1-C8orf76
		ARAF
		KLF10
		CLNS1A
		TMSB4X
		RPL37
		TNS2
		GHSR
		RUBCN
		CSF2RB
		CCDC9
		DPY19L2P3
GSE54129	2877	C9orf152
		CLMP
		AACS
		ELMO2
		MMP2
		SLMAP
		SAMD4A
		KCNMA1
		A4GNT
		BTG2
		XDH
		ERAL1
		EDN1
		FLJ16734
		CLK4
		CXCR4
		SALL1
		PTPRR
		NAGPA
		SLC10A7
		NHLRC3
		LOC100287896
		LMAN1
		LCORL
		GALNT3
		TMC4
		LINC01279
		MMP7
		EP300
		HS3ST3A1
		CPXM2
		MON1B
		ZEB1
		ZG16
		ERG
		CHD9
		FGR
		KCNK6
		GDA
		MREG
		INIP
		AFDN-AS1
		SFTA2
		PROSC
		NR4A2
		PIR
		MED13L
		CXCL13
		SCYL3
		SORL1
		PTCD3
		NFIA
		CTAGE5
		TMEM184A
		UBA1
		C20orf27
		SUGCT
		MAPKAPK2
		FAHD1
		DIP2A
		DHRS11
		PRH1-PRR4
		CMPK2
		GEN1
		KIAA1033
		TMEM19
		PRKCB
		C5AR1
		USP6NL
		ROCK2
		ANXA3
		SLC25A46
		AP1S2
		VGLL3
		MANEA
		SEL1L3
		GDPD5
		CEP350
		LOC100506098
		SELL
		RRN3P2
		RAPGEF6
		ANO5
		SHROOM1
		LTBP4
		LINC00261
		CCL19
		EXOC3
		VWA5A
		RAD23B
		MFSD8
		PODN
		DUSP4
		WHSC1L1
		ISM1
		TM4SF4
		CORO2A
		ING5
		ATXN7L3B
		ORM1
		HSPD1
		LCOR
		N4BP2L2
		LINC01560
		MZB1
		KLHL36
		SLC16A5
		PMM1
		MAP3K13
		BCHE
		GCLM
		SRSF11
		MMP16
		CAMTA1
		LOC100287497
		PLCL2
		BDKRB1
		C12orf75
		ID1
		FCN1
		PDZD3
		TNXB
		FAXC
		FAM110C
		XRN2
		FUS
		CD6
		ZSCAN4
		TOX3
		THRB
		ASS1
		GSTM4
		CDC42BPA
		SEC23IP
		F7
		B3GALT5
		SPTBN1
		RICTOR
		LOC102724788
		CDC42EP3
		RHOH
		NUCB1
		GNA11
		TLCD2
		CDK17
		MYO5C
		LINC01207
		POF1B
		SARS
		KDM2A
		NUDT12
		KDM6A
		OFD1
		PDP1
		GLIS2
		DAPP1
		PILRA
		ATF7
		ABCF2
		GNG12
		IL6R
		UFL1
		UBN2
		TM6SF1
		FUT4
		GCA
		EPHA4
		ZNF655
		GPATCH2
		PLCXD2
		RPUSD3
		HP1BP3
		OSR2
		GSTP1
		DOCK11
		MIR637
		PALM2-AKAP2
		GIPR
		NFYA
		PIGF
		IL18BP
		HEATR5B
		FHL1
		SMC6
		TTTY14
		ATP6V1C1
		RBM6
		PSMF1
		IGSF8
		SPINK5
		LMO4
		UNC5CL
		JADE1
		KRCC1
		TAGAP
		SYTL5
		TJP3
		PIGL
		CLCA1
		MICALL1
		TFEC
		ATP7B
		SFRP2
		ABCC6P1
		JPX
		C6orf1
		ZNF709
		VMP1
		ZDHHC11B
		DOK4
		HOXB5
		TTC13
		ENTPD7
		CASC4
		KIAA0226L
		AKIRIN1
		FHDC1
		OMD
		SLC4A5
		ZNF137P
		JUND
		OAS1
		ADCY3
		TNKS2
		ERMAP
		IGSF9
		CADPS2
		SLA
		JPH2
		SLC2A10
		UNC5B-AS1
		LDLR
		RER1
		PROSER2
		SIX2
		HPS1
		MPC2
		ZMYM5
		TMEM256-PLSCR3
		HLA-DOA
		KLHL28
		RCAN1
		SET
		FBXL20
		FAM120A
		SHH
		TACR2
		HIST1H3E
		TNFRSF17
		RBM7
		ZNF264
		TERF2
		CASP1
		XAF1
		SDR16C5
		XIAP
		AQP11
		MKLN1
		LGALS4
		RAB11FIP4
		B2M
		OLR1
		TAOK2
		NEGR1
		FAM49A
		MAP4K3
		GTF2H2B
		44991
		ELF4
		PPCDC
		CD83
		LOC158402
		GK5
		NOTCH2
		CD93
		ADD1
		KDM6B
		ANP32A
		CLDN10
		LL22NC03-75H12.2
		MEX3D
		KIAA0232
		FKBP5
		NFAT5
		LOC101928605
		FBXO3
		44262
		FAM199X
		NOL4L
		PTP4A3
		COMTD1
		MUC20
		SNCA
		GPX2
		SPATS2L
		CLIC5
		NR1D2
		ARHGAP26
		CDK16
		NR2F2-AS1
		STX5
		TMEM263
		44988
		EPB41L3
		CD72
		WSB1
		CDKN2B
		NPIPA5
		HN1
		PARVB
		AIF1L
		VAT1
		SHANK3
		KANK4
		TRMT2B
		MYC
		NR4A3
		SLC37A1
		SUPT16H
		PHYH
		SOCS3
		GGT6
		IL10RB
		ARID1B
		SLC35A1
		LAMA3
		GAL
		COCH
		RAVER1
		RDH11
		TSTD1
		SRSF3
		SPHAR
		FOXO1
		ADAMTS17
		PANK3
		DUSP10
		MAPK1IP1L
		PKP2
		TRIP10
		TMEM134
		SFXN3
		CEP104
		GCLC
		LOC101927933
		SEC61A1
		SERPINA4
		TWSG1
		DDX50
		ZNF75D
		TRIM16
		BLVRB
		SLAMF6
		GALNT10
		MORC2-AS1
		CRNDE
		ELK4
		BANF1
		CR1
		EBP
		MRO
		ADAMTS12
		UCP2
		AVL9
		RFK
		LOC727820
		LOC644656
		LINC01140
		PABPN1
		SLC22A5
		FPR1
		FMNL1
		ADGRF5
		SMOC2
		ZDHHC17
		SMG1P5
		MCF2L
		AAAS
		ARMT1
		ABCD3
		GSR
		CACNA1C
		FAM3C
		BRI3BP
		AP1S3
		LMO7
		IDO1
		HNRNPH1
		COX16
		OGFRL1
		PPP1R15A
		CITED2
		MAN1A1
		GRAMD1B
		FOXP2
		EIF4E
		EXOC3L4
		KMT2D
		MRAS
		AXL
		ATP2C2
		MAF1
		PIK3C2B
		OGN
		GIPC2
		CCDC117
		KDM7A
		CHMP2A
		CR1L
		TCEAL2
		SLC44A3
		SLC31A1
		LOC101928409
		ESAM
		RAD23A
		FAM83B
		NPIPB15
		IFT172
		CTNNA1
		CBX4
		NTRK2
		FOXN3
		KIAA0513
		PXMP4
		ANXA10
		KRTCAP3
		UQCR10
		RPS10
		CLIC4
		HIC1
		GMDS-AS1
[truncated: 3,489 more rows]
