# Supplementary material for: Dysregulation of core neurodevelopmental pathways—a common feature of cancers with perineural invasion
Source: Front Genet. 2023 Aug 31;14:1181775. doi: 10.3389/fgene.2023.1181775 (PMC10501147; doi:10.3389/fgene.2023.1181775)
Supplement: Supplementary file 3 [file Table9.XLSX]

## Sheet: Description
Supplementary Table 9. Axon guidance signature.
Gene signature of 281 genes annotated for axon guidance GO:0007411 using the QuickGO repository. The gene symbol is listed.

## Sheet: Sheet1
Supplementary Table 9. Axon guidance signature.
SYMBOL
A0A140VJC8
A0A384N611
A8K1S0
A8K4G9
A8K4T0
A8K9V7
A8MZ77
ADAMTSL1
ALCAM
ANOS1
APP
ARHGAP35
ARKL2
ARTN
ARX
ATL1-alpha
ATOH1
B3GNT2
B3KQ34
B3KRX0
B3KTK4
B3KUN6
B3KUR8
B3KV96
B3KWC2
B3KX75
B3KXQ5
B4DDI0
B4DFP9
B4DI90
B4DMJ0
B4DNE1
B4DQG7
B4DRH7
B4DUN9
B4DY23
B4DYX2
B4E3M5
B7Z670
B7Z687
B7Z960
BCL11B
BDNF
BMP7
BMPR1B
BOC
BSG
CCDC141
CDH4
CDK5
CDK5R1
CHL1
CHN1
CNTN2
CNTN4
CNTN6
CRMP1
CRPPA
CSF1R
CXCL12
CYFIP1
DAG1
DCC
DKFZp686A0568
DKFZp686J1169
DKFZp781D102
DKFZp781F1414
DLX5
DPYSL2
DPYSL5
DRAXIN
DRGX
DSCAM
DSCAML1
DVL1
ECE1
EDN1
EDN3
EDNRA
EFNA1
EFNA2
EFNA3
EFNA4
EFNA5
EFNB1
EFNB2
EFNB3
EGR2
EMB
ENAH
EPHA1
EPHA10
EPHA2
EPHA3
EPHA4
EPHA5
EPHA6
EPHA7
EPHA8
EPHB1
EPHB2
EPHB3
EPHB4
EPHB6
ERBB2
ETV1
EVX1
EXT1
FEZ1
FEZ2
FEZF1
FLRT2
FLRT3
FOXD1
FOXG1
FYN
FZD3
GAP43
GATA3
GBX1
GBX2
GDF7
GDNF
GFRA3
GLI2
GLI3
hCG_1983280
HEL-S-310
hEMMPRIN
HOXA2
IGSF9
ISL1
ISL2
KALRN
KIF5A
KIF5B
KIF5C
KLF7
L1CAM
LAMA1
LAMA2
LAMA3
LAMA5
LAMB2
LAMC2
LGI1
LGR6
LHX1
LHX2
LHX3
LHX4
LHX9
LMX1A
LRTM1
LRTM2
LYPLA2
MYCBP2
MYOT
MYPN
NCAM1
NECTIN1
NEO1
NEXN
NFASC
NFIB
NGFR
NIBAN2
NOG
NSCH1
NSCH2
NSCH3
NPTN
NRCAM
NRP1
NRP2
NRXN1
NRXN3
NTN1
NTN3
NTN5
NTRK1
O00364
OPHN1
OR10A4
OTX2
PALLD
PAX6
PGRMC1
PLA2G10
PLXNA1
PLXNA2
PLXNA3
PLXNA4
PLXNA4B
PLXNB1
PLXNB2
PLXNB3
PLXNC1
PLXND1
POU4F2
POU4F3
PRKCQ
PRTG
PTCH1
PTK2
PTK7
PTPRM
PTPRO
Q53ET2
Q59F20
Q59GB4
Q59GH3
Q6XYD8
Q7Z4C7
Q86U75
Q86WF6
Q8NAN9
Q9Y499
RAC1
RAC2
RELN
RET
RHOG
RHOH
RNF165
ROBO1
ROBO2
ROBO3
ROBO4
RPL24
RPS6KA5
RYK
SCN1B
SEMA3A
SEMA3B
SEMA3C
SEMA3D
SEMA3E
SEMA3F
SEMA3G
SEMA4A
SEMA4B
SEMA4C
SEMA4D
SEMA4F
SEMA4G
SEMA5A
SEMA5B
SEMA6A
SEMA6B
SEMA6C
SEMA6D
SEMA7A
SHH
SIAH1
SLC7A11
SLIT1
SLIT2
SLIT3
SMAD4
SMO
SOS1
TENM2
tgat
TMEFF1
TNR
TRIO
TTC8
TUBB3
UNC5A
UNC5B
UNC5C
UNC5D
USP33
VASP
VAX1
VEGFA
VSTM2L
WNT3
WNT3A
WNT5A
