# Supplementary material for: Dysregulation of core neurodevelopmental pathways—a common feature of cancers with perineural invasion
Source: Front Genet. 2023 Aug 31;14:1181775. doi: 10.3389/fgene.2023.1181775 (PMC10501147; doi:10.3389/fgene.2023.1181775)
Supplement: Supplementary file 4 [file Table6.XLSX]

## Sheet: Description
Supplementary Table 6: Data from Figure 3C – The intersection of the neurodevelopmental gene list and common head and neck squamous cell carcinoma (HNSCC), pancreatic ductal adenocarcinoma (PDAC) and stomach adenocarcinoma (STAD) GEO datasets.
This Table lists the common neurodevelopmental DEGs identified in PDAC, HNSCC and STAD GEO datasets.
A total of 126 neurodevelopmental genes were found to be common between HNSCC, PDAC and STAD
Column A	cancer types with common DEGs
Column B	number of common DEGs
Column C	common DEGS listed by gene symbol
Abbreviations	HNSCC, head and neck squamous cell carcinoma; PDAC, pancreatic ductal adenocarcinoma; STAD, stomach adenocarcinoma.

## Sheet: Sheet1
Supplementary Table 6. Data from Figure 3B - Intersection analysis of neurodevelopmental genes in PDAC, HNSCC and STAD using GEO datasets.
Cancers with common genes	Number of common genes	Gene symbols
STAD HNSCC PDAC	126	B3GNT5
		BTG2
		COL3A1
		CXCR4
		CHRDL1
		ANXA1
		HMSTADS2
		TRIO
		IGF2BP3
		TYROBP
		SOD2
		TNC
		EFNA5
		GDA
		IGF2BP2
		MET
		ASPM
		UNC5B
		SOX4
		GJA1
		CTNNA1
		INHBA
		TGM2
		SERPINE2
		NTRK2
		C5AR1
		LAMB1
		EPHA2
		RAC2
		ID4
		TACC3
		UCHL1
		TREM2
		MMP14
		ITGB4
		STIL
		TSPO
		APOE
		WNT2
		ERBB3
		C3
		ADGRF1
		FOXC1
		LRP8
		SCIN
		FZD2
		CXCL12
		MDK
		FEZ1
		DCLK1
		APOD
		RGS4
		EDNRA
		PTPRG
		NAV1
		DUOX2
		TNFRSF21
		SHROOM3
		PLEC
		ITGA1
		PPARG
		BHLHE40
		OLFM1
		PROM1
		TCF4
		PLXNC1
		SCRG1
		KIF14
		FN1
		UHMK1
		SPINK5
		AQP1
		FLRT3
		COL4A1
		VCAN
		ALDH1A3
		YWHAH
		MARVELD1
		PLLP
		SULF1
		GAS7
		GLDN
		PLS1
		VEGFC
		ZBTB16
		THY1
		NREP
		DOK5
		TRAK1
		SPP1
		WNT5A
		BOC
		NEGR1
		CLDN1
		ENC1
		PFN1
		SULF2
		SKIL
		C1QA
		EPB41L3
		PLP1
		CTHRC1
		CDH11
		SLC7A11
		TGFB1
		TRNP1
		AIF1
		LAMA3
		EGR3
		AMIGO2
		SFRP1
		DUSP10
		CCL2
		MAL2
		PARD6B
		SEMA3C
		PAK2
		CYP1B1
		SEMA6A
		CENPF
		DACT1
		ECT2
		ADGRG6
		SPOCK1
		ITGA4
		NDE1
STAD PDAC	147	MMP2
		NSCH3
		ITGAM
		USTADG
		TNIK
		MST1R
		PAK1
		CTNND2
		KLK6
		EPHA3
		ID3
		FOXP2
		ZEB1
		FUT1
		PTPRS
		FGFR1
		AXL
		CRABP2
		PCSK1
		PCDHB14
		BPNT1
		PLXNA2
		NRP1
		SERPINF1
		JAM3
		INSM1
		PALLD
		MYRF
		MXRA8
		ANXA3
		SLC8A1
		ANOS1
		RAPH1
		SRD5A1
		PRKCI
		CDH1
		SMARCA4
		MCOLN3
		EFNA4
		ID1
		G6PD
		MEF2A
		EFNB2
		ABAT
		RHOH
		HOXB3
		LIF
		APOB
		NRP2
		SEMA6D
		GLIS2
		BCAS1
		EPHA4
		DBN1
		ATP2B4
		GSTP1
		GNB4
		CAMK1D
		PLXNB2
		PCDHB9
		HOXA3
		ST14
		APLP1
		ZEB2
		NRG4
		SALL4
		MAFB
		PRRX1
		LMO4
		ACTB
		TLR4
		SFRP2
		PROX1
		VCL
		MAP1B
		LEF1
		DOK4
		SLC1A3
		SOX9
		IFNGR1
		NAV3
		FZD7
		FA2H
		IGSF9
		EGR2
		WNT6
		HHIP
		FYN
		ITGB1
		LDLR
		RAB11A
		KLF15
		SLC1A2
		VIM
		ADM
		ROBO1
		PEX7
		SH3RF1
		GPM6B
		CTNNB1
		MICALL2
		TGFBR1
		CDC42
		CHRM3
		BTD
		SEMA7A
		BMP2
		PFKFB3
		BMP4
		NEUROD1
		MAP4K4
		PLPPR4
		CD9
		ARHGAP26
		SLIT2
		PMP22
		CDKN2B
		S100A6
		CEBPB
		C3orf70
		CSF1R
		NRK
		ONECUT2
		UGT8
		PLXDC1
		TSPAN2
		PCSK2
		RND1
		BHLHE41
		BHLHA15
		HSPG2
		TWIST1
		HEYL
		AKT3
		CTTN
		USH1C
		ZNF521
		ACSL4
		TWSG1
		DPYSL3
		LSAMP
		EPOR
		ADGRA2
		PRDM1
		CCDC88A
		MEF2C
		SLC44A4
STAD HNSCC	81	NPAS2
		ATRX
		PHACTR4
		CSPG4
		CITED2
		MYLIP
		XK
		MARCKS
		HOXA1
		NR4A2
		NFIA
		FRY
		ATP1A2
		PTPRZ1
		IRX4
		HES1
		ALDH3A2
		ZNF148
		CAMSAP3
		S1PR1
		MYO6
		FOXA1
		MARK1
		FOS
		MEIS2
		ULK1
		PPP1R9A
		RAB29
		MSX1
		EFHD1
		THRB
		LGI1
		MYOC
		PENK
		LRRK2
		TBX3
		ZNF423
		IL6ST
		FOLR1
		MYOT
		MTHFD1L
		ADGRL2
		MAL
		FBXL17
		ENAH
		PTPRO
		MICALL1
		TCF3
		VIT
		CDK6
		NDRG2
		ANK2
		ASPA
		PTK7
		KIT
		NTN4
		SLIT3
		NRXN3
		SPHK1
		EPHB6
		DLC1
		RGMA
		KALRN
		SOX17
		STK3
		PRKDC
		LST1
		TUBB3
		CHN1
		NTRK3
		PLOD3
		S100A8
		CALM1
		SLITRK6
		GOLGA4
		ELL3
		SOX2
		ATP2B1
		ACKR3
		HAPLN1
		S100A9
HNSCC PDAC	52	LAMA2
		LPAR3
		DNAJB1
		NR2F1
		LYN
		ITGA3
		KLF7
		RUNX3
		BASP1
		ACAT1
		SERPINI1
		ST8SIA4
		ERBB2
		GDF10
		PLXNA1
		CLU
		RACGAP1
		NCKAP1L
		SPINT1
		PCDH18
		CDH2
		RAPGEFL1
		TPBG
		AURKA
		TIAM1
		NDNF
		TFAP2A
		DKK1
		LRP12
		SYBU
		BNIP3
		PITX1
		NTM
		MARCKSL1
		LSR
		LAMC2
		SIM2
		EDNRB
		DMD
		CAPG
		SOX11
		NINJ2
		FOXD1
		CDC20
		CX3CR1
		TLR2
		SLC5A3
		NANOS1
		MALL
		SLC2A1
		CHAC1
		CTTNBP2
STAD	326	JAG2
		MAP4
		STX3
		IFT52
		RGS2
		CNTNAP1
		EDN1
		CHST8
		WASF1
		DIO3
		GFRA3
		NAPA
		ARRB2
		SALL1
		VPS35
		BTBD3
		RIDA
		GLUD1
		DNM3
		RAP1A
		EP300
		DPF3
		SETD2
		NECTIN1
		SEMA5B
		RDH13
		HNRNPD
		SEC16A
		SCYL2
		SMARCC1
		SYNE2
		TUBB2A
		METTL14
		PALM
		SMARCD1
		SCYL3
		SORL1
		ARX
		KDM7A
		NFASC
		HECTD1
		DIP2A
		CAMK1
		IRX5
		TAOK3
		NGEF
		BCL2L11
		IFT172
		UGDH
		ARHGEF7
		ACSL3
		LIAS
		MAPK1
		BPTF
		SLC25A46
		GRIK1
		ANAPC2
		OGDH
		LRP1
		MTHFR
		CDK5RAP1
		TACC1
		PTPN11
		EML1
		SBF2
		GDPD5
		PAX6
		CDON
		CAPRIN1
		TPP1
		PTPRF
		CLDN3
		DVL2
		BOK
		DICER1
		FARP2
		MFSD8
		KCNA2
		UNC5C
		RBPJ
		ZFP36L1
		NSCH2
		FZD5
		MBNL1
		NR2E3
		PURA
		YWHAE
		CREB1
		AFG3L2
		NIN
		FOXA2
		TRAK2
		GRIN2D
		BDNF
		FUT9
		SEMA3A
		IFNG
		MYCBP2
		PQBP1
		SMARCB1
		MAP3K13
		BCHE
		CKB
		INSC
		BBS4
		ARL13B
		OPCML
		FAIM2
		MARK2
		HOXC10
		ALCAM
		KIF5B
		ATF2
		CEP85L
		COL2A1
		XRN2
		DNAH11
		ADGRL3
		AVPR1A
		IGF1R
		ROBO4
		GHRL
		E2F1
		CLP1
		STK4
		OXTR
		SDC2
		ABI2
		EHMT2
		KDM6A
		NEXN
		WNT3
		USP33
		PCDHB16
		GPER1
		EPHA5
		HSP90AB1
		KRAS
		ATP7A
		PPP1R9B
		MOBP
		CXCL1
		NKX6-2
		UFL1
		SUZ12
		PAX8
		ITGA8
		PTS
		PICALM
		SEMA3D
		LY6H
		SUN1
		RUNX1
		CBLN4
		NME5
		RB1
		FRYL
		FAT3
		NUMB
		UTP11
		CCDC85C
		GRHL2
		TBC1D32
		FBXW11
		CNR1
		DHFR
		CHRM2
		BRINP2
		RSPO2
		PHACTR1
		IRX3
		FGF10
		SSTR1
		NR2F6
		CTF1
		USP9X
		PCLO
		IGSF8
		BHLHE22
		RPS6KA6
		CALM3
		HAPLN4
		GABRB3
		SPATA5
		ILK
		BICDL1
		RARG
		ACVR1B
		SHROOM4
		TP53
		PAFAH1B3
		RAPGEF2
		DTNB
		TEAD2
		SHANK2
		CAMK2B
		TGFBR2
		LAMB2
		NMUR2
		EDN3
		ASTN2
		COPS2
		SGK1
		PTBP2
		KIAA1107
		IGSF9B
		CHRNA3
		ITPKA
		BTBD2
		BRSK1
		B4GALT6
		SHH
		EPHA7
		HIPK2
		RGS7
		PEX13
		PRKCH
		UGP2
		CCDC134
		SRGAP2
		RASSF10
		ATN1
		GLI1
		APAF1
		ZFHX3
		SUDS3
		NES
		B2M
		CUX1
		SHTN1
		TAOK2
		SEZ6L2
		LRP4
		MAP1A
		ATXN3
		RUFY3
		SS18L1
		ANK3
		IL1B
		BMPR1B
		NCSTN
		BAD
		ACVR1C
		CDKL5
		NPY
		BAG3
		CRIM1
		TPPP
		ATP8A2
		ATP1B2
		BLOC1S6
		TOX
		ATM
		HPCAL4
		SH3GL2
		KCNIP2
		TMOD2
		CLMN
		OVOL2
		CDK16
		GAP43
		PRKACB
		HES4
		ASCL1
		NKX2-2
		GAL3ST1
		VEGFA
		PTCHD1
		WNK1
		DNER
		ETV6
		PTCH1
		SHANK3
		NSCH1
		CASP2
		ATCAY
		VPS13A
		TSHR
		MYC
		MCPH1
		STRN
		EPHB2
		INHBB
		ARID1B
		ANP32B
		TAOK1
		CYFIP2
		BMP5
		HOXD1
		CLCF1
		DHX36
		ADAMTSL1
		CD3E
		LAMA5
		NDUFV2
		GFRA2
		MIB1
		TMEM41B
		SYT4
		ATP8B1
		HIPK1
		ADD2
		NR1D1
		ARID1A
		CAMK2G
		IL6
		RNF6
		GPC1
		KCNQ1
		HLX
		SPAST
		APC2
		NRXN2
		PLXND1
		BSG
		NDN
		ATRN
		CASP3
		TIMM8A
		FANCD2
		FOXG1
		ACTR2
		TRIP11
		FKBP8
		NRSN2
		ZDHHC17
PDAC	94	TBCB
		TGFB2
		KCNK3
		EMB
		DPYSL2
		PCDH1
		GATA3
		ZNF365
		BMPR2
		FCGR2B
		PKD2
		CLDN11
		PLCB1
		PRKG1
		INTU
		PPP3CA
		PACSIN1
		CCDC141
		KLK8
		EZH2
		UBA6
		SLC1A1
		PTK2
		RALA
		DOCK10
		SKI
		NRG3
		CAMSAP2
		BRSK2
		CELSR1
		QKI
		DNM2
		HIF1A
		GRN
		BEX1
		CEL
		MAP2
		FLRT2
		XBP1
		RBFOX2
		RUNX2
		SOX6
		YWHAZ
		NAB1
		APCDD1
		ARPC5
		EFNA2
		VCAM1
		GLI2
		SIM1
		VASP
		EHD1
		EFNA1
		NBL1
		VLDLR
		SDC4
		PTPRM
		ATXN1
		NRCAM
		LDHA
		JAK2
		PCDHB4
		YAP1
		PAK3
		BCL11A
		SRGAP2C
		FZD1
		IGFN1
		ADAM22
		PCDHB5
		FEZ2
		PRICKLE1
		AREG
		GLI3
		B4GALT5
		ADGRV1
		BCL10
		STMN2
		ETV1
		BCL11B
		AUTS2
		DCDC2
		SEMA4B
		HOXB2
		SPINT2
		GSK3B
		GPM6A
		BAIAP2
		NRTN
		PDGFC
		RAN
		NR2F2
		ADCY1
		NAP1L1
HNSCC	113	SMARCD3
		PTN
		CCL11
		SLC11A2
		EXT1
		FABP7
		EZH1
		NRN1
		RORA
		BRCA2
		TUBB2B
		LEP
		DDIT4
		MAOB
		CLDN5
		MPZ
		EFNB1
		ACTL6A
		POU3F1
		AGRN
		ZIC2
		NFIB
		STAU2
		SLITRK5
		CNTN4
		HOXD10
		ROR2
		THOC2
		ALK
		PCDH19
		FBXO31
		SDK1
		ATOH8
		RBFOX1
		CCNG1
		FGF2
		EN1
		CX3CL1
		LDB2
		CAPRIN2
		SCN1B
		SYPL2
		NCAM1
		LGI4
		TENM2
		CNTNAP2
		TCIRG1
		GMFB
		ID2
		SLC9A3R1
		GSTM3
		PBX1
		PCDH17
		CADM1
		CDKN1C
		ENO3
		LEPR
		PITX2
		MYPN
		RORB
		ROBO2
		BEND6
		MFSD2A
		CHL1
		DIXDC1
		SEMA3G
		FGF13
		MEIS1
		GSN
		COBL
		CIT
		SH3GL3
		DCT
		SOX10
		TMEFF1
		GPRIN3
		PHGDH
		CRTAC1
		NOVA1
		FZD6
		FBXO45
		BMP7
		NEFL
		SNRPB
		PRPS1
		GFRA1
		SIX1
		S100B
		RAB10
		SHOX2
		MAB21L2
		GRHL3
		IFT57
		TIMP4
		RELN
		S100A1
		NRXN1
		NRG1
		ROR1
		TYRO3
		WASF3
		PCSK9
		BRAF
		SH3GL1
		BAX
		DNAH5
		TP63
		STMN1
		EPHA1
		ARTN
		DAAM2
		DNAJB11
		ATL1
