# Supplementary material for: Dysregulation of core neurodevelopmental pathways—a common feature of cancers with perineural invasion
Source: Front Genet. 2023 Aug 31;14:1181775. doi: 10.3389/fgene.2023.1181775 (PMC10501147; doi:10.3389/fgene.2023.1181775)
Supplement: Supplementary file 6 [file Table11.XLSX]

## Sheet: Description
Supplementary Table 11. Dysregulation of axon guidance genes in different cancer types from TCGA cohort.
Genes from the axon guidance signature (GO:0007411) were analyzed for their expression in tumor samples and normal samples from the TCGA and GTEx cohorts. Gene symblos are listed.
DEGs defined as genes with |log2FC|>1 and adj. p-val <0.01.
Column A	axon guidance gene by gene symbol
Columns B-H	cancer type
Genes in red and blue are significantly upregulated and downregulated, respectively.
Genes in gray showed not significant differences.
Genes are arranged in alphabetical order.
Abbreviations	HNSCC, head and neck squamous cell carcinoma; PDAC, pancreatic ductal adenocarcinoma; GC, gastric cancer. BRCA, breast cancer; PRCA, prostate cancer; HNSCC, head and neck squamous cell carcinoma; STAD, stomach cancer; COAD, colon adenocarcinoma; CHOL, cholangiocarcinoma; PAAD, pancreatic adenocarcinoma.

## Sheet: Sheet1
Supplementary Table 11. Dysregulation of axon guidance genes in different cancer types from TCGA cohort.
Gene	BRCA	PRCA	HNSCC	STAD	COAD	CHOL	PAAD
ADAMTSL1
ALCAM
ANOS1
APP
ARHGAP35
ARKL2
ARTN
ARX
ATL1-alpha
ATOH1
B3GNT2
BCL11B
BDNF
BMP7
BMPR1B
BOC
BSG
CCDC141
CDH4
CDK5
CDK5R1
CHL1
CHN1
CNTN2
CNTN4
CNTN6
CRMP1
CSF1R
CXCL12
CYFIP1
DAG1
DCC
DLX5
DPYSL2
DPYSL5
DRAXIN
DRGX
DSCAM
DSCAML1
DVL1
ECE1
EDN1
EDN3
EDNRA
EFNA1
EFNA2
EFNA3
EFNA4
EFNA5
EFNB1
EFNB2
EFNB3
EGR2
EMB
ENAH
EPHA1
EPHA10
EPHA2
EPHA3
EPHA4
EPHA5
EPHA6
EPHA7
EPHA8
EPHB1
EPHB2
EPHB3
EPHB4
EPHB6
ERBB2
ETV1
EVX1
EXT1
FEZ1
FEZ2
FEZF1
FLRT2
FLRT3
FOXD1
FOXG1
FYN
FZD3
GAP43
GATA3
GBX1
GBX2
GDF7
GDNF
GFRA3
GLI2
GLI3
HEL-S-310
HOXA2
IGSF9
ISL1
ISL2
KALRN
KIF5A
KIF5B
KIF5C
KLF7
L1CAM
LAMA1
LAMA2
LAMA3
LAMA5
LAMB2
LAMC2
LGI1
LGR6
LHX1
LHX2
LHX3
LHX4
LHX9
LMX1A
LRTM1
LRTM2
LYPLA2
MYCBP2
MYOT
MYPN
NCAM1
NEO1
NEXN
NFASC
NFIB
NGFR
NOG
NPTN
NRCAM
NRP1
NRP2
NRXN1
NRXN3
NTN1
NTN3
NTN5
NTRK1
OPHN1
OR10A4
OTX2
PALLD
PAX6
PGRMC1
PLA2G10
PLXNA1
PLXNA2
PLXNA3
PLXNA4
PLXNA4B
PLXNB1
PLXNB2
PLXNB3
PLXNC1
PLXND1
POU4F2
POU4F3
PRKCQ
PRTG
PTCH1
PTK2
PTK7
PTPRM
PTPRO
RAC1
RAC2
RELN
RET
RHOG
RHOH
RNF165
ROBO1
ROBO2
ROBO3
ROBO4
RPL24
RPS6KA5
RYK
SCN1B
SEMA3A
SEMA3B
SEMA3C
SEMA3D
SEMA3E
SEMA3F
SEMA3G
SEMA4A
SEMA4B
SEMA4C
SEMA4D
SEMA4F
SEMA4G
SEMA5A
SEMA5B
SEMA6A
SEMA6B
SEMA6C
SEMA6D
SEMA7A
SHH
SIAH1
SLC7A11
SLIT1
SLIT2
SLIT3
SMAD4
SMO
SOS1
TENM2
tgat
TMEFF1
TNR
TRIO
TTC8
TUBB3
UNC5A
UNC5B
UNC5C
UNC5D
USP33
VASP
VAX1
VEGFA
VSTM2L
WNT3
WNT3A
WNT5A
