# Supplementary material for: Dysregulation of core neurodevelopmental pathways—a common feature of cancers with perineural invasion
Source: Front Genet. 2023 Aug 31;14:1181775. doi: 10.3389/fgene.2023.1181775 (PMC10501147; doi:10.3389/fgene.2023.1181775)
Supplement: Supplementary file 7 [file Table4.XLSX]

## Sheet: Description
Supplementary Table 4: List of genes in the neurodevelopmental gene signature used in this study.
Gene signature list of 2193 genes annotated for nervous system development GO:0007399 constructed in the QuickGo repository. The gene symbols are listed.

## Sheet: Sheet1
Supplementary Table 4: Neurodevelopmental signature.
Official gene symbol
AARS1
AATK
ABAT
ABCA2
ABCB6
ABCC8
ABCD1
ABCD2
ABI1
ABI2
ABITRAM
ABL1
ABT1
ACAN
ACAP3
ACAT1
ACE
ACER3
ACHE
ACKR3
ACSBG1
ACSL3
ACSL4
ACTB
ACTBL2
ACTL6A
ACTL6B
ACTR2
ACVR1B
ACVR1C
ADAM22
ADAM23
ADAMTSL1
ADARB1
ADCY1
ADCYAP1
ADD2
ADGRA2
ADGRB1
ADGRB2
ADGRB3
ADGRF1
ADGRG1
ADGRG6
ADGRL2
ADGRL3
ADGRV1
ADM
ADNP
ADNP2
ADORA1
ADORA2A
AFF2
AFG3L2
AGBL4
AGER
AGRN
AGTPBP1
AGTR2
AHI1
AIF1
AIFM1
AK8
AKNA
AKT1
AKT2
AKT3
ALCAM
ALDH1A2
ALDH1A3
ALDH3A2
ALDH5A1
ALK
ALKBH1
ALS2
AMBRA1
AMIGO1
AMIGO2
AMIGO3
ANAPC2
ANK2
ANK3
ANKLE2
ANKRD27
ANKS1A
ANOS1
ANP32B
ANXA1
ANXA3
APAF1
APBA1
APBA2
APBB1
APC
APC2
APCDD1
APLP1
APOA4
APOB
APOD
APOE
APP
APPL2
AQP1
ARC
ARCN1
AREG
ARF4
ARF6
ARHGAP11B
ARHGAP26
ARHGAP35
ARHGAP4
ARHGEF10
ARHGEF2
ARHGEF7
ARID1A
ARID1B
ARL13B
ARL3
ARNT2
ARNTL
ARPC5
ARRB2
ARSA
ARSB
ARTN
ARX
ASCL1
ASCL2
ASIC2
ASPA
ASPM
ASTN1
ASTN2
ATAT1
ATCAY
ATF2
ATF4
ATF5
ATIC
ATL1
ATM
ATN1
ATOH1
ATOH7
ATOH8
ATP1A2
ATP1B2
ATP2B1
ATP2B2
ATP2B4
ATP5PB
ATP5PF
ATP6AP2
ATP6V0D1
ATP7A
ATP8A2
ATP8B1
ATRN
ATRX
ATXN1
ATXN10
ATXN1L
ATXN3
AURKA
AUTS2
AVIL
AVPR1A
AVPR2
AXL
AZU1
B2M
B3GNT2
B3GNT5
B4GALT2
B4GALT5
B4GALT6
BAD
BAG3
BAG6
BAIAP2
BAK1
BARHL1
BARHL2
BASP1
BAX
BBS2
BBS4
BBS7
BCAN
BCAS1
BCHE
BCL10
BCL11A
BCL11B
BCL2
BCL2L11
BCL2L2
BCR
BDNF
BECN1
BEND6
BEX1
BHLHA15
BHLHB9
BHLHE22
BHLHE23
BHLHE40
BHLHE41
BICDL1
BIN1
BLK
BLOC1S1
BLOC1S2
BLOC1S3
BLOC1S4
BLOC1S5
BLOC1S6
BMERB1
BMP2
BMP4
BMP5
BMP7
BMPR1A
BMPR1B
BMPR2
BNIP3
BOC
BOK
BPNT1
BPTF
BRAF
BRCA2
BRD2
BRINP1
BRINP2
BRINP3
BRSK1
BRSK2
BSG
BSN
BTBD1
BTBD2
BTBD3
BTBD6
BTD
BTG2
BTG4
BZW2
C12orf57
C1QA
C1QL1
C2CD3
C3
C3orf70
C5AR1
C9orf72
CA10
CABP4
CADM1
CALM1
CALM2
CALM3
CAMK1
CAMK1D
CAMK2A
CAMK2B
CAMK2G
CAMSAP1
CAMSAP2
CAMSAP3
CAPG
CAPRIN1
CAPRIN2
CASP2
CASP3
CASP5
CBLN1
CBLN4
CBY1
CC2D2A
CCDC134
CCDC14
CCDC141
CCDC39
CCDC85C
CCDC88A
CCIN
CCK
CCKAR
CCL11
CCL2
CCL3
CCNG1
CCR4
CD3E
CD9
CDC20
CDC42
CDH1
CDH11
CDH2
CDH22
CDH23
CDH4
CDHR1
CDK16
CDK20
CDK5
CDK5R1
CDK5R2
CDK5RAP1
CDK5RAP2
CDK5RAP3
CDK6
CDKL3
CDKL5
CDKN1C
CDKN2B
CDKN2C
CDNF
CDON
CEBPB
CECR2
CEL
CELSR1
CELSR2
CEND1
CENPF
CEP120
CEP290
CEP85L
CER1
CERS2
CFAP418
CFAP43
CHAC1
CHD5
CHD7
CHD8
CHERP
CHL1
CHN1
CHODL
CHRD
CHRDL1
CHRM1
CHRM2
CHRM3
CHRNA3
CHRNA7
CHRNB2
CHST8
CIC
CIT
CITED1
CITED2
CKB
CLCF1
CLDN1
CLDN11
CLDN3
CLDN5
CLMN
CLN5
CLN8
CLP1
CLRN1
CLRN2
CLSTN3
CLU
CMA1
CMTM8
CNGB1
CNP
CNR1
CNTF
CNTFR
CNTN1
CNTN2
CNTN4
CNTN5
CNTN6
CNTNAP1
CNTNAP2
COBL
COL2A1
COL3A1
COL4A1
COPS2
COQ8B
COX1
COX6B1
COX7B
CPLANE1
CPLX2
CPNE1
CPNE6
CRABP2
CRB1
CRB2
CREB1
CRIM1
CRK
CRKL
CRMP1
CRPPA
CRTAC1
CRX
CSF1
CSF1R
CSK
CSNK2A2
CSPG4
CSPG5
CTDSP1
CTF1
CTHRC1
CTNNA1
CTNNA2
CTNNB1
CTNND1
CTNND2
CTNS
CTTN
CTTNBP2
CUL4B
CUL7
CUX1
CUX2
CX3CL1
CX3CR1
CXCL1
CXCL12
CXCR4
CYB5D2
CYFIP1
CYFIP2
CYP1B1
CYP26C1
CYP46A1
DAAM2
DAB1
DAB2IP
DACT1
DAG1
DAGLA
DAGLB
DBN1
DBNL
DBX1
DCANP1
DCC
DCDC2
DCHS1
DCLK1
DCLK2
DCT
DCTN1
DCX
DDIT4
DDR1
DEAF1
DEGS1
DGKG
DHFR
DHH
DHX30
DHX36
DHX37
DICER1
DIO3
DIP2A
DIP2B
DISC1
DIXDC1
DKK1
DLC1
DLG4
DLG5
DLL1
DLL3
DLL4
DLX1
DLX2
DLX5
DLX6
DMBX1
DMD
DMRT3
DMRTA2
DNAAF4
DNAH11
DNAH5
DNAJB1
DNAJB11
DNAJC30
DNER
DNM2
DNM3
DNMT3A
DOC2A
DOCK10
DOCK7
DOK4
DOK5
DPCD
DPF1
DPF2
DPF3
DPYSL2
DPYSL3
DPYSL4
DPYSL5
DRAXIN
DRD1
DRD2
DRD3
DRGX
DRP2
DSCAM
DSCAML1
DTNB
DTNBP1
DUOX2
DUSP10
DVL1
DVL1P1
DVL2
DVL3
DYNC2H1
DYNLL1
DYNLT1
DYRK1A
DZANK1
DZIP1L
E2F1
ECE1
ECRG4
ECT2
EDN1
EDN2
EDN3
EDNRA
EDNRB
EED
EEF1AKMT4-ECE2
EEF2K
EFHC1
EFHD1
EFNA1
EFNA2
EFNA3
EFNA4
EFNA5
EFNB1
EFNB2
EFNB3
EGFR
EGR2
EGR3
EHD1
EHMT2
EIF2AK4
EIF2B1
EIF2B2
EIF2B3
EIF2B4
EIF2B5
EIF4G2
ELAVL3
ELAVL4
ELL3
ELP3
EMB
EML1
EMX1
EMX2
EN1
EN2
ENAH
ENC1
ENO3
EOMES
EP300
EPB41L3
EPHA1
EPHA10
EPHA2
EPHA3
EPHA4
EPHA5
EPHA6
EPHA7
EPHA8
EPHB1
EPHB2
EPHB3
EPHB4
EPHB6
EPM2A
EPOP
EPOR
ERBB2
ERBB3
ERBB4
ERCC2
ERCC3
ERCC6
ESS2
ETV1
ETV6
EURL
EVL
EVX1
EXT1
EYA1
EZH1
EZH2
F2
FA2H
FABP7
FAIM
FAIM2
FAM126A
FANCC
FANCD2
FARP1
FARP2
FAT3
FAT4
FBXL17
FBXO31
FBXO45
FBXW11
FBXW8
FCGR2B
FERD3L
FEV
FEZ1
FEZ2
FEZF1
FEZF2
FGF10
FGF11
FGF12
FGF13
FGF14
FGF17
FGF19
FGF2
FGF20
FGF5
FGF8
FGF9
FGFR1
FGFR2
FIG4
FKBP8
FKTN
FLOT1
FLRT1
FLRT2
FLRT3
FMR1
FN1
FOLR1
FOS
FOXA1
FOXA2
FOXB1
FOXC1
FOXD1
FOXG1
FOXJ1
FOXN4
FOXO3
FOXP2
FOXP3
FPGS
FPR2
FRMD7
FRS2
FRY
FRYL
FSCN2
FSHR
FSTL4
FUT1
FUT10
FUT9
FUZ
FYN
FZD1
FZD10
FZD2
FZD3
FZD4
FZD5
FZD6
FZD7
FZD8
FZD9
G6PD
GABRA1
GABRA2
GABRA5
GABRB1
GABRB2
GABRB3
GABRG2
GAL3ST1
GALC
GALR2
GAP43
GART
GAS6
GAS7
GAS8
GATA2
GATA3
GBA
GBA2
GBX1
GBX2
GCM1
GCM2
GDA
GDF10
GDF11
GDF7
GDI1
GDNF
GDPD5
GFAP
GFRA1
GFRA2
GFRA3
GFRA4
GFRAL
GHRH
GHRHR
GHRL
GIGYF2
GIT1
GJA1
GJA10
GJB1
GJC2
GJC3
GLDN
GLI1
GLI2
GLI3
GLIS2
GLMN
GLRB
GLUD1
GMFB
GNAI3
GNAT1
GNB4
GNGT1
GNPAT
GOLGA4
GORASP1
GPC1
GPC2
GPER1
GPM6A
GPM6B
GPR157
GPR37L1
GPRIN1
GPRIN2
GPRIN3
GPSM1
GRHL2
GRHL3
GRID2
GRIK1
GRIN1
GRIN2A
GRIN2B
GRIN2C
GRIN2D
GRIN3A
GRIP1
GRM5
GRM7
GRN
GRXCR1
GRXCR2
GSC
GSDME
GSK3A
GSK3B
GSN
GSS
GSTM3
GSTP1
GSX1
GSX2
GUSBP1
H2AX
H2BS1
H3BNH8
H3BQ06
HAND2
HAP1
HAPLN1
HAPLN2
HAPLN3
HAPLN4
HCN1
HDAC1
HDAC11
HDAC2
HDAC4
HDAC6
HDGFL3
HECTD1
HELT
HERC1
HES1
HES2
HES3
HES4
HES5
HES6
HES7
HESX1
HEXB
HEY1
HEY2
HEYL
HHIP
HIF1A
HIPK1
HIPK2
HLX
HMGB1
HMGB2
HMGCS2
HMX2
HMX3
HNF1B
HNRNPD
HOOK3
HOXA1
HOXA2
HOXA3
HOXB1
HOXB2
HOXB3
HOXB8
HOXC10
HOXC8
HOXD1
HOXD10
HOXD9
HPCA
HPCAL4
HPRT1
HS6ST1
HSD3B1
HSD3B2
HSP90AA1
HSP90AB1
HSPA5
HSPG2
HTR5A
HTR6
HTRA2
HYDIN
ID1
ID2
ID3
ID4
IER2
IER3IP1
IFNG
IFNGR1
IFT122
IFT140
IFT172
IFT20
IFT27
IFT52
IFT57
IFT88
IGF1R
IGF2BP1
IGF2BP2
IGF2BP3
IGFN1
IGSF21
IGSF8
IGSF9
IGSF9B
IHH
IL1B
IL1RAPL1
IL1RAPL2
IL3
IL34
IL6
IL6ST
ILK
IMMP2L
IMPACT
INA
INHBA
INHBB
INKA1
INSC
INSM1
INSM2
INTU
IQGAP1
IQSEC1
IRF2BPL
IRS2
IRX1
IRX2
IRX3
IRX4
IRX5
IRX6
ISL1
ISL2
ISLR2
IST1
ISX
ITGA1
ITGA3
ITGA4
ITGA8
ITGAM
ITGB1
ITGB4
ITM2B
ITM2C
ITPK1
ITPKA
JAG1
JAG2
JAK2
JAM3
JARID2
JHY
JRKL
JUN
KALRN
KAT2A
KCNA1
KCNA2
KCNC1
KCNC2
KCNIP2
KCNJ10
KCNK3
KCNQ1
KCNQ2
KDM1A
KDM2B
KDM4A
KDM6A
KDM7A
KEL
KHDC3L
KIAA0319
KIAA1107
KIDINS220
KIF14
KIF20B
KIF26A
KIF27
KIF2A
KIF5A
KIF5B
KIF5C
KIFBP
KIRREL3
KIT
KLF15
KLF7
KLHL1
KLHL17
KLK6
KLK8
KNDC1
KRAS
L1CAM
LAMA1
LAMA2
LAMA3
LAMA5
LAMB1
LAMB2
LAMC2
LAMC3
LBX1
LDB1
LDB2
LDHA
LDLR
LEF1
LEMD2
LEP
LEPR
LGI1
LGI2
LGI4
LGR6
LHFPL5
LHX1
LHX2
LHX3
LHX4
LHX5
LHX6
LHX8
LHX9
LIAS
LIF
LIG4
LIMK1
LIN28A
LINC01587
LLGL1
LLPH
LMO4
LMTK2
LMX1A
LMX1B
LOXL3
LPAR1
LPAR3
LRCH4
LRIG1
LRIG2
LRP1
LRP12
LRP2
LRP4
LRP6
LRP8
LRRC4
LRRK2
LRRTM3
LRTM1
LRTM2
LSAMP
LSR
LST1
LTA
LUZP1
LY6H
LYN
LYPLA2
MAB21L2
MACF1
MACO1
MACROH2A2
MAFB
MAG
MAGI2
MAL
MAL2
MALL
MAN2A1
MANF
MAOB
MAP1A
MAP1B
MAP1S
MAP2
MAP2K1
MAP3K13
MAP4
MAP4K4
MAP6
MAPK1
MAPK3
MAPK8IP2
MAPK8IP3
MAPKAP1
MAPT
MARCKS
MARCKSL1
MARK1
MARK2
MARK4
MARVELD1
MAS1
MAST1
MBD3
MBD5
MBNL1
MBOAT7
MBP
MCF2
MCOLN3
MCPH1
MDGA1
MDGA2
MDK
MECP2
MED1
MED12
MEF2A
MEF2C
MEF2D
MEGF8
MEIS1
MEIS2
MEIS3
MEIS3P1
MEIS3P2
MEN1
MERTK
MESP1
MET
METRN
METTL14
METTL3
MFRP
MFSD2A
MFSD8
MIB1
MICALL1
MICALL2
MINK1
MKKS
MKS1
MME
MMP14
MMP2
MMP24
MNAT1
MNX1
MOBP
MOG
MPST
MPZ
MSI1
MST1R
MSX1
MT-CO1
MT-ND4
MT3
MTCH1
MTF1
MTHFD1
MTHFD1L
MTHFR
MTMR2
MTOR
MTPN
MTR
MXRA8
MYC
MYCBP2
MYEF2
MYLIP
MYO16
MYO6
MYO7A
MYOC
MYOT
MYPN
MYRF
MYT1
MYT1L
N4BP3
NAB1
NAB2
NAGLU
NAIP
NANOS1
NAP1L1
NAPA
NARS1
NAV1
NAV2
NAV3
NBL1
NCAM1
NCAM2
NCAN
NCDN
NCK2
NCKAP1
NCKAP1L
NCMAP
NCOA6
NCSTN
ND4
NDE1
NDEL1
NDN
NDNF
NDP
NDRG1
NDRG2
NDRG4
NDST1
NDUFS2
NDUFS3
NDUFS4
NDUFV2
NECTIN1
NEDD4
NEFH
NEFL
NEGR1
NEK3
NELL1
NEO1
NES
NEURL1
NEUROD1
NEUROD2
NEUROD4
NEUROD6
NEUROG1
NEUROG2
NEUROG3
NEXMIF
NEXN
NF1
NF2
NFASC
NFATC4
NFIA
NFIB
NGEF
NGF
NGFR
NGRN
NHEJ1
NHLH1
NHLH2
NIBAN2
NIF3L1
NIN
NINJ1
NINJ2
NIPBL
NKX2-1
NKX2-2
NKX2-6
NKX2-8
NKX6-1
NKX6-2
NLGN1
NLGN2
NLGN3
NLGN4X
NLGN4Y
NME1
NME5
NMUR2
NNAT
NODAL
NOG
NOTCH1
NOTCH2
NOTCH2NLA
NOTCH2NLB
NOTCH2NLC
NOTCH3
NOTO
NOVA1
NOVA2
NPAS1
NPAS2
NPAS4
NPHP4
NPTN
NPTX1
NPY
NR0B1
NR1D1
NR2C2
NR2E1
NR2E3
NR2F1
NR2F2
NR2F6
NR4A2
NRBP2
NRCAM
NREP
NRG1
NRG2
NRG3
NRG4
NRGN
NRK
NRL
NRN1
NRN1L
NRP1
NRP2
NRROS
NRSN1
NRSN2
NRTN
NRXN1
NRXN2
NRXN3
NSUN5
NTF3
NTF4
NTM
NTN1
NTN3
NTN4
NTN5
NTNG1
NTNG2
NTRK1
NTRK2
NTRK3
NUMB
NUMBL
NUP133
NYAP1
NYAP2
OBSL1
ODAD2
ODAD4
OGDH
OLFM1
OLFM3
OLIG1
OLIG2
OLIG3
OMG
OMP
ONECUT2
OPA1
OPCML
OPHN1
OPRM1
OR10A4
ORMDL3
OTP
OTX1
OTX2
OVOL2
OXCT1
OXTR
P2RX4
P2RX5
P2RY1
P2RY12
PACSIN1
PADI2
PAFAH1B1
PAFAH1B2
PAFAH1B3
PAK1
PAK2
PAK3
PAK4
PAK6
PALLD
PALM
PALS1
PAM
PARD3
PARD6B
PARP6
PAX2
PAX3
PAX5
PAX6
PAX8
PBX1
PBX2
PBX3
PBX4
PCARE
PCDH1
PCDH12
PCDH15
PCDH17
PCDH18
PCDH19
PCDHA1
PCDHA10
PCDHA11
PCDHA12
PCDHA13
PCDHA2
PCDHA3
PCDHA4
PCDHA5
PCDHA6
PCDHA7
PCDHA8
PCDHAC1
PCDHAC2
PCDHB10
PCDHB11
PCDHB12
PCDHB13
PCDHB14
PCDHB15
PCDHB16
PCDHB2
PCDHB3
PCDHB4
PCDHB5
PCDHB6
PCDHB9
PCLO
PCM1
PCSK1
PCSK2
PCSK9
PDE6C
PDGFC
PDSS2
PDX1
PDZD7
PENK
PER2
PEX13
PEX5
PEX7
PFKFB3
PFN1
PGAP1
PGRMC1
PHACTR1
PHACTR4
PHF10
PHF8
PHGDH
PHLPP2
PHOX2A
PHOX2B
PIAS4
PICALM
PICK1
PIGT
PIKFYVE
PIN1
PITPNM1
PITX1
PITX2
PITX3
PJVK
PKD1
PKD2
PLA2G10
PLAA
PLAG1
PLCB1
PLEC
PLLP
PLOD3
PLP1
PLPPR1
PLPPR4
PLS1
PLXDC1
PLXNA1
PLXNA2
PLXNA3
PLXNA4
PLXNB1
PLXNB2
PLXNB3
PLXNC1
PLXND1
PMP22
POFUT1
POMGNT2
POMK
POTEE
POU1F1
POU3F1
POU3F2
POU3F3
POU3F4
POU4F1
POU4F2
POU4F3
POU6F1
POU6F2
PPARD
PPARG
PPP1CC
PPP1R17
PPP1R9A
PPP1R9B
PPP2R5D
PPP3CA
PPP3CB
PPP3CC
PPT1
PQBP1
PRDM1
PRDM12
PRDM13
PRDM6
PRDM8
PREX2
PRICKLE1
PRKACA
PRKACB
PRKCG
PRKCH
PRKCI
PRKCQ
PRKCZ
PRKD1
PRKDC
PRKG1
PRKN
PRLH
PRMT1
PRMT3
PRMT5
PROM1
PROP1
PROX1
PRPF19
PRPH2
PRPS1
PRRX1
PRTG
PRUNE1
PRX
PSD
PSEN1
PSMG1
PSPN
PTBP2
PTCH1
PTCHD1
PTEN
PTF1A
PTK2
PTK2B
PTK7
PTN
PTPN11
PTPRD
PTPRF
PTPRG
PTPRM
PTPRO
PTPRQ
PTPRS
PTPRZ1
PTS
PURA
PYGO2
QARS1
QKI
RAB10
RAB11A
RAB13
RAB18
RAB21
RAB29
RAB35
RAB3A
RAB3GAP1
RAB8A
RAC1
RAC2
RAC3
RACGAP1
RAD1
RALA
RAN
RAP1A
RAPGEF1
RAPGEF2
RAPGEF5
RAPGEFL1
RAPH1
RARA
RARB
RARG
RASGRF1
RASSF10
RAX
RB1
RBFOX1
RBFOX2
RBFOX3
RBM45
RBPJ
RDH13
RELN
RERE
REST
RET
RFNG
RFX4
RGMA
RGS14
RGS2
RGS4
RGS7
RHEB
RHOA
RHOG
RHOH
RHOXF1
RIDA
RIPOR2
RITA1
RND1
RND2
RNF10
RNF103
RNF112
RNF165
RNF220
RNF6
ROBO1
ROBO2
ROBO3
ROBO4
ROCK1
ROGDI
ROM1
ROR1
ROR2
RORA
RORB
RP1
RP1L1
RPGRIP1
RPGRIP1L
RPL24
RPS6KA3
RPS6KA5
RPS6KA6
RPS7
RSPO2
RTN1
RTN4
RTN4IP1
RTN4R
RTN4RL1
RTN4RL2
RUFY3
RUNX1
RUNX2
RUNX3
RXRG
RYK
S100A1
S100A6
S100A8
S100A9
S100B
S1PR1
SALL1
SALL2
SALL4
SAMD14
SARM1
SATB2
SBF2
SBK1
SCARF1
SCIN
SCLT1
SCN1B
SCN2A
SCN2B
SCN3B
SCN5A
SCN8A
SCRG1
SCRIB
SCT
SCTR
SCYL1
SCYL2
SCYL3
SDC2
SDC4
SDCBP
SDCBP2
SDCCAG8
SDF4
SDHA
SDK1
SDK2
SEC16A
SEC24B
SECISBP2
SELENOP
SEMA3A
SEMA3B
SEMA3C
SEMA3D
SEMA3E
SEMA3F
SEMA3G
SEMA4A
SEMA4B
SEMA4C
SEMA4D
SEMA4F
SEMA4G
SEMA5A
SEMA5B
SEMA6A
SEMA6B
SEMA6C
SEMA6D
SEMA7A
SEPTIN14
SEPTIN4
SERF1A
SERINC5
SERPINE2
SERPINF1
SERPINI1
SETD1A
SETD2
SETX
SEZ6
SEZ6L2
SFRP1
SFRP2
SGK1
SH2B2
SH3GL1
SH3GL2
SH3GL3
SH3RF1
SH3TC2
SHANK1
SHANK2
SHANK3
SHARPIN
SHC3
SHH
SHOX2
SHROOM2
SHROOM3
SHROOM4
SHTN1
SIAH1
SIGMAR1
SIM1
SIM2
SIN3A
SIRT2
SIX1
SIX3
SIX4
SKI
SKIL
SLC11A2
SLC12A5
SLC17A7
SLC17A8
SLC1A1
SLC1A2
SLC1A3
SLC23A1
SLC24A4
SLC25A46
SLC2A1
SLC32A1
SLC38A2
SLC38A3
SLC44A4
SLC4A10
SLC4A7
SLC5A3
SLC6A11
SLC6A17
SLC6A3
SLC6A4
SLC7A11
SLC8A1
SLC8A3
SLC9A3R1
SLC9A6
SLIT1
SLIT2
SLIT3
SLITRK1
SLITRK2
SLITRK3
SLITRK4
SLITRK5
SLITRK6
SMAD1
SMAD4
SMARCA1
SMARCA2
SMARCA4
SMARCB1
SMARCC1
SMARCC2
SMARCD1
SMARCD3
SMARCE1
SMG9
SMN1
SMO
SMPD1
SNAPIN
SNPH
SNRPB
SNTG2
SNW1
SOD1
SOD2
SORL1
SOS1
SOX1
SOX10
SOX11
SOX12
SOX13
SOX14
SOX17
SOX2
SOX3
SOX4
SOX5
SOX6
SOX8
SOX9
SPART
SPAST
SPATA5
SPEF2
SPEN
SPG11
SPG7
SPHK1
SPHK2
SPINK5
SPINK6
SPINT1
SPINT2
SPOCK1
SPOCK2
SPP1
SPRY3
SPTBN2
SPTBN4
SRC
SRD5A1
SRD5A2
SRF
SRGAP2
SRGAP2B
SRGAP2C
SRR
SRRM4
SRRT
SS18L1
SS18L2
SSBP3
SSPOP
SSTR1
SSTR2
SSTR3
SSTR4
ST14
ST8SIA2
ST8SIA4
STAT3
STAU2
STIL
STK11
STK25
STK3
STK36
STK4
STMN1
STMN2
STMN3
STMN4
STMND1
STRAP
STRC
STRN
STX3
STXBP1
STXBP3
SUDS3
SUFU
SULF1
SULF2
SULT4A1
SUN1
SUZ12
SVBP
SYBU
SYN1
SYNE2
SYNGAP1
SYNGR3
SYNJ1
SYNJ2
SYPL2
SYT1
SYT4
SZT2
TACC1
TACC2
TACC3
TAF1
TAFA1
TAFA3
TAGLN3
TAL1
TAL2
TAOK1
TAOK2
TAOK3
TBC1D23
TBC1D24
TBC1D32
TBCB
TBCD
TBR1
TBX1
TBX19
TBX20
TBX3
TBX6
TBXT
TCF12
TCF3
TCF4
TCIRG1
TCTN1
TDP2
TEAD2
TEAD3
TENM1
TENM2
TENM3
TENM4
TENT2
TFAP2A
TFAP2B
TFAP2D
TGFB1
TGFB2
TGFBR1
TGFBR2
TGM2
TH
THOC2
THOC6
THRB
THY1
TIAM1
TIAM2
TIFAB
TIMM8A
TIMP4
TLR2
TLR4
TLX2
TLX3
TMC1
TMED2
TMEFF1
TMEM106B
TMEM107
TMEM108
TMEM126A
TMEM132E
TMEM14B
TMEM223
TMEM41B
TMEM98
TMOD2
TMX2
TNC
TNF
TNFRSF1B
TNFRSF21
[truncated: 195 more rows]
