# Supplementary material for: Dysregulation of core neurodevelopmental pathways—a common feature of cancers with perineural invasion
Source: Front Genet. 2023 Aug 31;14:1181775. doi: 10.3389/fgene.2023.1181775 (PMC10501147; doi:10.3389/fgene.2023.1181775)
Supplement: Supplementary file 8 [file Table1.XLSX]

## Sheet: Description
Supplementary Table 1: Differentially expressed genes in head and neck cancer squamous cell carcinoma (HNSCC), pancreatic ductal adenocarcinoma (PDAC) and stomach adenocarcinoma (STAD).
The DEGs listed are defined as genes with |log2FC|>1 and adj. p-val <0.05 from all GEO databases examined for HNSCC (sheet 1), PDAC (sheet 2) and STAD (sheet 3).
Data is organized by columns for each dataset showing the dataset identification number, gene symbol, log2FC and adj. p-val for each dataset.
Abbreviations: DEG, differentially expressed gene; HNSCC, head and neck squamous cell carcinoma; PDAC, pancreatic ductal adenocarcinoma; STAD, stomach adenocarcinoma; FC, fold change.

## Sheet: 1.HNSCC
GSE138206			GSE23036			GSE31056			GSE6631
Gene symbol	log2FC	adj. p-val	Gene symbol	log2FC	adj. p-val	Gene symbol	log2FC	adj. p-val	Gene symbol	log2FC	adj. p-val
MMP1	6.07286	4.306e-05	MMP1	6.3561	2.65e-11	MMP1	7.75	2.54e-11	MMP1	3.19119	1.38e-05
MMP10	5.11258	8.737e-05	MMP3	4.58539	0.000226	MMP12	7.08	6.52e-12	SPP1	2.74936	1.75e-06
MMP13	4.88524	0.00013807	MMP12	4.5799	1.6e-07	MMP10	6.6	4.94e-13	PTHLH	2.322	1.54e-05
CXCL13	4.50192	0.00548089	MAGEA6	3.98038	0.0324	MMP13	6.38	6.65e-18	COL1A2	2.3041	2.72e-06
MMP7	4.43729	0.0003967	SPP1	3.6253	0.00571	MMP3	5.98	1.16e-09	FN1	2.0806	1.44e-05
CXCL5	4.39558	0.00022145	INHBA	3.47996	0.00114	COL10A1	5.83	3.84e-22	MMP12	2.03929	0.000199
INHBA	4.35398	3.34e-06	ISG15	3.23181	0.000135	PTHLH	5.72	7.01e-16	POSTN	1.94846	0.000137
MUCL1	4.22096	0.00479013	PTHLH	3.18133	0.0133	COL11A1	5.58	2.76e-14	SERPINE1	1.88385	0.00441
MMP12	4.07854	0.00169648	IGF2BP3	3.0575	0.00221	SPP1	5.49	2.82e-10	TGFBI	1.84149	0.000129
MMP3	3.97073	0.00952632	EPCAM	2.96715	0.00527	CXCL13	5.3	1.02e-06	FAP	1.76678	4.75e-05
ADAM12	3.94445	3.513e-05	ANO1	2.95041	0.0286	CST1	5.1	3.84e-12	MMP9	1.75488	0.000568
SPP1	3.93961	0.00398818	MMP10	2.93091	0.0217	INHBA	4.74	6.65e-18	COL3A1	1.74843	0.000814
S100A7A	3.91959	0.00031054	LAMC2	2.84793	0.00183	LAMC2	4.72	6.65e-18	ITGA6	1.74651	8.04e-06
ISG15	3.888	0.00010216	CXCL9	2.77348	0.0141	FAP	4.72	7.22e-12	PLAU	1.74099	7.46e-06
CTHRC1	3.87304	0.0002466	IFI6	2.72359	0.00105	MMP9	4.49	2.27e-09	COL11A1	1.69254	0.00172
IGKC	3.79547	0.0107908	SEMA3C	2.60699	0.00391	CXCL11	4.39	1.45e-08	MMP10	1.68241	0.00283
COL1A1	3.79108	0.00014641	COL1A1	2.50406	0.00684	TDO2	4.3	1.26e-09	COL4A1	1.61089	9.99e-07
IGHV4-31	3.61488	0.0132629	IFIT1	2.49644	0.0123	DNAH5	4.18	8.05e-09	COL5A2	1.60885	1.32e-05
IGKV1OR2-108	3.59116	0.0165564	CXCL5	2.49367	0.0374	SERPINE1	4.11	1.76e-09	LAMC2	1.578	0.00014
LAMC2	3.58379	0.00012913	AIM2	2.48914	0.0112	POSTN	4.07	5.2e-12	COL4A2	1.5742	1.23e-06
IFI6	3.5609	1.893e-05	ASPN	2.45153	0.00479	ADAMDEC1	4.03	1.19e-07	MMP13	1.53144	0.00452
CCL18	3.46551	0.00057594	COL5A2	2.41541	0.00104	AIM2	3.89	1.25e-07	CDH11	1.52702	0.00322
CXCL11	3.45129	0.0002189	CXCL13	2.40546	0.0279	CTHRC1	3.8	5.61e-11	PFN2	1.51657	0.00049
TDO2	3.39425	0.00097202	LOXL2	2.39009	0.000259	PLAU	3.79	1.55e-13	COL1A1	1.51435	7.46e-06
PTHLH	3.3707	0.00019525	CXCL10	2.38828	0.0322	MMP7	3.76	5.3e-05	SPARC	1.4643	0.000154
MIR8071-2	3.36035	0.0138057	IL24	2.38685	0.0305	IGFL2	3.7	1.49e-09	TNC	1.46011	0.00171
IGLC1	3.35344	0.0178163	HOXC6	2.34259	0.0013	CCL11	3.69	2.24e-09	MYO1B	1.4166	0.000294
CXCL8	3.33958	0.00112174	NELL2	2.30327	0.0402	CXCL10	3.69	4.93e-06	KRT17	1.40256	0.000145
ADAMDEC1	3.33687	0.00066212	TDO2	2.30043	0.025	SCG5	3.68	2.07e-08	NEFL	1.33729	0.00753
IGHA2	3.31257	0.0355596	MYO1B	2.28324	8.57e-05	PLA2G7	3.66	1.2e-11	RBP1	1.32876	0.00493
CYAT1	3.30665	0.0199172	COL1A2	2.2742	0.00174	CTSV	3.64	9.35e-10	TPM1	1.31759	0.000271
HMGA2	3.29513	0.00056796	BST2	2.22747	0.011	MFAP2	3.63	4.12e-10	FAT1	1.31595	0.000839
TFPI2	3.2879	0.00328263	KRT17	2.2115	0.000327	KRT17	3.6	1.11e-06	MAGEA6	1.30699	0.00537
IGLL3P	3.23812	0.0191255	COL5A1	2.20278	0.0143	APOC1	3.57	3.41e-08	ISG15	1.30148	0.0132
PI15	3.23128	2.752e-05	RSAD2	2.19268	0.031	MMP11	3.51	8.49e-17	CXCL8	1.29184	0.015
RSAD2	3.23029	8.737e-05	TOP2A	2.1651	1.42e-05	SLC38A5	3.5	3.71e-15	FSCN1	1.27703	6.87e-06
IGKV1OR2-118	3.19808	0.0222047	COL3A1	2.13029	0.00145	ITGB6	3.5	5.05e-10	SULF1	1.25798	0.000154
GUSBP11	3.18056	0.0204501	IFI44	2.11989	0.0129	PLPP4	3.44	3.09e-14	PDPN	1.23376	9.75e-05
CHI3L1	3.17601	0.00200919	HERC5	2.093	0.00265	ISG15	3.44	9.76e-13	LUM	1.22456	0.00979
CHGB	3.14895	0.0172335	NREP	2.08443	0.000402	APOBEC3B	3.43	8.38e-09	IGFBP3	1.2049	0.000425
CMPK2	3.08398	5.007e-05	DSG2	2.05056	0.00135	OASL	3.42	3.95e-09	MMP3	1.19656	0.00111
SCG5	3.0812	2.752e-05	COL4A6	2.0077	0.0207	CDH3	3.42	1.36e-08	LGALS1	1.18327	0.0048
ADAMTS2	3.07962	0.0002466	MFAP2	1.98597	0.00178	RGS20	3.4	7.77e-08	MAGEA10-MAGEA5	1.16748	0.00887
APOC1	3.03425	0.00014401	ECT2	1.97597	9.76e-05	MUCL1	3.4	2.33e-06	COL6A3	1.14999	0.000333
SERPINE1	3.016	0.00031054	MMP9	1.96355	0.00349	EVA1A	3.39	7.88e-12	COL16A1	1.12915	0.0109
COL5A1	2.99846	5.007e-05	RFC4	1.96157	0.000174	COL5A1	3.38	1.18e-11	SERPINE2	1.1243	0.000765
LOC102725526	2.96759	0.034475	NETO2	1.95478	0.0004	TPX2	3.36	1.02e-09	CTSC	1.10569	0.00196
CXCL9	2.9564	0.00014289	DDX60	1.95063	0.00797	NETO2	3.34	3.57e-13	LOC101927705	1.09458	1.41e-05
PPP4R4	2.91969	0.00015463	NUSAP1	1.94747	5.78e-05	AURKB	3.34	6.32e-11	MMP11	1.09386	0.00106
TGFBI	2.91279	2.604e-05	SLC7A11	1.93932	0.0227	EPSTI1	3.34	5.08e-09	PRSS23	1.08055	0.00082
RBP1	2.87742	0.0002466	LRRC15	1.92333	0.0305	IL36G	3.32	0.000241	FEZ1	1.08027	0.000573
CXCL10	2.87377	0.00018464	PLAU	1.9124	0.00204	NREP	3.31	1.51e-11	SEMA3C	1.07222	0.00531
MMP9	2.86308	0.00019565	DTL	1.91219	1.7e-05	HOXC6	3.3	1.24e-14	DDIT4	1.07068	0.0101
SFRP4	2.85738	0.00100043	FXR1	1.90498	3.58e-06	RBP1	3.3	1.27e-11	ITGB4	1.06894	0.00118
ANO1	2.84372	0.00029188	RBP1	1.88393	0.0233	DCBLD1	3.28	1.19e-16	SERPINH1	1.06123	5.2e-06
EPSTI1	2.82565	0.00039128	LAMA3	1.88312	0.038	DKK1	3.28	3e-07	IGF2BP3	1.0544	0.00259
MLIP	2.82211	0.0252413	PFN2	1.88023	0.0142	IGF2BP3	3.27	6.21e-09	LPCAT1	1.05189	0.000171
IFIT1	2.7978	0.00080962	HOXB7	1.86448	0.00147	GBP5	3.27	2.55e-08	MAGEA4	1.04342	0.0147
IFIT3	2.76985	0.00011594	NDC80	1.85575	2.85e-05	GREM1	3.27	5.47e-05	LAMB3	1.04201	0.00432
IGHV3-23	2.7572	0.0362838	HLTF	1.85072	0.00121	CDC6	3.26	2.04e-13	DFNA5	1.03723	0.000138
LINC00944	2.70879	0.0143326	LUM	1.83779	7.31e-05	KHDC1L	3.25	3.22e-08	LAMA3	1.03431	0.0141
IGHM	2.70782	0.0186903	GOLIM4	1.82776	0.00338	IFI6	3.23	2.26e-08	LAMB1	1.03273	5.84e-05
PLAU	2.69702	4.092e-05	COL4A1	1.80341	0.00024	CXCL6	3.23	1.03e-05	COL6A2	1.02938	0.00604
COL12A1	2.6851	2.604e-05	ADAM12	1.80279	0.0149	CXCL8	3.23	0.000102	THBS2	1.02681	0.00537
CCL11	2.68131	0.00769268	LAMP3	1.79587	0.0063	SLCO1B3	3.22	1.99e-08	NREP	1.00403	0.000605
AIM2	2.67557	0.00056944	LRP12	1.79136	0.00344	TNFSF4	3.2	8.51e-17	HTRA1	0.976819	0.00202
KHDC1L	2.66882	0.00134009	IQCJ-SCHIP1	1.77007	0.00186	FBN2	3.2	1.16e-08	AIM1	-0.824188	0.000558
PDPN	2.66113	2.604e-05	COL4A2	1.76851	0.00204	SULF1	3.18	5.25e-15	ZFP36	-1.00015	0.00241
ADAMTS12	2.6566	0.00011594	FADD	1.76605	0.0376	WDR66	3.18	2.9e-12	ACKR1	-1.0325	0.000768
POSTN	2.6455	0.00135033	SLC25A36	1.76398	2.11e-05	PDPN	3.18	6.14e-11	ABLIM1	-1.03561	0.000211
STAT1	2.62965	5.007e-05	COL7A1	1.75648	0.000337	CEP55	3.14	4.73e-10	PGD	-1.04447	0.00117
COL1A2	2.62369	0.00052949	MET	1.7531	0.0071	CYP27C1	3.13	3.82e-16	EXPH5	-1.04461	7.8e-05
DKK1	2.6151	0.00218301	ENAH	1.73789	9.72e-05	CHST11	3.07	8.13e-13	PLAGL1	-1.04653	0.00342
COL4A2	2.60482	1.868e-05	KIF14	1.73578	1.3e-05	PLEK2	3.04	6.46e-09	DPT	-1.0476	0.00105
GBP5	2.59748	0.00024453	LOX	1.73156	0.0415	RSAD2	3.03	1.38e-10	ITM2A	-1.06607	0.0183
CCNA1	2.53782	0.00280189	COL6A3	1.72931	0.00689	SUGCT	3.02	6.44e-13	CLDN7	-1.06942	0.00104
SUGCT	2.52338	0.00047736	CEP55	1.7186	7.61e-05	KIF14	2.99	2.27e-10	COBL	-1.07131	0.000263
MMP11	2.52063	0.00224198	RSRC1	1.71296	0.00024	BNC1	2.99	2.72e-06	MGLL	-1.07378	5.4e-06
COL4A1	2.47942	2.604e-05	FGD6	1.70752	0.000606	DSG2	2.99	8.65e-06	S100A8	-1.07456	0.0219
PMEPA1	2.46901	9.978e-05	SMC3	1.69765	0.000164	ULBP2	2.98	1.24e-12	DNASE1L3	-1.07764	0.000211
IGLJ3	2.46846	0.0249509	AMIGO2	1.68036	0.0349	TRIP13	2.98	1.04e-08	DUSP5	-1.08816	2.59e-05
IGK	2.45263	0.0150025	USP18	1.67452	0.00538	MMP14	2.96	6.65e-18	RRAGD	-1.09437	3.18e-05
SLC6A14	2.45023	0.0255878	ENO2	1.66206	0.0135	FOXM1	2.96	6.68e-15	IGFBP5	-1.09541	0.0422
IDO1	2.44996	0.0017698	MAGEA10-MAGEA5	1.64481	0.0261	TENM2	2.96	1.03e-07	CFD	-1.10074	0.00948
LAMA3	2.44927	0.00366632	RAD51AP1	1.64272	0.00107	TNFRSF12A	2.95	6.4e-08	GPD1L	-1.11175	2.56e-08
IFIT2	2.44572	0.00092238	ODC1	1.63708	0.0453	COL5A2	2.91	5.6e-12	SCNN1A	-1.12091	0.000676
RTP4	2.44275	9.978e-05	TRIP13	1.62098	0.00233	PPP1R14C	2.91	2.93e-08	NEBL	-1.1269	4.38e-06
THY1	2.44194	0.00014277	DDX58	1.61875	0.0372	HJURP	2.9	1.91e-13	SASH1	-1.12934	3.38e-10
IGHD	2.43655	0.0491919	SNX10	1.61544	0.00641	KIF23	2.87	3.45e-08	ACPP	-1.13502	6.53e-07
SULF1	2.43263	0.00013119	SLC7A5	1.61151	0.00167	IL24	2.86	3.69e-07	CSTB	-1.13644	0.00155
FAP	2.4247	0.00135033	PLOD2	1.61063	0.00742	CDC20	2.83	1.43e-06	PRSS2	-1.13915	0.000778
COL10A1	2.41438	0.00133421	BGN	1.60659	0.0175	HOXA1	2.81	1.06e-12	S100A9	-1.14535	0.04
IFI44L	2.40533	0.00013119	GJA1	1.60131	0.00549	DFNA5	2.8	3.03e-11	LPIN1	-1.147	0.000536
S100A7	2.38724	0.0135524	IGFBP3	1.59844	0.0407	COL1A1	2.8	8.94e-11	ALOX12	-1.16423	4.33e-05
IL13RA2	2.38115	0.0300373	NEK2	1.5894	0.000689	WNT2	2.8	1.73e-09	SLPI	-1.16436	0.00879
WDR66	2.37521	0.00512548	KNTC1	1.5878	2.21e-05	PMEPA1	2.79	2.26e-16	RRAD	-1.19137	0.0237
PXDN	2.37434	0.00016718	LTBP1	1.58339	0.0164	CKAP2L	2.79	1.28e-10	PTN	-1.19374	0.000302
HOXA1	2.37286	0.0002466	SLC16A1	1.58234	0.000481	KIF2C	2.79	1.43e-10	SPARCL1	-1.19566	0.00386
SLC44A5	2.36897	0.0125946	DNMT3B	1.57989	0.00742	HOXB7	2.78	1.6e-10	IVL	-1.20639	0.0118
MZB1	2.36759	0.0313198	SERPINH1	1.57773	0.00911	DLGAP5	2.78	1.95e-06	LCN2	-1.21222	0.0244
PLA2G7	2.3591	0.00032877	LAMB3	1.57196	0.00981	LAMB3	2.77	3.95e-07	TF	-1.22918	0.00301
IL24	2.35877	0.0032873	TGFBI	1.5702	0.0435	FSCN1	2.75	1.77e-11	FOSB	-1.23323	0.00624
CYP27C1	2.33598	0.00054159	PPIG	1.56014	2.16e-07	CCNA2	2.75	9.27e-08	HBA2	-1.23608	0.0202
CTSC	2.32922	0.00213429	IFI27	1.55839	0.038	SKA1	2.73	5.07e-10	BARX2	-1.24084	1.01e-05
S100P	2.32105	0.0115948	DFNA5	1.55485	0.0434	SPHK1	2.72	3.3e-10	CCL2	-1.245	0.00481
SERPINH1	2.32042	4.353e-05	AGRN	1.55127	0.000219	CDCA5	2.71	4.09e-13	PSCA	-1.24883	0.000634
COL4A6	2.30321	0.00319581	CDC25B	1.54735	0.000606	CYP27B1	2.71	1.41e-10	MYH11	-1.28212	0.00293
SAA2-SAA4	2.29457	0.00066026	FAM69A	1.54468	0.00138	NCF2	2.7	1.62e-11	CLU	-1.29364	0.0143
COL11A1	2.29273	0.00267179	SPARC	1.54299	0.00615	KIF4A	2.7	3.1e-09	SPRR2C	-1.30255	0.00933
WISP1	2.29221	0.00043845	HMMR	1.54136	0.0022	RGS4	2.69	2.24e-09	ANXA1	-1.30682	0.00079
IGLV1-44	2.2896	0.0176281	DLGAP5	1.52362	0.000573	UBE2C	2.68	6.3e-08	METTL7A	-1.31502	0.00246
SEMA3C	2.27324	0.0001757	SEC62	1.52264	9.29e-06	NFE2L3	2.68	3e-07	GPX3	-1.32092	1.66e-06
LOXL2	2.26891	5.779e-05	ATAD2	1.51885	0.00128	ANLN	2.68	1.64e-06	AQP3	-1.33387	0.000814
MFAP2	2.26736	3.623e-05	SLC1A4	1.51712	0.0162	TMEM158	2.65	1.25e-11	HPGD	-1.33892	6.99e-06
COL5A2	2.26108	0.00087904	UBE2C	1.51222	2.86e-05	MELK	2.65	1.03e-07	SULT2B1	-1.35123	0.000369
BCL2A1	2.25006	0.014605	MYO10	1.5092	0.00327	KYNU	2.64	1.82e-08	BLNK	-1.35647	2.68e-06
IFI30	2.24502	0.00068797	FOXM1	1.50911	0.00204	KRT16	2.63	0.00547	HBB	-1.36547	0.0209
SNX10	2.22683	0.00022221	MIR1908	1.5076	0.00207	MTFR2	2.62	7.82e-11	LYPD3	-1.37345	0.00017
OAS2	2.20509	0.00039951	ITGA6	1.50623	0.00014	SHCBP1	2.62	7.49e-09	ATP2A1	-1.3742	0.0458
FNDC1	2.19245	0.00108001	ATRX	1.48526	0.000795	COL17A1	2.62	5.92e-06	EXOSC7	-1.38479	0.000264
IFI44	2.18668	6.854e-05	EPB41L4B	1.48339	0.0311	CENPE	2.61	1.07e-08	MALL	-1.38719	0.000113
XAF1	2.18653	0.00010404	LAMB1	1.4814	0.00336	CXCL9	2.61	0.0015	TSPAN8	-1.39376	0.00933
DFNA5	2.16927	0.00039951	COL4A5	1.48046	0.0195	PLAUR	2.6	9.02e-08	SPRR1A	-1.4108	0.022
LOC101930100	2.1656	0.00700353	P3H4	1.47121	9.26e-05	CCL20	2.6	0.00162	CLDN10	-1.43328	0.0253
ADGRE2	2.15785	0.00024453	SNORA11E	1.46552	0.015	CDCA8	2.59	3.45e-12	KRT15	-1.49422	0.00253
GNLY	2.12762	0.00089464	HJURP	1.45865	0.000116	TYMP	2.59	1.55e-08	CYP3A43	-1.49711	1.75e-06
TIMP1	2.12554	0.00057178	BUB1	1.45474	0.000251	COL12A1	2.57	9.12e-12	NUCB2	-1.49884	3.12e-05
MICAL2	2.12182	3.972e-05	TTK	1.44701	0.00277	DNMT3B	2.55	8.26e-11	CD24	-1.50599	0.00513
IGFBP3	2.09517	0.00205543	DSCC1	1.44225	1.71e-05	RTP4	2.54	1.9e-06	PITX1	-1.51627	5.2e-06
CDKN2A	2.08347	0.0030578	AURKA	1.44195	7.4e-05	CENPA	2.53	4.18e-11	NMU	-1.51854	1.25e-05
CHST2	2.06049	0.00018322	SCRN1	1.44136	0.00358	SLC2A1	2.53	1.95e-08	CSTA	-1.52321	0.0395
ACKR3	2.0321	0.001106	NID2	1.44046	0.0329	ESM1	2.53	3.51e-07	TMPRSS11D	-1.53485	0.000954
OASL	2.02936	0.00196512	PLOD1	1.43604	0.000251	CXCL5	2.53	0.000105	ECM1	-1.54582	5.11e-05
WARS	2.02521	0.00019355	MYO5A	1.43592	0.00448	TNC	2.52	4.31e-11	LY6D	-1.54769	0.0105
DDX58	2.02134	0.00117162	HOMER3	1.43522	0.00335	TP63	2.52	6.85e-10	CEACAM6	-1.57061	8.79e-05
APOE	2.01268	0.00512548	LBH	1.42788	0.00475	ORC6	2.52	3.97e-08	ZNF185	-1.57459	8.26e-06
FN1	2.01242	0.00155862	MYH10	1.42784	0.00621	GINS1	2.52	1.51e-06	CEACAM5	-1.59794	2.36e-05
LARP6	2.00347	0.00062456	P4HA1	1.42308	0.00769	IDO1	2.51	0.000198	SERPINB1	-1.63036	5.18e-05
BST2	1.99149	0.0163679	DST	1.41856	0.00544	KLK5	2.5	0.000407	CRYAB	-1.64286	0.000901
DCBLD1	1.99015	5.513e-05	U2SURP	1.41131	0.000456	BUB1	2.49	1.06e-12	PRSS3	-1.66324	0.000304
HOXC6	1.98207	8.668e-05	RBM25	1.40924	3.12e-05	AURKA	2.48	6.59e-11	SERPINB2	-1.6645	0.000532
COL7A1	1.96771	0.00628232	SLC2A1	1.40628	0.0151	TK1	2.48	5.03e-10	IL1RN	-1.68229	7.46e-06
GREM1	1.96159	0.0360504	MARK1	1.40301	0.00216	TREM2	2.47	6.88e-10	APOD	-1.73507	0.00027
SLAMF8	1.96102	0.00050629	KLF7	1.4003	0.00265	NEFL	2.47	0.000454	EMP1	-1.75564	2.4e-07
LOC101928615	1.96016	0.00013901	IGF2BP2	1.40026	0.0186	HSD17B6	2.46	4.24e-13	TGM1	-1.77893	3.12e-06
TYROBP	1.95524	0.00239522	RAI14	1.39909	0.0274	BIRC5	2.46	9.5e-13	STATH	-1.78771	0.0429
SERPINA1	1.95382	0.0132167	MCM2	1.39807	0.000532	HOMER3	2.46	2.11e-12	COX7A1	-1.79627	0.000196
TNC	1.9483	0.00092662	LRRC8D	1.39729	6.66e-05	C1QTNF6	2.45	3.64e-14	MYH2	-1.81491	0.0322
KLK5	1.92968	0.0179971	DNAJC2	1.39582	1.13e-05	CDC45	2.45	2.14e-10	MYH7	-1.83181	0.0175
DDX60	1.91534	0.00092081	CENPF	1.39163	0.000571	LAMP5	2.45	7.7e-09	PPP1R3C	-1.84056	1.99e-05
CLEC7A	1.91367	0.00053902	STAT1	1.3911	0.000579	THY1	2.45	1.03e-05	KLK11	-1.89392	6.05e-05
TGM2	1.90575	0.00167289	NEMP1	1.38271	0.000251	PTK7	2.43	4.59e-20	ALDH3A1	-1.94468	0.00103
TENM2	1.90564	0.0040942	ASNS	1.37822	0.0235	EXO1	2.43	7.07e-12	CEACAM1	-1.96609	1.26e-08
KLHL6	1.90044	0.0040942	BNIP3	1.37267	0.0239	TTYH3	2.42	8.02e-14	MB	-1.97387	0.019
LAMB3	1.89566	0.00334935	SHCBP1	1.36909	0.00107	RNASEH2A	2.42	5.17e-11	SCEL	-2.01192	7.13e-07
IGF2BP2	1.89268	0.00255178	YEATS2	1.36902	0.000178	PXDN	2.42	4.2e-08	PPL	-2.03192	1.66e-06
SULF2	1.89256	0.00064785	IFIH1	1.36769	0.0208	FGD6	2.41	8.29e-13	KLK13	-2.08623	2.23e-06
MFAP5	1.89124	0.0126567	RAD54B	1.36617	9.65e-05	CHEK1	2.4	1.22e-09	CRISP3	-2.23023	2.7e-05
SCRN1	1.88881	0.00073586	CKAP2	1.36299	4.25e-05	COL7A1	2.39	1.35e-12	SLURP1	-2.28404	1.66e-06
CFB	1.88875	0.00229748	KIF18A	1.36276	0.00101	OAS2	2.39	2.51e-11	ADH7	-2.29779	0.00129
PI3	1.87742	0.019225	PLA2G7	1.35991	0.0274	CDCA3	2.38	1.4e-12	HOPX	-2.30392	2.32e-05
C12orf75	1.86315	0.00023127	KDELR3	1.35304	0.014	FERMT1	2.38	4.48e-07	ENDOU	-2.35163	3.38e-10
FAM26F	1.85272	0.00062795	UBXN7	1.34784	0.000229	SERPINH1	2.37	5.2e-12	ACTA1	-2.62983	0.0316
IL7R	1.85143	0.00074877	SOX4	1.34418	0.00322	NRIP3	2.37	1.1e-11	KRT13	-2.7385	5.38e-05
DDX60L	1.85004	0.00064785	SLC35F6	1.3413	0.00181	ECT2	2.37	8.15e-11	SPINK5	-2.98052	1.72e-09
OAS3	1.84669	0.00034255	ACTL6A	1.33586	0.00114	ACP5	2.37	1.4e-08	MAL	-3.57477	1.08e-12
NID2	1.84626	0.00125928	XCL1	1.33482	0.0154	FAM83A	2.36	9.02e-08	TGM3	-3.61246	4.26e-09
NCF2	1.83555	0.00119006	CDC42BPA	1.33288	0.00814	TREM1	2.36	3.07e-07	KRT4	-3.88573	1.08e-12
COL3A1	1.83048	0.00150337	LAPTM4B	1.33013	0.00105	ITGA3	2.35	1.49e-12
ARPC1B	1.8292	5.007e-05	SMS	1.32698	0.00928	WDHD1	2.35	6.36e-12
C2	1.82252	0.00163011	FANCI	1.32542	0.000571	ADAM12	2.34	1.18e-15
PSMB9	1.80872	0.00187494	FSCN1	1.32526	0.00164	MB21D1	2.34	4.24e-13
UBD	1.8066	0.0311234	PPAT	1.32142	0.0278	DTL	2.34	4.48e-08
LAMP3	1.80445	0.00211232	STIL	1.31968	0.000371	LAMP3	2.34	0.000101
IL2RA	1.80179	0.00012704	NCAPG	1.30636	7.23e-05	DEPDC1	2.33	6.32e-07
LAIR2	1.80116	0.00082834	MICAL2	1.30543	0.0209	CDK1	2.33	6.25e-06
KANK4	1.79938	0.00550608	KIF23	1.30223	0.000677	SKIL	2.32	4.29e-17
CCR7	1.79436	0.0105632	NOX4	1.29779	0.0316	MYBL2	2.32	5.6e-12
PARP14	1.7824	0.00015813	S100A8	1.28291	0.00208	ARSJ	2.32	5.13e-09
GALNT6	1.78061	0.00308174	EXO1	1.28229	0.000418	EGFL6	2.32	0.000148
COL6A3	1.77814	0.0014615	COL16A1	1.28083	0.0263	SPAG5	2.31	6.04e-09
SOCS1	1.77779	0.00088416	ESF1	1.27407	0.00334	FPR3	2.31	3.56e-07
SLC38A5	1.7728	0.00254211	THY1	1.2697	0.0161	HMMR	2.31	1.33e-06
CTLA4	1.77204	0.00051275	ATP2B1	1.26466	0.0201	FAM64A	2.3	3.51e-10
EVA1A	1.7665	0.0001757	HIST1H2BH	1.26349	0.0158	S100A7A	2.3	0.00114
AMIGO2	1.76068	0.00675123	THOC2	1.25856	0.000319	GALNT6	2.3	0.00286
TYMP	1.74855	0.00129557	CDK1	1.25445	0.00155	C3orf80	2.29	8.93e-11
PCDH17	1.7457	0.0101664	SCAF11	1.2507	0.00225	NCAPH	2.28	1.12e-10
SOAT1	1.74435	0.0001757	SSB	1.2503	1.61e-05	FN1	2.27	1.97e-12
CD82	1.73963	0.00458129	SNAI2	1.24935	0.00643	SERPINB7	2.27	0.00572
IGSF6	1.73642	0.0155764	PHTF2	1.24884	7.72e-05	MYO1B	2.26	1.6e-11
PIM2	1.73505	0.0246106	CENPE	1.24751	0.00206	KIF18A	2.26	4.47e-09
SH2D2A	1.73347	0.00267179	LPCAT1	1.24431	0.00285	KIF20A	2.26	3.66e-08
LOC101930489	1.72702	0.00092662	FAM111A	1.24381	0.000322	SPC25	2.26	1.04e-06
LAPTM5	1.72507	0.00625667	RAD51	1.24323	0.000741	IFIT3	2.25	1.02e-09
CTSLP8	1.71502	0.00582662	ERVMER34-1	1.24189	0.0293	STAT1	2.24	1.78e-10
TLR8	1.71106	0.0069161	CDC6	1.23766	0.00155	AMIGO2	2.22	9.55e-11
C1QB	1.71055	0.00147404	PARP12	1.2336	0.00537	IL7R	2.22	0.000133
IFIH1	1.7103	0.00073729	NUAK1	1.23068	0.0437	TGFBI	2.21	5.32e-14
CD276	1.70796	0.00032792	HOXA10	1.22998	0.0276	KANK4	2.2	3.37e-05
MX2	1.7052	0.00424194	CLIC4	1.22244	6.9e-05	BCL2A1	2.2	0.00078
IRF7	1.70149	0.00160073	MLEC	1.21816	0.000219	OLR1	2.19	2.15e-08
NOX4	1.70061	0.00327744	ITGAV	1.21379	8.88e-05	NUF2	2.19	1.68e-05
LOC100130872	1.68932	0.0006996	PTK7	1.2137	0.00199	IL1A	2.19	0.00869
PCDH7	1.68707	0.00241794	ANP32E	1.21369	3.41e-05	FZD2	2.18	1.1e-11
FCGR2A	1.67653	0.00449834	SLC5A3	1.21207	0.00105	MCM4	2.18	1.61e-10
C5AR1	1.67163	0.00328816	MCM7	1.21197	0.0142	IFI27	2.18	7.13e-08
C1QC	1.66698	0.00382853	SNAPC1	1.21073	0.00648	IFI30	2.18	3.71e-07
C4orf48	1.66668	0.00011594	SCAMP1	1.20924	0.00265	ENTPD7	2.17	2.04e-13
ADA	1.66529	0.00066212	MFHAS1	1.20889	0.0279	SLAMF8	2.17	5.4e-07
CDH3	1.66505	0.00237952	LOC101927705	1.20238	0.0362	NOX4	2.17	4.24e-05
TNFAIP6	1.65556	0.024225	KIF2C	1.1967	0.000916	TTK	2.17	6.41e-05
CTSL	1.65359	0.00056458	PTP4A3	1.19488	0.00204	RRM2	2.17	0.0005
IL4I1	1.64907	0.00546411	DKK3	1.19269	0.0424	TOP2A	2.16	7.1e-05
BCAT1	1.64311	0.00165154	HMGB3	1.19095	0.00811	CENPL	2.15	4.13e-10
MYO1B	1.64253	0.00047625	DDIT4	1.18967	0.0285	MTHFD1L	2.15	9.18e-10
TMEM132A	1.639	0.00032877	CALD1	1.18765	0.0449	MCM2	2.15	6.84e-09
KIF14	1.63723	0.00068797	TCF15	1.18506	0.00558	RAD51AP1	2.15	1.46e-08
GPX8	1.62641	0.00105711	PTPRK	1.18482	0.00249	BUB1B	2.15	9.76e-06
LOX	1.62427	0.00245461	KIF4A	1.18461	0.00311	PNLIPRP3	2.15	0.00482
IFI27	1.6153	0.00363396	CAPRIN2	1.18059	0.015	RPL39L	2.14	3.46e-08
COL5A3	1.61143	0.00152385	GINS2	1.18016	0.0241	ADORA2B	2.14	0.000317
COL8A1	1.60703	0.0208421	MSANTD3-TMEFF1	1.17686	0.0161	EN1	2.13	5.38e-14
COL16A1	1.6054	0.00097331	DUSP14	1.1765	0.0152	BST2	2.13	1.64e-06
SPARC	1.60499	0.00038432	MARCKSL1	1.17132	0.00625	SHISA2	2.12	0.000102
PARP12	1.60267	0.0010258	XCL2	1.16972	0.0386	SNAI2	2.11	4.26e-13
FLRT3	1.60205	0.016386	LUC7L3	1.16914	7.37e-05	ITGA6	2.11	8.53e-12
UBE2L6	1.59754	0.00056271	CBX5	1.16457	0.00657	GRP	2.11	1.08e-07
FCER1G	1.59751	0.00544663	ABCG1	1.16048	0.0165	NDC80	2.11	1.22e-07
CCL5	1.58334	0.0180709	CBX3	1.15552	1e-05	CA2	2.11	1.56e-06
IFI35	1.58178	0.00151014	KLHL24	1.1547	0.03	CCNB1	2.11	3.95e-05
CLEC4A	1.58004	0.00883284	SMC2	1.15189	0.0201	ASPRV1	2.11	0.00537
SLC28A3	1.57773	0.00210158	TCF3	1.14235	4.41e-05	ELAVL2	2.1	6.71e-09
DLGAP5	1.57118	0.0132212	SOX15	1.14188	0.00964	SNX10	2.1	1.62e-07
FSCN1	1.57004	0.00551159	AP3M2	1.13708	0.0238	FOSL1	2.1	0.00577
IL2RB	1.56776	0.0243999	PPP1R12A	1.13643	0.00248	EIF5A2	2.09	1.7e-11
NREP	1.56635	0.00151224	BUB1B	1.13187	0.00134	XAF1	2.08	1.6e-10
SERPINE2	1.56602	0.00370825	RBM41	1.13086	0.00227	STIL	2.08	1.11e-08
IKBIP	1.56547	0.00022145	MSH6	1.12877	0.0014	F2RL1	2.08	4.56e-08
AJAP1	1.56507	0.0264405	ASPM	1.12719	0.00707	HCG4	2.08	3.33e-06
OAS1	1.56362	0.00263556	DEPDC1	1.12693	0.00245	LOXL2	2.07	3.98e-13
LPCAT1	1.55873	0.00092581	F2R	1.12496	0.00619	OAS3	2.07	3.87e-09
PRR11	1.55832	0.00147393	ENPEP	1.12013	0.0351	TCP11L1	2.06	6.27e-12
PTK7	1.55773	0.00117527	GMNN	1.11922	0.000144	COL5A3	2.06	5.92e-10
HERC5	1.55043	0.00305174	MYBL2	1.11826	0.000636	POPDC3	2.06	0.0306
SCG2	1.55015	0.0322513	SMIM10L1	1.11725	0.00338	PRIM2	2.05	1.41e-13
TFEC	1.54669	0.00306802	ANKRD12	1.11702	9.85e-05	C12orf75	2.05	7.92e-09
CCL4	1.54118	0.0408284	DNAJC10	1.11655	0.00933	CCNB2	2.05	0.000139
LY6E	1.53783	0.0026138	TOPBP1	1.10819	0.00581	USB1	2.04	9.22e-17
KIF4A	1.53672	0.00296426	ZNF148	1.10634	4.38e-05	LINC01116	2.04	4.05e-07
SLC7A7	1.53105	0.0009608	GNA12	1.10605	3.41e-05	HELLS	2.04	3.22e-06
LY6K	1.52754	0.0171279	BIRC5	1.10485	0.00208	PRC1	2.04	4.54e-05
MSR1	1.52733	0.00384975	PMEPA1	1.10354	0.0196	CHGB	2.04	0.019
TNFRSF12A	1.52375	0.00237952	SKP2	1.10171	0.0173	HIST1H2BF	2.03	3.88e-08
COL27A1	1.52249	0.00066212	SENP2	1.09868	0.0236	CDKN3	2.03	8.68e-07
BASP1	1.52224	0.00126015	SMYD3	1.09634	0.0296	GPC6	2.02	4.64e-08
ALDH1L2	1.51703	0.0018816	HSPBAP1	1.09582	0.0186	SLC16A1	2.02	1.05e-06
OLFML2B	1.51277	0.00322683	ZNF267	1.09486	0.00127	GNLY	2.02	0.000215
ADTRP	1.51044	0.00734854	EXT1	1.09094	0.032	TNFAIP6	2.02	0.000241
AGRN	1.50585	0.0008135	RUNX3	1.09036	0.000994	MCM10	2.01	2.57e-11
SAMSN1	1.50553	0.0212209	HIST1H4J	1.08912	0.00185	IRF6	2.01	0.000323
FCGR1CP	1.50485	0.0306316	ADGRA3	1.08857	0.0275	UBD	2.01	0.0111
SEL1L3	1.50205	0.0127321	STK3	1.08801	0.00281	CCNE2	2	2.62e-07
STAT2	1.50159	0.0004438	SLC33A1	1.08797	0.00967	LRP12	1.99	3.11e-10
DSG2	1.50152	0.00483307	ZNF146	1.08729	0.000481	WDR54	1.99	1.14e-09
ITGA1	1.4988	0.00190769	NUP107	1.08616	0.0041	IFI44	1.99	2.81e-08
TAP1	1.49755	0.00024006	COL13A1	1.08563	0.0129	CENPH	1.99	9.28e-07
MICB	1.49708	0.00391288	IFI16	1.07768	0.000773	ANO1	1.99	1.3e-06
ABCA1	1.49554	0.00012913	VRK1	1.07694	0.00484	ZNF469	1.98	6.59e-13
PLOD1	1.48582	0.00012913	MCM10	1.07648	0.0246	RNF217	1.98	3.79e-09
RAC2	1.48578	0.0188236	CHEK1	1.074	0.0213	TLR2	1.98	8.14e-07
CDCA5	1.48114	0.00484648	TAP1	1.07368	0.0312	HAS3	1.98	7.13e-06
THBS2	1.48107	0.00605414	TPX2	1.07137	0.0113	HIST1H2BG	1.98	0.000131
KMO	1.48083	0.00731342	AURKB	1.06511	0.0133	CPXM1	1.98	0.000416
MX1	1.48043	0.00553725	SP100	1.06294	0.0166	DSC1	1.98	0.0149
RAB31	1.47822	0.0002189	SH3BP4	1.06196	0.0148	IFI35	1.97	4.53e-09
TNFSF10	1.47654	0.00080627	DDX24	1.06026	0.00679	LPAR3	1.97	2.27e-08
EIF2AK2	1.47304	0.00063476	NCAPD2	1.0601	0.0278	FNDC1	1.97	0.000221
POPDC3	1.47244	0.00213429	FUT8	1.05936	0.0415	RAD54B	1.96	8.22e-10
BATF2	1.47112	0.00377517	GLG1	1.05543	0.000615	DEPDC1B	1.96	5.53e-07
ETS1	1.46246	0.00151816	CHAF1A	1.05407	0.012	MAD2L1	1.96	4.44e-06
KRT17	1.46055	0.00777621	PSMC3IP	1.05095	0.000784	CALML5	1.96	0.0139
ST3GAL4-AS1	1.45914	0.0004553	PLOD3	1.0502	0.0165	CLCA2	1.96	0.0148
TNFSF13B	1.45728	0.00926938	CDC20	1.04977	0.0116	TMEFF1	1.95	6e-11
PYGL	1.45727	0.00467982	RFC3	1.04552	0.0132	MKI67	1.95	1.38e-08
CLEC2B	1.45187	0.00408071	PAIP1	1.0451	0.00182	IL12RB2	1.95	1.04e-06
CSPG4	1.44999	0.00313879	UBE2L6	1.04485	0.0336	PLOD2	1.94	1.74e-10
ITGA3	1.44412	0.0190084	PLK4	1.04473	0.0132	CMPK2	1.94	4.87e-08
PARP9	1.44274	0.00206093	CENPI	1.04332	0.0116	HIST1H2BD	1.94	1.56e-07
WDHD1	1.44096	0.00141062	CDC45	1.04258	0.0102	TYMS	1.94	2.01e-06
ADORA3	1.44003	0.00708263	APMAP	1.04218	0.00165	P3H2	1.93	1.24e-11
AURKA	1.43712	0.0018816	IFI35	1.04125	0.0452	LOX	1.93	7.49e-09
FADD	1.43452	0.00216352	TBC1D31	1.04069	0.00148	HIST1H2AE	1.93	5.43e-07
CXCL3	1.43413	0.0153431	NFE2L1	1.04004	0.000916	SENP5	1.92	5.99e-12
VAV2	1.43254	0.00370699	BLM	1.03951	0.00221	ASF1B	1.92	2.2e-09
SHCBP1	1.43217	0.00205543	EIF5B	1.03712	0.000618	WARS	1.92	2.03e-08
FYB	1.43135	0.00808878	ULK1	1.03684	0.00355	FKBP14	1.91	9.51e-10
MSANTD3-TMEFF1	1.43133	0.00080627	TOP1	1.03469	0.0123	GINS4	1.91	7.69e-08
MYO5A	1.43126	0.00135716	RBBP8	1.03196	0.0259	COL4A6	1.91	2e-07
SRGN	1.42918	0.00796356	SRPK2	1.03102	0.00299	NID2	1.91	4.7e-06
ACP5	1.42742	0.00252308	GALNT2	1.02822	0.0278	FST	1.91	1.52e-05
TLR2	1.42336	0.0139659	TCF4	1.02734	0.0361	APOL1	1.9	1.73e-08
BGN	1.41854	0.00104138	ORC6	1.02438	0.00251	OAS1	1.9	5.34e-06
ZC3H12D	1.41763	0.0301361	RECQL	1.02416	0.000566	IL2RB	1.9	0.00028
HIST2H2AA4	1.41092	0.0100042	HIST1H2BE	1.02351	0.0416	KRT6B	1.9	0.0169
IRF9	1.40803	0.00086497	PNISR	1.02265	0.017	CDH11	1.89	3.66e-08
LY96	1.40739	0.0145531	FKBP9	1.02164	0.00421	EGLN3	1.89	1.53e-06
NCEH1	1.40661	0.00039951	P3H1	1.02103	0.00258	P3H1	1.88	1.62e-11
C16orf54	1.40116	0.029675	CCDC91	1.0198	0.0359	BORA	1.88	3.43e-06
SKAP2	1.39543	0.00223945	HOXD11	1.01806	0.0304	ATAD2	1.87	6.79e-09
IGFBP6	1.39522	0.00653913	BID	1.01739	0.0158	LPCAT2	1.87	7.74e-09
LOC101927705	1.39369	0.00063885	MELK	1.01712	0.0196	SERPINE2	1.87	3.25e-07
HMMR	1.38548	0.00683747	FAM64A	1.01195	0.0139	GINS2	1.87	5.33e-06
MTFR2	1.38493	0.00383956	STC2	1.01161	0.0337	TRIM59	1.86	1.37e-08
LYN	1.37949	0.0164534	TK1	1.01073	0.00405	CLEC4A	1.86	3.21e-07
ADAM8	1.37922	0.00442083	MKI67	1.01057	0.0279	SQLE	1.86	1.53e-06
IFI27L2	1.37871	0.0031656	NCAPH	1.00798	0.00986	CENPK	1.86	5.75e-05
LGALS1	1.3786	0.00013119	CSE1L	1.00689	0.00152	SLC7A11	1.86	8.41e-05
PLXNA1	1.37305	0.00260857	CEBPZ	1.00604	8.4e-05	CCL18	1.86	0.0173
BID	1.37068	0.00055247	PRRC2C	1.00532	0.00326	IGHV1-69	1.86	0.0416
STEAP1	1.36723	0.00619283	HIST1H2BC	1.00477	0.0291	BCAT1	1.85	2.86e-07
GNS	1.36635	0.00032736	CSGALNACT2	1.00306	0.0189	SOAT1	1.85	3.04e-07
TNS3	1.36297	0.00482575	DBF4	1.00218	0.0337	CD300LF	1.85	6.55e-06
VEGFC	1.36205	0.00751602	ATP2C1	0.974303	0.00272	KCNJ15	1.85	2.32e-05
CYBA	1.3593	0.0197763	SHOX2	0.952547	0.00326	SERPINA1	1.85	0.00623
HOMER3	1.35671	0.00128579	EIF2AK2	0.941321	0.000133	TIMELESS	1.84	4.46e-12
LOC100129518	1.35107	0.0132284	AP2B1	0.922413	0.00648	XPR1	1.83	6.31e-15
MIR155	1.35022	0.0282191	TP63	0.89695	0.0347	SULF2	1.83	7.21e-12
PLAUR	1.34735	0.0176839	HSP90B1	0.852492	0.000194	TFRC	1.83	5.05e-10
GATA6	1.34689	0.00074877	RAD21	0.826993	0.00221	REEP3	1.83	7.38e-07
CHST11	1.34618	0.00024453	GTSE1	0.724368	0.00593	TGFB1	1.82	3.79e-08
SHOX2	1.34525	0.0485177	MED13L	0.688321	0.004	OIP5	1.82	4.6e-06
BPGM	1.34411	0.00700353	CRAT	-0.458039	0.00917	CENPW	1.82	2.32e-05
KIF20A	1.34378	0.0202508	DLC1	-0.486709	0.0102	KIF11	1.82	0.000808
VOPP1	1.34265	0.00046851	FPR1	-0.491161	5.26e-05	GPR87	1.82	0.0101
MMP19	1.34217	0.00439709	ALDH1L1	-0.538294	0.000258	RNASE7	1.82	0.0138
CCM2	1.34106	0.0003967	CPNE3	-0.648519	0.0362	RFC4	1.81	3.84e-12
SLC16A1	1.33934	0.0046587	HS3ST1	-0.692515	1.27e-05	PLXNC1	1.81	4.77e-09
LPXN	1.33838	0.0242992	EDNRB	-0.705489	0.00105	CD38	1.81	0.000141
RAB8B	1.33754	0.00249762	SYNGR1	-0.705891	0.00332	CHIT1	1.81	0.00029
EXT1	1.33554	0.00598899	TIAM1	-0.735241	0.00413	GZMB	1.81	0.0034
KDELR3	1.33467	0.00323249	TJP1	-0.796123	0.00339	SFRP4	1.81	0.0143
TPBG	1.33353	0.00211021	LPIN1	-0.877772	0.000523	MICAL2	1.8	5.33e-17
STC2	1.33078	0.0142639	ZSCAN18	-0.907457	0.000282	SULT1E1	1.8	2.54e-07
CCL13	1.32802	0.0231455	TRAK1	-0.936951	0.00657	DDX58	1.79	1.95e-08
SNAI2	1.32746	0.00025922	UGT1A3	-0.949983	0.00652	OCIAD2	1.79	7.47e-07
CTSS	1.32724	0.00657504	MAGI1	-0.950882	4.64e-05	MLLT11	1.79	2.09e-05
ECT2	1.32557	0.00429081	ACOX3	-0.977235	0.000658	PI15	1.79	3.61e-05
FKBP11	1.32504	0.0163514	KLF6	-0.982419	3.38e-05	FAM83B	1.79	0.000122
IRF1	1.32397	0.00665441	RNGTT	-1.00094	0.000172	IFI44L	1.79	0.000185
ADAMTS15	1.32376	0.0172987	ALS2CL	-1.00317	0.0023	HIST1H2BH	1.78	1.46e-10
HMGB3	1.32332	0.00395067	NPAS2	-1.00347	1.16e-06	PRR5L	1.78	1.06e-09
LOC339803	1.32071	0.00241794	CDH19	-1.00577	0.0346	PSRC1	1.78	4.07e-08
PLEK2	1.31952	0.00991841	SUCLG2	-1.01021	0.00331	APBB2	1.78	1.91e-07
FXYD5	1.31949	0.00063885	LGALS3	-1.0107	0.00119	KRT75	1.78	0.0031
FPR3	1.31916	0.0085302	HP	-1.01107	0.0126	OLFML2B	1.77	1.08e-06
CPXM1	1.31673	0.0145288	MAN1A1	-1.01258	0.00824	CLEC7A	1.77	2.14e-06
RAD51AP1	1.31548	0.00756389	ERBB2	-1.01484	0.043	CHST2	1.77	1.88e-05
GALNT2	1.3135	0.00050216	ABI3BP	-1.01493	1.39e-07	CENPF	1.76	1.46e-06
UHRF1	1.30989	0.00636186	SPINT1	-1.01526	0.0328	CAPG	1.76	0.000164
GPR176	1.30878	0.00205543	GSTK1	-1.01995	0.00294	SLC12A8	1.76	0.000581
LAIR1	1.30859	0.00378811	ANXA11	-1.02194	0.000366	COL4A1	1.75	1.05e-06
SLC39A8	1.3069	0.0366366	OGFRL1	-1.02261	0.00477	RMI2	1.75	7.67e-05
ITGB2	1.30187	0.0128717	SH3GL1	-1.02418	0.000152	FLRT3	1.75	0.00388
CDH13	1.30045	0.00029264	LPCAT4	-1.02486	8.44e-05	FEN1	1.74	2.13e-09
KYNU	1.29564	0.0178444	PPARG	-1.02544	0.00481	FBLIM1	1.74	2.68e-09
SLC35F6	1.29227	0.00473569	MAPKAPK3	-1.02757	0.000606	COL1A2	1.74	3.66e-08
MMP14	1.29072	0.00149306	ABLIM1	-1.0277	0.0204	SUCNR1	1.74	4.51e-08
HLA-C	1.2885	0.00378811	TSPO	-1.02795	0.00459	INPP4B	1.74	1.74e-07
HOXD10	1.28809	0.0235914	ANXA1	-1.02828	0.0328	TPM4	1.74	3.13e-06
ANLN	1.28614	0.0282191	SMAD3	-1.03156	0.0169	ZWINT	1.74	0.000143
DENND1A	1.28521	0.00317903	MAFF	-1.03247	0.00413	CYP24A1	1.74	0.00485
CYP27B1	1.28508	0.00073586	SH2D4A	-1.03712	0.00701	ASPHD2	1.73	7.23e-11
CXCR4	1.28253	0.00541583	BCKDHB	-1.03758	0.00138	RAB31	1.73	1.05e-10
NFE2L3	1.28223	0.00125928	NPC1	-1.04068	0.000106	NEK2	1.73	3.22e-09
PLEK	1.28171	0.0379705	CAPNS1	-1.04177	0.00944	MICALCL	1.73	1.92e-07
FZD2	1.28157	0.00449842	ADIPOQ	-1.04513	2.12e-08	C3orf52	1.73	4.02e-07
E2F7	1.28122	0.00496654	LONRF1	-1.04834	0.00485	CD86	1.73	7.38e-07
ST20	1.28014	0.0350146	BHLHE40	-1.05045	0.00442	DDIAS	1.73	1.31e-06
PRKCDBP	1.27992	0.00038432	MYOC	-1.05135	3.45e-18	IQCG	1.73	7.32e-05
OCIAD2	1.27796	0.0025222	PIK3C2B	-1.05652	0.00371	BASP1	1.72	2.77e-08
C1QA	1.27787	0.0110031	NUCB1	-1.05706	0.00698	SGO2	1.72	1.62e-06
MXRA5	1.27587	0.0298159	SLC35C1	-1.0577	8.29e-05	FOXD1	1.72	3.23e-06
FAT1	1.27585	0.0341969	SSBP2	-1.05788	0.024	APOC2	1.72	2.59e-05
LIMA1	1.27492	0.00452757	NDNF	-1.05938	1.89e-09	HAS2	1.72	4.47e-05
CLIC4	1.27356	0.0016754	FRMD4B	-1.05995	0.0121	CDSN	1.72	0.0131
HCP5	1.27318	0.00039951	ZFYVE21	-1.06011	0.0357	LMNB2	1.71	3.22e-12
LINC00673	1.27269	0.00442083	ACSL1	-1.06033	0.0252	ADAM10	1.71	2.27e-10
POU3F1	1.27205	0.0156593	LDB2	-1.06049	0.0244	NEIL3	1.71	4.73e-08
GLIS3	1.26964	0.0147169	SVEP1	-1.0618	7.13e-06	DCUN1D1	1.71	1.97e-05
COTL1	1.26601	0.0110167	KAZN	-1.06426	1.41e-07	PLK1	1.7	1.69e-09
ITGA6	1.26454	0.00459247	SLC16A7	-1.06551	0.0128	SESN3	1.7	1.08e-07
USB1	1.26393	0.00066212	ZBTB16	-1.0664	0.000511	HSF2BP	1.7	3.89e-07
KLHL5	1.25908	0.00033414	SLC11A2	-1.06933	0.00485	FJX1	1.7	4.67e-06
C3AR1	1.25903	0.00754475	NDUFS7	-1.07012	0.0033	SLC7A7	1.7	9.2e-06
IL12RB1	1.25707	0.00599089	FAM63A	-1.07039	0.000113	FCER1G	1.7	3.38e-05
NMI	1.25667	0.00590254	DEPTOR	-1.07519	0.0445	C5AR1	1.7	0.00343
PROCR	1.25366	0.00452757	PIM1	-1.07554	0.0031	TPST1	1.69	5.27e-07
APOL2	1.25359	0.00140569	PRR15L	-1.07861	3.14e-05	MICB	1.69	3.21e-05
MIR1182	1.25293	0.0149189	CNN1	-1.08185	0.00115	PTGFRN	1.68	5.2e-12
MSC	1.25292	0.00408614	ATP10B	-1.0885	8.86e-07	DDX60	1.68	1.69e-09
BORA	1.25015	0.0198197	DENND2D	-1.0898	0.0217	DSN1	1.68	4.66e-08
SMIM3	1.24937	0.00699392	PPP1R15A	-1.09142	0.00329	COL3A1	1.68	7.39e-08
APBB2	1.24789	0.00090979	TPD52L1	-1.09576	0.0354	TMEM206	1.68	7.5e-08
TGFB3	1.24738	0.00873117	UBL3	-1.09587	0.00419	SOX11	1.68	8.98e-08
PIK3AP1	1.24501	0.0367405	LRRC32	-1.09692	8.5e-05	AGTRAP	1.67	8.66e-10
DRAM1	1.24421	0.00636186	PRSS22	-1.10131	0.04	KDELC1	1.67	5.01e-09
ITGA4	1.24271	0.0136084	C1orf56	-1.10377	0.00107	CALU	1.66	3.16e-11
LHFPL2	1.24248	0.00174668	GRAMD3	-1.1089	0.021	SPON2	1.66	4.2e-08
TGFB1	1.24229	0.00151014	HSPA6	-1.11141	0.032	SEMA3C	1.66	1.84e-07
FCGR1B	1.23954	0.0469581	DGKA	-1.11312	0.0123	CDCA4	1.66	2.42e-07
P3H1	1.23398	0.00086778	ASPA	-1.11374	2.63e-10	MCM5	1.66	7.09e-07
DOCK8	1.23384	0.00421656	RREB1	-1.11476	7.73e-06	MND1	1.66	1.32e-05
LPAR3	1.23113	0.0210808	NOL12	-1.11734	0.0105	PHLDB2	1.65	1.68e-11
C19orf66	1.22809	0.0051568	FAM172A	-1.1199	0.0038	ACTN1	1.65	4.42e-09
CYTIP	1.22793	0.0216354	SNRK	-1.12125	2.71e-06	FADD	1.65	5.49e-08
SDK1	1.22679	0.0265914	EML3	-1.12257	0.000273	TAF1A	1.65	1.14e-06
KIF18A	1.22648	0.0155764	ZNF423	-1.12839	0.00342	UBE2T	1.65	2.38e-06
ACVR1	1.2254	0.00059212	DCXR	-1.13146	0.00549	ZIC2	1.65	4.74e-06
PLXNC1	1.22426	0.0107415	ETFDH	-1.13403	0.00123	APOE	1.65	1.19e-05
NCAPG	1.22349	0.0108183	CTNNA1	-1.13409	2.58e-12	NCAPG	1.65	6.25e-05
BTN3A3	1.22313	0.00442083	STK39	-1.1342	0.00424	GALNT10	1.64	6e-11
HTRA1	1.22122	0.00216036	GSN	-1.13625	0.0212	IL1RAP	1.64	2.86e-07
CCR1	1.22085	0.0155583	NAGK	-1.13862	0.00138	SH2D5	1.64	6.55e-07
EVI2B	1.21912	0.0437171	SPAG1	-1.13882	0.0202	P4HA1	1.64	2.52e-05
MELK	1.21853	0.00359052	CLINT1	-1.13972	0.00124	KIAA0101	1.64	0.000314
ANPEP	1.21588	0.00936528	DLST	-1.14133	0.000573	STK17B	1.64	0.00148
TMEM263	1.21437	0.00152385	MAP3K8	-1.14406	0.0228	CDK6	1.63	2.81e-13
SERINC2	1.21338	0.022615	ACOX1	-1.15329	0.000355	NCAPD2	1.63	1.89e-10
GBP1	1.2105	0.0216978	GFOD2	-1.15451	0.000371	IKBIP	1.63	2e-10
CALU	1.20677	0.00100043	AP1S2	-1.15769	0.00822	PCYT1A	1.63	8.79e-10
RAB20	1.20466	0.00628232	SMPDL3A	-1.16344	0.0363	MSANTD3	1.63	8.05e-09
HLA-F	1.20147	0.00378757	RELN	-1.17005	0.00183	PSMB9	1.63	6.43e-06
CECR1	1.19497	0.0157102	ARHGEF10L	-1.1719	7.33e-05	NTM	1.63	2e-05
LRP12	1.19366	0.0012278	NR4A3	-1.17347	0.000453	LRRC17	1.63	0.00457
EMP3	1.19223	0.0165425	SPRY1	-1.17398	0.00438	WFDC12	1.63	0.0423
TCIRG1	1.19148	0.00138236	GK	-1.17643	0.00305	TPBG	1.62	1.57e-13
NEK2	1.19007	0.0194682	LMOD1	-1.17798	1.29e-08	FBXO5	1.62	1.94e-09
HAVCR2	1.18937	0.00200927	LRRFIP1	-1.17925	1.92e-06	ACOT7	1.62	3.05e-09
ZNF697	1.18569	0.00373977	XDH	-1.18055	0.00997	C16orf74	1.62	5.32e-07
TPM1	1.18412	0.00884519	GNA14	-1.18129	8.46e-09	TGFB3	1.62	8.69e-07
TTK	1.18367	0.0304062	PPP1R12B	-1.18194	0.00102	NDC1	1.62	1.25e-06
APOL1	1.18112	0.00111516	PKP3	-1.18229	0.0259	STC2	1.62	2.2e-06
COL6A2	1.18111	0.0203376	ABCD3	-1.18377	6.2e-05	COL4A2	1.62	2.93e-06
PSMB8	1.18034	0.00139252	IL13RA1	-1.18795	0.049	IGSF6	1.62	0.000127
FAM83A	1.17968	0.00413513	BSPRY	-1.18901	0.0197	C1QB	1.62	0.00266
NPNT	1.17935	0.0104853	PAIP2B	-1.19719	0.0019	GALNT2	1.61	1.39e-15
NT5E	1.1793	0.00308549	DIXDC1	-1.20131	0.00111	CENPN	1.61	2.15e-11
CCNB2	1.1772	0.0197843	TPSB2	-1.20683	0.0195	SLC52A2	1.61	9.58e-11
PTPRO	1.17687	0.00587333	NR4A1	-1.20825	0.00208	POLE2	1.61	5.3e-06
TAPBP	1.17685	0.00298065	CD209	-1.21096	0.000579	SAMSN1	1.61	0.00152
LST1	1.17631	0.0455784	C18orf25	-1.21198	8.88e-05	CPA4	1.61	0.00171
DCBLD2	1.17403	0.0031656	ATXN7	-1.21225	7.88e-05	PARP14	1.6	5.69e-11
APOBEC3G	1.17291	0.0429076	SLC37A1	-1.21273	0.000151	HIST1H2BK	1.6	5.7e-09
LOC101927933	1.16988	0.00052824	CALM1	-1.22411	4.15e-05	IFIT2	1.6	1.99e-06
CD14	1.16912	0.039814	ABHD5	-1.22583	0.00204	DEPDC7	1.6	6.55e-06
CTSD	1.16838	0.00415945	EIF4B	-1.22647	0.00598	GJB3	1.6	0.000575
GPR68	1.16662	0.00742912	GALE	-1.22777	0.00261	ARL14	1.6	0.00137
B3GNT7	1.16564	0.00302028	SPATA5L1	-1.22789	1.1e-06	PLPP2	1.6	0.00145
COL13A1	1.16412	0.00448146	EMCN	-1.22867	0.00469	C1orf112	1.59	1.01e-08
VCAN	1.16385	0.0280552	PADI1	-1.22954	7.37e-09	AFAP1L2	1.59	1.1e-08
THBS1	1.16256	0.00112833	FXYD1	-1.23789	1.25e-12	RASL11B	1.59	1.87e-07
ST8SIA4	1.16185	0.0169121	LINC01140	-1.2392	1.21e-08	NUSAP1	1.59	0.000308
NEK6	1.16144	0.00536886	GNG11	-1.23986	0.0121	CNTNAP2	1.58	7.7e-09
HDAC9	1.1584	0.00614307	WDR1	-1.24118	0.0219	BEND6	1.58	6.68e-08
SIRPA	1.15733	0.00054179	OBFC1	-1.25075	0.00319	NUDT11	1.58	2.67e-07
CDKN3	1.15711	0.0230444	DOPEY2	-1.25409	0.000211	NEK6	1.58	4.49e-05
LILRB1	1.15686	0.00273564	SLC6A1	-1.25732	1.2e-06	BIK	1.58	8.4e-05
NDC80	1.15642	0.0077722	APOLD1	-1.25892	0.00206	FANCI	1.57	1.22e-07
SP140L	1.15479	0.00636186	DIO2	-1.25966	1.83e-06	EMILIN1	1.57	7.29e-05
LOC101928195	1.15383	0.00764469	AGFG2	-1.26242	2.35e-08	AJUBA	1.57	0.0003
BUB1	1.15341	0.0101475	CFLAR	-1.26345	0.000687	LOC390933	1.57	0.000533
MSC-AS1	1.15275	0.0366461	ECHDC2	-1.26502	0.018	PTPRZ1	1.57	0.0066
FAM72A	1.15188	0.0100847	LRP10	-1.26768	7.37e-05	RAB32	1.56	1.42e-07
APOL6	1.15144	0.00456773	SNORD10	-1.27026	0.00223	IRS1	1.56	1.92e-07
RGS1	1.14964	0.0175067	PRSS2	-1.27211	0.0182	ORC1	1.56	9.21e-07
CKS2	1.14879	0.0147424	ABLIM3	-1.27296	0.00158	TMEM45A	1.56	0.000484
CYP1B1	1.14724	0.0487025	TTTY14	-1.27449	0.00115	RSRC1	1.55	2.18e-10
PKM	1.14465	0.0306292	EIF1AY	-1.27476	0.0222	LPCAT1	1.55	2.23e-08
PHLDB2	1.1416	0.00822977	MSRA	-1.27487	8.35e-05	XRCC4	1.55	1.14e-07
ABCG1	1.1394	0.00728476	P2RY2	-1.27558	0.00311	FAT1	1.55	1.2e-06
SLA	1.13672	0.0129737	SORBS1	-1.27913	7.99e-07	TSPAN5	1.55	0.000113
AIF1	1.13654	0.0176825	ALDH6A1	-1.28096	0.00456	CD80	1.54	1.57e-11
FEZ1	1.13464	0.00314769	RMND5B	-1.28133	0.000516	PARP12	1.54	2.67e-08
PANX1	1.13461	0.00179689	STAU2	-1.28222	0.00382	MROH1	1.54	8.25e-07
DUSP6	1.13423	0.0174999	KCTD12	-1.28375	0.0153	SLFN5	1.54	2.7e-06
NMB	1.13418	0.00155012	RAPGEFL1	-1.29051	0.0195	PIEZO2	1.54	3.93e-06
CASP7	1.13385	0.00074659	CX3CR1	-1.29138	0.01	SLC16A3	1.54	6.2e-06
MS4A6A	1.13352	0.0216354	EMP2	-1.29602	0.00544	ISG20	1.54	0.000651
SNX20	1.1329	0.0310788	CRYL1	-1.30322	0.000835	SDS	1.53	1.08e-11
PLSCR1	1.13269	0.00516299	PDE2A	-1.30418	1.54e-06	MEX3D	1.53	8.45e-10
THEMIS2	1.13208	0.0099376	EGR3	-1.30445	0.0208	NT5E	1.53	1.01e-05
SP110	1.13183	0.00209412	CILP	-1.30452	2.22e-09	SERINC2	1.53	1.44e-05
SNORA11E	1.12945	0.0357058	MGST2	-1.31073	0.000622	CD300A	1.53	8.34e-05
MS4A4A	1.12903	0.0396496	GAS7	-1.31481	2.35e-08	FAM26F	1.53	0.000291
MMD	1.12476	0.00422718	MEIS1	-1.31539	0.0226	RAC2	1.53	0.000428
FCMR	1.12453	0.0336526	SELP	-1.31721	0.00588	LIPG	1.53	0.00233
RIN2	1.12399	0.00059229	ETHE1	-1.3193	0.00497	KRT14	1.53	0.0302
PILRA	1.12382	0.00896613	ACAD8	-1.32182	0.000184	NUP155	1.52	7.78e-09
KDELC1	1.12279	0.00107427	TRIP10	-1.34174	0.000366	AP1S1	1.52	1.64e-07
ENPEP	1.12224	0.00191449	MAP3K6	-1.34498	0.00146	COL6A3	1.52	2.89e-07
CAV1	1.12088	0.0107908	CAST	-1.34718	0.0004	HOXD10	1.52	1.08e-06
SAA2	1.11889	0.0162502	MIR6778	-1.35004	0.00186	TOX2	1.52	2.91e-06
CD300A	1.11856	0.00572614	TGM5	-1.35153	0.00824	KNTC1	1.52	3.45e-06
MARVELD1	1.11765	0.00130158	ITM2A	-1.35431	0.011	COMMD2	1.51	1.69e-09
CDH11	1.11736	0.027845	LRRC37A3	-1.36093	3.72e-05	UBE2L6	1.51	2.36e-08
MVP	1.11512	0.00179516	FOXA1	-1.36129	0.0455	NRAS	1.51	4.2e-08
C11orf24	1.11477	0.0105421	DUSP5	-1.3619	0.014	ADTRP	1.51	1.03e-07
PRSS23	1.11367	0.0370207	CPVL	-1.37033	0.0405	DUSP10	1.51	1.6e-07
CD86	1.11329	0.00529776	AZIN1	-1.37193	0.0047	L3HYPDH	1.51	2.53e-07
CENPE	1.11121	0.00702294	NLRX1	-1.3766	0.000316	KIAA1644	1.51	2.77e-07
BLM	1.11035	0.00350462	CYP2J2	-1.38177	0.000683	ZNF114	1.51	5.48e-07
CBX3	1.10747	0.00134009	MUC1	-1.38251	0.000128	GBP1	1.51	2.21e-05
DTX3L	1.10604	0.00305044	RNASE4	-1.38476	0.00329	IFIT1	1.51	0.000234
CYBB	1.10603	0.010884	RNASE1	-1.39063	0.0348	GGH	1.51	0.000509
TTYH3	1.10265	0.0004049	ZFP36	-1.39176	0.000689	MYO10	1.5	2.59e-12
IL32	1.1026	0.0471386	NPEPPS	-1.39863	0.00108	E2F7	1.5	8.86e-09
PYCARD	1.10205	0.00456161	ZDHHC13	-1.40213	0.00657	RCC2	1.5	2.24e-08
AEBP1	1.10185	0.0275187	CRIP1	-1.40272	0.0485	GPX8	1.5	1.12e-06
MET	1.10172	0.0360565	RASAL1	-1.40325	0.00225	PLAC1	1.5	6.5e-06
MSN	1.10058	0.00060897	DEFA1B	-1.40589	0.00977	GPX7	1.5	0.000207
GAS1	1.09989	0.021881	DUSP1	-1.41112	0.00204	CYBB	1.5	0.000837
ATP2C1	1.09785	0.00155012	SCNN1B	-1.41582	0.0025	TAP1	1.49	2.37e-07
KIF26B	1.09587	0.00746977	CLEC10A	-1.42034	0.000511	HIST1H2AG	1.49	3.24e-07
CBLB	1.09526	0.00074877	NAAA	-1.4272	0.000138	THBS2	1.49	6.67e-07
XRCC4	1.09401	0.00445876	VPS13D	-1.43097	7.14e-08	CHN1	1.49	4.63e-06
INPP4B	1.09395	0.00952632	GMDS	-1.43269	0.00346	MARCKSL1	1.49	4.69e-05
HTRA3	1.0925	0.0281389	CYP2C9	-1.43333	5.02e-06	FXYD5	1.49	9.23e-05
ATP6V1C1	1.09223	0.00073729	TMEM40	-1.43484	0.00475	SAMD9	1.49	0.000489
PLBD2	1.09133	0.00030583	ALDH3B2	-1.43622	0.00503	NPL	1.49	0.000525
EFHD2	1.0913	0.008216	GOLGA4	-1.44456	6.6e-05	SLITRK6	1.49	0.0259
LINC01296	1.08779	0.023957	COL14A1	-1.45562	0.00261	CASK	1.48	7.2e-13
XDH	1.08776	0.0158125	COBL	-1.45684	0.00127	IGF2BP2	1.48	6.11e-10
SAMD9L	1.086	0.00165154	RAB11FIP1	-1.46081	0.0433	YKT6	1.48	4.86e-09
CHST15	1.08591	0.00138088	PLAGL1	-1.46681	0.0221	PCSK9	1.48	3.29e-07
NANOS1	1.08486	0.0290942	ERMP1	-1.46865	0.00527	LRRC8C	1.48	4.57e-07
CD28	1.08303	0.0258938	HLF	-1.47009	0.00295	OSMR	1.48	0.00364
DMXL2	1.08297	0.00657504	MXD1	-1.47645	0.00487	TMSB15A	1.48	0.00713
LOC100506718	1.08245	0.035226	ADAMTS1	-1.47753	0.0113	NIPAL4	1.48	0.0107
SNX5	1.08194	0.00449834	DPT	-1.48405	0.00185	ARNTL2	1.48	0.0308
PAG1	1.08182	0.00324393	CAPN5	-1.48468	1.85e-12	FBXO45	1.47	6.39e-10
STRIP2	1.08119	0.00546411	SDPR	-1.4921	1.58e-08	C4orf46	1.47	3.72e-09
GLIPR1	1.07992	0.00588704	LY75-CD302	-1.4941	0.0174	DPP3	1.47	9.05e-09
COLGALT1	1.07885	0.00074659	KAT2B	-1.49683	0.00648	LY6K	1.47	1.94e-08
WDR54	1.078	0.00260857	EPB41L3	-1.49773	0.00961	ATL3	1.47	4.95e-08
BIRC3	1.0777	0.0111255	PLPP3	-1.50018	0.00209	TCF19	1.47	4.39e-07
SP100	1.07732	0.00256973	PHLDA1	-1.50273	0.0133	ARTN	1.47	8.26e-07
BTN3A2	1.07727	0.00252373	UNC13B	-1.5043	0.00149	LILRB4	1.47	2.45e-06
PRTFDC1	1.07661	0.0072234	TMPRSS4	-1.5061	0.0296	LRP8	1.47	5.49e-06
TLR1	1.07652	0.0387271	OCLN	-1.50891	3.31e-05	PPP4R4	1.47	5.41e-05
MIR6787	1.07636	0.0128734	KDM5D	-1.51476	0.0226	PADI3	1.47	0.000855
SLFN5	1.07569	0.00339147	EPHA1	-1.51639	0.00158	GTSE1	1.46	9.89e-15
LIPA	1.07566	0.00327298	CRYM	-1.51865	7.51e-05	DTYMK	1.46	5.28e-09
LOC101060363	1.07526	0.0342784	SELENBP1	-1.5193	0.00158	COL6A1	1.46	2.16e-08
NAA40	1.07464	0.00284831	PIP	-1.52042	0.0287	IGFBP3	1.46	1.56e-06
CHST1	1.07303	0.0369102	CES2	-1.5242	0.000348	BID	1.46	3.1e-06
BIRC5	1.07296	0.0140701	FBLN5	-1.5317	0.000844	HEATR3	1.46	5.11e-06
LOC100996809	1.07225	0.0370207	GNE	-1.54036	0.0166	RCN3	1.46	6.53e-06
HOXB7	1.07105	0.0130643	AHNAK	-1.5418	0.000481	ARL4C	1.46	2.6e-05
LINC01116	1.07068	0.00932271	MT1M	-1.54285	0.0361	ABCA12	1.46	0.00999
VNN1	1.07046	0.0188953	ERBB3	-1.54613	0.00843	SDC1	1.46	0.0387
SLC41A2	1.07012	0.0179094	KLRB1	-1.54673	0.00944	MTFR1	1.45	3.18e-12
FBXL17	1.06982	0.00133542	FOLR2	-1.55165	4.18e-06	SMYD3	1.45	1.34e-10
COL18A1	1.06876	0.0129435	SORT1	-1.56087	0.00123	LHFPL2	1.45	8.46e-08
MPHOSPH9	1.06829	0.00199647	FHL1	-1.56446	0.00146	FSTL3	1.45	1.43e-06
LOC100996735	1.06733	0.00501403	CEBPD	-1.56805	8.62e-06	DIAPH3	1.45	3.45e-06
SMURF2	1.06649	0.00051275	RANBP9	-1.57636	0.000524	DUSP7	1.45	4.35e-06
CDK1	1.06496	0.0333508	RBM47	-1.57788	0.00177	HIST1H4H	1.45	6.74e-06
SLC2A1	1.06468	0.0340446	EPHA2	-1.59093	0.000761	GM2A	1.45	2.3e-05
FERMT3	1.06423	0.0177553	CTSG	-1.59453	3.41e-05	COTL1	1.45	4.91e-05
LOC101927137	1.06156	0.0146827	PDLIM5	-1.59999	6.55e-05	PLK4	1.44	1.58e-10
NINJ2	1.06055	0.0071436	NBEAL2	-1.6207	0.000112	ELF4	1.44	3.59e-09
DPP3	1.05771	0.0039281	PP14571	-1.62094	1.48e-09	RAI14	1.44	1.78e-08
SIRPG	1.05743	0.0192323	ECHDC3	-1.64139	0.0241	CCNE1	1.44	9.98e-08
TK1	1.05705	0.0071436	ATP12A	-1.64476	0.00558	HCP5	1.44	9.97e-07
LOC374443	1.05601	0.00924646	PRELP	-1.645	7.79e-05	BPGM	1.44	1.61e-06
SH3PXD2B	1.05427	0.0166262	TRIM29	-1.66417	0.00163	GLIPR1	1.44	2.31e-06
CKAP2	1.05409	0.00839776	MYO5C	-1.66451	0.0193	CSF2	1.44	1.37e-05
RNF213	1.0537	0.00255204	PTGDS	-1.66698	0.000237	PYGL	1.44	1.59e-05
TRIM22	1.05353	0.00395067	TP53I3	-1.67052	0.000178	VCAN	1.44	0.000207
SFXN3	1.05274	0.00065887	TM7SF2	-1.67284	0.000616	PCDH17	1.44	0.000313
ST3GAL5	1.05097	0.0116051	CCR2	-1.68249	0.00215	THEMIS2	1.44	0.000451
NCKAP1L	1.05022	0.0156875	IGF1	-1.68838	0.00158	SLC38A6	1.43	4.97e-12
FSTL3	1.04629	0.0302769	C3	-1.69264	0.0373	BRCA2	1.43	4.38e-10
FERMT1	1.04625	0.0345458	MALL	-1.69553	0.00564	FZD6	1.43	5.37e-08
CTSH	1.04526	0.015806	TGFBR3	-1.70284	0.0195	CTSC	1.43	9.51e-07
LOC101927027	1.04405	0.00607989	LYPD3	-1.70941	0.0279	GALNT14	1.43	0.00028
PDE7A	1.04374	0.00212681	CXCR2	-1.71454	0.00295	ITGA4	1.43	0.000292
UCP2	1.04333	0.0403159	ADAMTS9	-1.71511	8.84e-12	ITGB2	1.43	0.00171
DUSP10	1.04107	0.0254112	CRIP2	-1.72504	0.00295	LAPTM4B	1.42	9.87e-11
SEC24D	1.04077	0.00128656	RUFY2	-1.72537	3.64e-06	TNFSF10	1.42	4.94e-10
MKI67	1.03767	0.00879515	AQP1	-1.72664	0.00105	TLDC1	1.42	2.41e-06
CPVL	1.0376	0.0338589	CITED2	-1.7292	0.000798	LEMD1	1.42	4.04e-06
ATAD2	1.03747	0.00553669	KLF4	-1.73218	0.0181	PRIM1	1.42	0.00019
HLA-B	1.03723	0.00237952	VSIG4	-1.73491	0.0121	GJB5	1.42	0.0257
ENY2	1.03633	0.00111728	AIM1L	-1.73748	0.000934	MET	1.41	8.05e-09
ITGAV	1.03479	0.00839776	LOC101926921	-1.73851	0.00182	MASTL	1.41	2.69e-07
PLOD2	1.03256	0.0471386	EYA2	-1.73883	0.00204	RFC5	1.41	7.64e-07
CDK6	1.03225	0.0119904	ADRA2A	-1.73918	0.000199	ASPN	1.41	0.00217
FAM198B	1.03172	0.0392562	EHD3	-1.73933	6.84e-07	BLM	1.41	0.00417
GLIPR2	1.03128	0.0309258	GULP1	-1.73987	0.00138	BCL2L12	1.4	1.1e-09
C17orf62	1.031	0.00315466	SULT2B1	-1.7405	0.0234	BRMS1	1.4	2.1e-09
KCNJ8	1.02904	0.00325973	RECK	-1.74093	0.000435	HOXC13	1.4	9.61e-08
CHN1	1.02848	0.0174734	PHACTR4	-1.7465	8.94e-05	COL22A1	1.4	4.73e-07
HLA-A	1.02716	0.00200633	EPS8L2	-1.74962	0.000199	MICALL1	1.4	5.1e-06
KIAA0101	1.02519	0.0162778	ELOVL6	-1.75077	0.00865	SLC6A15	1.4	8.7e-06
CA2	1.02493	0.0369427	SNED1	-1.75888	5.01e-10	HENMT1	1.4	1.19e-05
IFIT5	1.02438	0.00145722	CEACAM1	-1.75988	3.05e-14	LETM2	1.4	2.26e-05
UBE2C	1.0239	0.0150086	RBPMS	-1.75996	1.17e-05	SPDL1	1.4	3.23e-05
GALM	1.02291	0.00620524	SRPX2	-1.76665	1.22e-05	LCP2	1.4	0.000373
HLA-DMB	1.02187	0.0390945	LRMP	-1.77294	0.0333	FNDC3B	1.39	3.65e-10
MINPP1	1.0213	0.00095887	TTC39A	-1.77769	0.000273	RUVBL1	1.39	1.22e-09
TAP2	1.02113	0.0088449	LMO2	-1.78504	7.88e-05	SKAP2	1.39	6.33e-06
KLF7	1.02108	0.00237463	SLC26A2	-1.78668	0.00226	C4orf48	1.39	9.83e-06
MROH1	1.02103	0.00327744	DCLK1	-1.78836	1.31e-08	CLC	1.39	1.64e-05
SNAPC1	1.02074	0.0101486	PRB3	-1.78921	0.00219	NEDD1	1.39	2.62e-05
RGS19	1.0168	0.00702294	NR4A2	-1.80077	0.00201	MX2	1.39	0.000297
MB21D1	1.016	0.00225644	GCHFR	-1.8032	0.00295	CCL5	1.39	0.00217
FBN2	1.01372	0.0211159	CFH	-1.80629	0.00344	LPXN	1.39	0.00233
LOXL1	1.01365	0.0298239	NMU	-1.83469	0.0257	TTPAL	1.38	1.07e-09
NID1	1.01292	0.0234119	AOX1	-1.83806	1.54e-06	SOX4	1.38	7.69e-09
RTTN	1.01269	0.00808858	ZNF185	-1.84606	0.00497	NCLN	1.38	1.66e-08
P4HA1	1.01186	0.00746977	SLC16A6	-1.85322	4.17e-05	RTKN	1.38	2.24e-08
IGFBP7	1.01171	0.0008135	UPK1A	-1.85527	0.000248	SKP2	1.38	8.99e-07
ANGPT2	1.01058	0.00169904	ADH1C	-1.86927	0.00763	CA9	1.38	1.26e-06
TMEM158	1.00988	0.015806	C1orf116	-1.86971	0.000367	MISP	1.38	7.73e-06
LOC100131262	1.00883	0.021881	AKAP12	-1.87125	0.0222	SMC2	1.38	9.27e-06
CDC20	1.00789	0.0164026	RAB25	-1.89522	0.00265	WNT5A	1.38	0.00363
CTSB	1.00654	0.00177719	SASH1	-1.89535	3.14e-05	ITGA2	1.38	0.00483
RARRES3	1.0046	0.0499272	MAST4	-1.90088	0.000231	STAT4	1.38	0.00509
LBH	1.00124	0.0118065	MS4A4A	-1.90709	0.0419	MYH9	1.37	1.28e-11
SLC38A6	1.00097	0.00252373	EVPL	-1.91991	0.000654	NCS1	1.37	1.6e-09
LOC101930578	1.00087	0.00086204	TSPAN6	-1.92321	7.27e-06	EXT1	1.37	1.65e-09
HLA-G	1.00032	0.00606361	EXPH5	-1.92762	0.00342	P4HA2	1.37	4.74e-09
KCNJ15	0.93612	0.00666863	FBLN1	-1.9323	0.00232	PLOD1	1.37	5.78e-09
PGM2L1	0.894376	0.0131205	AQP5	-1.93239	3.18e-08	CDC25B	1.37	3.09e-08
STOX2	-0.83736	0.00851551	PDLIM2	-1.94087	4.47e-05	BAX	1.37	2.64e-07
PRDX2	-0.895392	0.0172335	MFAP4	-1.95084	1.78e-07	SMC4	1.37	3.11e-07
GSTM3	-0.929694	0.0029494	FOS	-1.96743	0.00899	FLJ32255	1.37	1.38e-05
ALDH6A1	-0.947839	0.00128151	MPZL2	-1.96819	0.00167	BAIAP2L1	1.37	0.000248
GFOD2	-0.959072	0.00132921	FCN1	-1.97004	1.18e-05	NANOS1	1.37	0.000681
RNF150	-0.980504	0.0102856	AQP3	-1.97121	0.0298	LYN	1.37	0.000977
RBMS3	-0.998951	0.0159268	DUOX1	-1.97986	8.09e-06	HOXC4	1.36	5.05e-11
STK39	-1.00102	0.0046525	CD24	-1.98433	0.00208	DSE	1.36	1.58e-10
AS3MT	-1.00336	0.005604	C7	-1.98485	1.29e-09	ALG3	1.36	2.25e-10
FBXO34	-1.00364	0.00777315	TJP3	-1.9858	2.63e-10	SENP2	1.36	3.6e-10
WDFY3-AS2	-1.0041	0.00134009	ATP6V0A4	-2.00466	3.18e-08	POLQ	1.36	1.71e-06
CAPN3	-1.00477	0.0215408	CLDN7	-2.01277	0.00451	LARGE2	1.36	2.13e-06
IL20RA	-1.00583	0.0170637	EPHX2	-2.02952	4.35e-07	CTSZ	1.36	0.000345
EFNA5	-1.00708	0.00678546	CYP2E1	-2.03871	9.31e-05	TNFAIP3	1.36	0.00125
LONRF1	-1.0084	0.00961112	MGLL	-2.04474	0.00162	RGS1	1.36	0.0359
MPV17L	-1.00954	0.00535517	FUT2	-2.04476	0.000178	PSMB2	1.35	2.04e-14
SLC35G3	-1.01057	0.00481852	SCNN1A	-2.06938	0.0494	MYO5A	1.35	6.22e-13
LRRC20	-1.01105	0.0230194	ACPP	-2.07213	0.000215	TANC2	1.35	9.12e-12
FAM214A	-1.01163	0.0328452	RRAGD	-2.07614	0.000354	NUP62CL	1.35	7.47e-05
TMEM132C	-1.01416	0.00779088	PAX9	-2.07894	0.000581	IRX4	1.35	0.00031
UBE2G1	-1.0142	0.00323396	NEBL	-2.08017	0.00196	USP43	1.35	0.00275
NRXN3	-1.0161	0.00764469	SMAGP	-2.08375	1.6e-05	GALNS	1.34	3.3e-11
ABHD12	-1.01754	0.00359052	HPGD	-2.08685	8.83e-05	WDR53	1.34	9.81e-11
JADE1	-1.01813	0.0243458	PITX1	-2.09275	0.000396	NDE1	1.34	8.35e-10
BICDL2	-1.01931	0.00103632	CH25H	-2.09625	0.000155	PFN1	1.34	2.06e-09
CXADR	-1.01945	0.0282334	PPL	-2.10156	0.00134	CHST15	1.34	7.08e-09
ZNF395	-1.01995	0.00285621	MMRN1	-2.1027	6.14e-08	SH2D2A	1.34	9.05e-09
FRMD4B	-1.02267	0.0059107	SERPINB1	-2.1064	0.00215	DDX60L	1.34	2.64e-08
NSDHL	-1.02334	0.00821756	LEPROT	-2.11483	1.72e-12	TAGLN2	1.34	3.44e-06
BRAF	-1.0237	0.00273919	PAX1	-2.12385	0.000152	CXorf57	1.34	7.73e-06
TMOD3	-1.02484	0.0127321	CCL2	-2.12839	0.00506	SLC39A4	1.34	2.33e-05
ACAT2	-1.02515	0.0024092	PTK6	-2.14731	9.8e-05	XDH	1.34	0.000629
SCARA3	-1.0252	0.0135888	SCGB1A1	-2.16386	7.95e-05	ZNF165	1.34	0.0021
RAB10	-1.02553	0.00364201	TNXB	-2.16677	4.81e-20	MED10	1.33	8.38e-09
STXBP6	-1.02588	0.00737456	BLNK	-2.17087	0.00233	BRIP1	1.33	7.91e-08
FOXC1	-1.0259	0.00209412	GPD1L	-2.17769	4.47e-05	APCDD1L	1.33	7.01e-05
DNTT	-1.02611	0.00237026	OR7E14P	-2.20614	1.15e-13	HAUS8	1.32	1.36e-08
TCP11L2	-1.02632	0.018981	GDPD3	-2.24351	0.0013	CLEC11A	1.32	1.48e-08
NOTCH4	-1.02669	0.00482283	C2orf54	-2.24897	1.38e-06	SCRN1	1.32	7.79e-08
ZNF415	-1.02843	0.0192996	CCL21	-2.27586	0.0119	NRG1	1.32	6.41e-07
CSRNP3	-1.02852	0.0167876	FOSB	-2.29754	0.000194	ITGA5	1.32	8.7e-07
DUSP1	-1.02916	0.0395513	GALNT12	-2.30326	0.00121	MSC	1.32	9.67e-07
TRPS1	-1.02996	0.00581424	SRPX	-2.31196	0.00694	PTBP3	1.32	2.33e-06
FUT2	-1.03033	0.0115948	ADH1B	-2.31638	2.33e-06	ZWILCH	1.32	3.16e-06
WNK4	-1.03339	0.00359052	SERPINB13	-2.33898	0.0306	LAYN	1.32	9.59e-06
C1orf115	-1.03388	0.0218024	EPHX3	-2.34794	0.0126	MX1	1.32	7.94e-05
SOWAHC	-1.03432	0.0352764	IL1RN	-2.35806	3.38e-06	SLC31A2	1.32	0.000122
MIR100HG	-1.03486	0.00789923	KLK12	-2.35925	0.0281	C5orf22	1.32	0.000212
TGM5	-1.04126	0.00337808	EPS8L1	-2.36702	5.4e-05	CCDC190	1.32	0.000652
ANK2	-1.04174	0.031964	FUT6	-2.37118	8.53e-11	BATF2	1.32	0.000977
GGTA1P	-1.04238	0.0333834	ECM1	-2.38079	0.00124	UPP1	1.32	0.00121
ADGRG6	-1.04267	0.0134162	PTX3	-2.40239	0.00218	TMEM54	1.32	0.00236
STAP2	-1.04282	0.00395067	ARHGAP32	-2.40721	1.48e-06	UCHL1	1.32	0.0132
DDX49	-1.04301	0.0137562	TMEM100	-2.42644	4.81e-20	PSMD2	1.31	4.07e-15
GAMT	-1.04326	0.00196587	IL36A	-2.43043	2.29e-05	SLC3A2	1.31	1.13e-10
CLOCK	-1.04546	0.00138054	MGP	-2.44227	0.00265	LRRC15	1.31	5.47e-08
TSTD1	-1.04578	0.00204593	TGM1	-2.45294	0.0241	TMX1	1.31	7.9e-08
CRB3	-1.0473	0.00281272	CCNG2	-2.46782	8.35e-05	CDCA2	1.31	9.58e-08
DANCR	-1.04954	0.00325973	HOPX	-2.52244	0.0292	PKM	1.31	1.64e-07
PPP3R1	-1.05089	0.0132861	HSPB8	-2.52295	0.00497	COL16A1	1.31	4.75e-07
ALDH2	-1.05125	0.0344625	FAM107A	-2.54528	3.43e-16	ENC1	1.31	5.19e-07
WWC1	-1.05207	0.0029102	LCN2	-2.54812	0.0359	CLIC4	1.31	7.16e-05
KIAA1468	-1.05313	0.00036337	OGN	-2.56068	6.72e-09	COL8A2	1.31	9.01e-05
AIF1L	-1.05333	0.0079877	CEACAM6	-2.57203	0.0445	GLIS3	1.31	0.000144
KCNT2	-1.05374	0.00677551	FMO2	-2.5875	0.0321	TFAP2A	1.31	0.00346
IL17RD	-1.05446	0.00255204	FUT3	-2.59552	4.78e-08	NAT14	1.3	2.5e-10
EXPH5	-1.05495	0.00077456	CLU	-2.59635	1.42e-05	HPS3	1.3	3.26e-10
SNX9	-1.05763	0.00456161	SERPINB2	-2.61015	0.0157	PKMYT1	1.3	3.95e-10
NECTIN4	-1.05794	0.00423007	ANK2	-2.63075	3.57e-07	TBC1D31	1.3	2.39e-08
RAVER2	-1.05798	0.0118779	NDRG2	-2.63239	4.31e-06	STK17A	1.3	1.16e-06
CALB2	-1.05802	0.0420571	TTC9	-2.63307	6.02e-06	ADAT1	1.3	3.01e-06
NEGR1	-1.05803	0.0419221	APOD	-2.64516	0.00024	OSBPL3	1.3	2.38e-05
MYO6	-1.05861	0.00642688	DUOX2	-2.6504	0.00357	LAIR1	1.3	0.000294
MYH14	-1.05911	0.00225673	TMPRSS2	-2.67329	5.02e-06	ICAM1	1.3	0.00114
C12orf73	-1.05946	0.00067805	TCN1	-2.69425	0.0289	NCBP2	1.29	1.6e-14
NFIX	-1.05976	0.00961112	PTGIS	-2.7712	1.78e-12	PRNP	1.29	2.45e-10
CDK7	-1.0626	0.00386222	ENDOU	-2.7909	0.00115	IRF9	1.29	8.75e-09
FCGBP	-1.06301	0.0320781	ADH7	-2.80875	0.042	STMN1	1.29	2.89e-07
EIF3J-AS1	-1.06588	0.0353799	TF	-2.81838	2.41e-05	PARP9	1.29	4.86e-07
EPN3	-1.06638	0.0140004	F13A1	-2.83176	0.000121	SLC30A1	1.29	5.75e-07
SMIM10L2B	-1.06872	0.0110167	SORBS2	-2.84761	3.49e-08	GINS3	1.29	1.17e-06
ACADSB	-1.06909	0.0006996	ACKR1	-2.8523	1.1e-06	PCDH7	1.29	1.96e-06
RNF141	-1.07087	0.00469213	IL33	-2.85431	0.000123	VEGFC	1.29	4.83e-05
HPSE	-1.0731	0.0228593	CYP2C18	-2.87704	0.00194	LRRC8E	1.29	0.000229
HSPA4L	-1.0739	0.00899635	ANXA9	-2.8874	1.58e-07	SLC7A5	1.29	0.00149
PAQR8	-1.07495	0.0180152	FCER1A	-2.88841	9.25e-05	C1QC	1.29	0.00204
LOC101930404	-1.07602	0.00627891	CCL15-CCL14	-2.91413	1.8e-10	DNAJB11	1.28	5.08e-12
BTBD11	-1.07664	0.00798034	CFD	-2.93207	4.18e-06	GNB5	1.28	7.04e-10
C4orf3	-1.07773	0.00451616	PSCA	-2.98117	2.26e-06	OPN3	1.28	1.92e-08
ESRP1	-1.08038	0.0096973	EMP1	-3.02903	1.5e-09	F2RL2	1.28	3.43e-08
SOX2	-1.08201	0.00550608	LYVE1	-3.05107	3.03e-15	SNAPC1	1.28	3.71e-07
CFH	-1.08249	0.0154869	KLK13	-3.11742	7.79e-05	LRR1	1.28	4.39e-07
MAL2	-1.083	0.00662765	PPP1R3C	-3.16251	0.000401	LGALS3BP	1.28	8.8e-07
CDS1	-1.08319	0.0196635	RHCG	-3.1657	0.0257	MATN3	1.28	1.31e-06
MAP7	-1.08443	0.00877278	GCNT3	-3.17718	0.00124	FEZ1	1.28	6e-06
NIPAL2	-1.08469	0.00727306	CEACAM5	-3.22668	0.0305	HERC5	1.28	7.89e-06
PLLP	-1.08477	0.00225358	CLIC3	-3.2721	0.00327	PFN2	1.28	9.73e-06
TLE2	-1.08616	0.00225817	CCL19	-3.28302	0.0033	TFEC	1.28	3.41e-05
ZDHHC21	-1.08619	0.00165798	PLAC8	-3.28988	0.0238	CKS2	1.28	0.000918
GLUL	-1.08755	0.0337883	SPINK5	-3.3073	0.00827	IGHV4-34	1.28	0.0284
RBFOX1	-1.08776	0.00610814	SCEL	-3.31354	0.0137	CCL4	1.28	0.0497
LOC100507537	-1.08776	0.0162076	ABCA8	-3.33862	1.25e-07	CENPI	1.27	2.6e-08
CUL3	-1.08831	0.00104138	LTF	-3.46951	0.0202	SHOX2	1.27	4.29e-08
LINC01133	-1.08926	0.0319158	SLURP1	-3.52041	0.00977	PPFIA1	1.27	2.56e-07
CADM1	-1.08956	0.00775773	GABRP	-3.54036	0.00186	LY6E	1.27	1.72e-06
ELL3	-1.09228	0.0162205	EXOSC7	-3.6053	9.61e-14	FADS1	1.27	1.38e-05
NUCB1	-1.09319	0.00322762	MUC4	-3.60693	0.000299	C3AR1	1.27	0.000639
USP54	-1.09442	0.00040047	CYP3A5	-3.61704	2.01e-08	MDK	1.27	0.00255
EVA1C	-1.09677	0.00312824	TGM3	-3.64803	0.024	PTTG1	1.27	0.00436
KRT15	-1.09682	0.0130357	CYP4B1	-3.72811	5.88e-06	LCP1	1.27	0.00721
S100A14	-1.0982	0.00255204	CRISP3	-3.739	7.61e-05	SLC7A8	1.26	1.27e-12
PARD6B	-1.09851	0.00326906	CHRDL1	-3.78488	2.99e-13	TNFRSF21	1.26	2.18e-05
ZBTB20	-1.09906	0.017563	CXCL12	-3.8166	9.65e-05	AEBP1	1.26	2.95e-05
ERMP1	-1.1004	0.0015346	CEACAM7	-3.98059	1.75e-11	ODC1	1.26	0.000166
ASPA	-1.10154	0.0204626	PLA2G2A	-4.07511	1.1e-06	STEAP1	1.26	0.000628
LILRA5	-1.10264	0.0133954	KRT13	-4.26687	0.0208	CCNA1	1.26	0.0095
KCNAB1	-1.10296	0.00280749	KRT24	-4.56508	0.00292	FOXE1	1.26	0.0325
PDZRN4	-1.10387	0.00735972	MAL	-5.12912	0.00155	GJA1	1.25	3.92e-09
HEBP2	-1.10558	0.00289465	KRT4	-5.13252	0.00201	DCBLD2	1.25	4.28e-08
TYRO3	-1.10681	0.00195349	CRNN	-5.4586	0.00205	DPM2	1.25	3.77e-07
KAZN	-1.11217	0.00237463	CLCA4	-5.5176	0.00017	PAWR	1.25	1.95e-06
DEFB104B	-1.11258	0.00098168				F2R	1.25	3.77e-06
AHNAK	-1.11365	0.0242992				TGIF1	1.25	4.1e-06
ZNF57	-1.1148	0.0100176				PGM3	1.25	5.56e-06
SMAD9	-1.1164	0.0221689				SUPT16H	1.25	5.97e-06
TP53INP2	-1.11649	0.00924711				KIFC1	1.25	1.95e-05
LRRC2	-1.11669	0.00062037				NMB	1.25	0.000122
PM20D2	-1.11736	0.0128734				WWTR1	1.25	0.000848
EGR1	-1.11959	0.0102812				TRIO	1.24	2.76e-14
SPAG16	-1.12006	0.00171521				TBCCD1	1.24	5.08e-12
NFIA	-1.12011	0.00150304				ACTL6A	1.24	7.26e-12
MGST2	-1.1232	0.00107137				YWHAH	1.24	4.97e-10
MAGI1	-1.12529	0.00243837				NEMP1	1.24	9.18e-10
PTPN13	-1.12538	0.00255653				UBXN7	1.24	1.49e-09
DOCK9	-1.12573	0.00236003				NRM	1.24	3.14e-09
MYOM1	-1.12586	0.0140093				RANGAP1	1.24	1.05e-08
ABHD11	-1.12668	0.00105692				ATP13A3	1.24	2.27e-08
SIPA1L2	-1.12717	0.00603382				CDT1	1.24	1.69e-06
NRN1	-1.12735	0.0158568				MTAP	1.24	7.87e-06
ERO1A	-1.12756	0.0480439				CENPM	1.24	0.000153
TIFA	-1.12788	0.00209412				SOST	1.24	0.000723
DYNLT3	-1.12882	0.00646678				PHLDA2	1.24	0.00248
FLJ23867	-1.12932	0.00385531				NMRAL1P1	1.24	0.0208
RASAL1	-1.12979	0.00338056				IL32	1.24	0.0381
METTL7A	-1.13083	0.0374214				MCM7	1.23	8.01e-09
TMEM52	-1.13184	0.00715032				YIF1A	1.23	1.43e-08
VSIG2	-1.13203	0.00169648				KPNA2	1.23	2.7e-08
PLA2G12A	-1.13207	0.00118248				STX6	1.23	2.11e-07
LEPROT	-1.13317	0.0138211				COL24A1	1.23	1.06e-06
L3MBTL4	-1.13438	0.00063195				NAV1	1.23	2.25e-06
PRKAA2	-1.13503	0.0305418				EML4	1.23	3.29e-06
VASN	-1.13572	0.0238877				B3GNT5	1.23	3.56e-05
RALGPS2	-1.13603	0.00084774				FOLR3	1.23	0.000201
HIBCH	-1.1375	0.00097472				ANGPT2	1.23	0.0137
COG4	-1.13854	0.002683				ICOS	1.23	0.0148
SBSPON	-1.13859	0.0105643				DACT1	1.23	0.0236
LINC01315	-1.13922	0.00250771				FBP1	1.23	0.0422
GHR	-1.13989	0.0384537				RAB23	1.22	1.42e-09
ZNF394	-1.14124	0.0161234				RFWD3	1.22	1.17e-07
ATP10B	-1.14184	0.0112751				GMNN	1.22	4.07e-07
ZNF500	-1.1442	0.0008135				LSR	1.22	0.000192
MIR6773	-1.14761	0.00378811				CDKN2A	1.22	0.000227
GPRASP1	-1.15117	0.00927271				PRRG4	1.22	0.0198
MESP2	-1.15155	0.00864737				GZMA	1.22	0.0406
MKNK2	-1.15155	0.00084025				CPSF2	1.21	8.94e-10
TRIM2	-1.15208	0.00549012				MARVELD1	1.21	1.81e-09
MIR6778	-1.15325	0.00051815				HIST1H2BI	1.21	5.78e-09
LOC100506990	-1.15658	0.00313879				WISP1	1.21	8.32e-09
SLC24A3	-1.15684	0.0127393				GTF2H4	1.21	2.13e-08
CAST	-1.15814	0.00187494				SFR1	1.21	4.88e-08
ART3	-1.15872	0.0435662				CDH2	1.21	7.54e-07
PIGN	-1.15873	0.00608784				TBRG4	1.21	7.95e-06
LTBP4	-1.15882	0.00328816				CTPS1	1.21	1.92e-05
SPATA18	-1.15969	0.0188824				MYBL1	1.21	3.3e-05
LOC100653247	-1.15979	0.00356429				TYROBP	1.21	0.0016
RAET1E	-1.15994	0.0008135				TIGIT	1.21	0.00847
ZNF677	-1.16071	0.00134009				CLDN1	1.21	0.0114
DSG3	-1.16092	0.0112722				PBK	1.21	0.0273
DCLK1	-1.16189	0.0132167				CD163	1.21	0.0496
USP53	-1.16764	0.00922099				TMEM189	1.2	3.38e-12
PELI1	-1.16873	0.00422718				TUBB3	1.2	6.05e-09
MAML3	-1.16886	0.00419305				ADA	1.2	1.24e-07
CAND2	-1.16952	0.0309847				CIT	1.2	3.05e-06
PLS1	-1.17004	0.0282191				MDFI	1.2	3.61e-06
EMP2	-1.1702	0.00031796				RACGAP1	1.2	2.09e-05
CGN	-1.17022	0.00501241				CD109	1.2	3.14e-05
ARSI	-1.17037	0.00343161				METTL21A	1.2	3.75e-05
LRRFIP2	-1.17125	0.00325973				KIF15	1.2	0.000134
MXI1	-1.17128	0.0081253				ABCA13	1.2	0.00036
MFAP4	-1.17142	0.0140004				COLGALT1	1.19	7.64e-13
CNTN4	-1.17241	0.00628609				EFNB1	1.19	5.85e-11
LOC158402	-1.17353	0.0004438				ITGB4	1.19	3.69e-10
ZDHHC13	-1.17757	0.0041171				XPO5	1.19	4.44e-09
NCAM1	-1.17789	0.00322683				MR1	1.19	1.22e-08
TSPAN6	-1.17804	0.0007315				AP2M1	1.19	1.39e-07
SC5D	-1.18341	0.00788867				TACC3	1.19	1.45e-07
MPP7	-1.18362	0.00243619				M6PR	1.19	5.32e-07
PMM1	-1.1839	0.00966032				LRRC8D	1.19	1.32e-06
FRZB	-1.18579	0.00325973				ERCC6L	1.19	2.72e-06
MIR4680	-1.18614	0.00063195				NONOP1	1.19	2.47e-05
LRRN4CL	-1.1896	0.024191				PSMB8	1.19	3.85e-05
YTHDC1	-1.19187	0.00392233				ELK3	1.19	0.000108
IDI1	-1.19247	0.00299074				MRTO4	1.19	0.000148
HABP2	-1.19268	0.00051643				FAM89A	1.19	0.000812
DDAH2	-1.19329	0.00133421				HIST1H3D	1.19	0.00839
AIM1	-1.19399	0.00230457				SH3PXD2B	1.18	8.86e-09
PLN	-1.19671	0.0154869				TRAM2	1.18	1.63e-08
PHLDB3	-1.19745	0.0029494				SHC1	1.18	2.5e-08
ANKRD22	-1.19942	0.00523867				GPR158	1.18	1.08e-05
FIBIN	-1.20106	0.0197721				FKBP10	1.18	3.79e-05
HS3ST6	-1.20125	0.00383334				LMNB1	1.18	0.000183
STX5	-1.20154	0.00468251				HCK	1.18	0.00628
GPT2	-1.20198	0.00722798				FHOD3	1.18	0.00861
ARHGAP32	-1.20362	0.00125928				ITGAV	1.17	1.43e-14
GLTP	-1.20666	0.00212681				TROAP	1.17	7.7e-09
AOX1	-1.20775	0.0353498				CTSB	1.17	4.51e-08
CAPNS2	-1.20838	0.037528				HIST1H2BE	1.17	1.91e-07
GPAT3	-1.20911	0.012185				TMEM44	1.17	3.7e-07
NRXN1	-1.21041	0.00430843				ARPC1B	1.17	1e-06
PLCB4	-1.21138	0.00737456				SLC15A3	1.17	1.14e-05
LGALSL	-1.21314	0.00831847				NCAPG2	1.17	1.3e-05
CYBRD1	-1.21564	0.00384061				ASPM	1.17	2.98e-05
STRBP	-1.2166	0.006396				PPP1R18	1.17	3.69e-05
ETFDH	-1.21699	0.0004806				DUSP14	1.17	0.000116
KAT2B	-1.21826	0.00093913				TSHZ3	1.17	0.000387
DNAJB1	-1.21889	0.0157176				MFHAS1	1.17	0.00219
CYP4F3	-1.21905	0.0111434				SPOCK1	1.17	0.0121
IKZF2	-1.21951	0.0286966				RBM41	1.16	4.94e-10
TBX3	-1.22057	0.00748245				LACTB	1.16	4.23e-08
GDF10	-1.22123	0.00487129				MYO1E	1.16	1.08e-06
MYRIP	-1.22289	0.00034645				RANBP1	1.16	1.4e-06
ACTG1P4	-1.22433	0.0434482				IFIH1	1.16	1.55e-06
PKIB	-1.23092	0.0191625				IL2RA	1.16	1.44e-05
ROR1	-1.23811	0.00557289				HSD17B1	1.16	4.07e-05
BLVRB	-1.24163	0.00386222				C3orf67	1.16	0.00177
ITM2A	-1.24373	0.0360504				ALOX5AP	1.16	0.0302
CLDN4	-1.24491	0.0108875				TNS4	1.15	8.15e-08
PCDH10	-1.24542	0.0448901				MB21D2	1.15	2.51e-07
SMYD1	-1.24736	0.0317535				P3H4	1.15	5.59e-06
SAMD1	-1.24927	0.00125928				SLC39A6	1.15	1.02e-05
PRDX6	-1.25002	0.00051275				PHF19	1.15	1.59e-05
PPP2R2A	-1.25048	0.00068392				PROCR	1.15	3.56e-05
NPAS2	-1.25122	0.00588401				SLC39A9	1.15	3.62e-05
MIR99AHG	-1.25296	0.00057594				PRAME	1.15	5.86e-05
THRB	-1.25313	0.00285469				CFL1	1.15	6.24e-05
CD207	-1.25355	0.0107517				ENO1	1.15	6.63e-05
FOXN1	-1.254	0.0176652				PTPRG	1.15	0.000394
SYNGR1	-1.25602	0.00064785				SRPX2	1.15	0.00259
ZCCHC8	-1.25781	0.00063195				HS6ST2	1.15	0.00646
AFDN	-1.25834	0.00143692				BMP1	1.14	1.9e-09
CCNG2	-1.26098	0.010963				ADAMTS2	1.14	1.42e-08
PANK1	-1.26279	0.00538846				DDX39A	1.14	2.5e-07
ARHGAP27	-1.2633	0.006396				RRAS2	1.14	1.2e-06
PID1	-1.2653	0.0352662				SPRY4	1.14	7.87e-05
SVIP	-1.27212	0.00065615				NME7	1.14	7.89e-05
AGFG2	-1.27216	0.00106879				ENO2	1.14	0.000224
CIDEA	-1.27247	0.0257998				CHSY3	1.14	0.00351
FKBP1A-SDCBP2	-1.27554	0.00324114				NUP62	1.13	4.64e-11
LOC105379426	-1.27638	0.00628609				MSN	1.13	6.21e-11
EPHB6	-1.27957	0.00434436				FAM49B	1.13	1.16e-08
TM4SF1	-1.2816	0.0118323				FGFR1OP	1.13	1.14e-06
DSC2	-1.28179	0.00429403				PDLIM4	1.13	5.14e-05
PIM1	-1.28842	0.0226853				RELA	1.13	0.000139
ARG2	-1.28986	0.00229748				CKAP2	1.13	0.000166
AMPD1	-1.29004	0.035226				DHCR7	1.13	0.000314
KY	-1.29043	0.0176537				MIR503HG	1.13	0.000349
KLF8	-1.29077	0.00323396				PDE7A	1.13	0.000425
ZNF839	-1.29192	0.00114161				AQP9	1.13	0.0162
FNBP4	-1.29412	0.0354596				GATA6	1.13	0.0225
UGT1A1	-1.29473	0.00074877				PSMD11	1.12	1.06e-10
ERBB3	-1.29481	0.00169057				MPHOSPH9	1.12	5.93e-10
RDH12	-1.29706	0.016727				SLC33A1	1.12	2.44e-07
RBP7	-1.29738	0.00685246				PRPS1	1.12	6.27e-07
SLC37A1	-1.29827	0.00237497				FLNA	1.12	2.06e-06
ZSCAN18	-1.29885	0.00249201				LINC01137	1.12	5.57e-06
RCAN2	-1.3009	0.026513				PSPH	1.12	1.63e-05
HES1	-1.30314	0.00039505				PTAFR	1.12	3.56e-05
MAST4	-1.30532	0.00147341				SAMD9L	1.12	4.87e-05
SH3BGR	-1.30567	0.0445319				EXOSC6	1.12	0.000212
TMPRSS2	-1.30793	0.00752433				PAEP	1.12	0.00102
DHCR24	-1.30989	0.00128918				CORO2A	1.12	0.00243
TTC22	-1.31092	0.00374133				LAPTM5	1.12	0.00286
RASD1	-1.31264	0.0452253				PAK2	1.11	2.07e-11
PPP1R3A	-1.31626	0.0320801				KLHL5	1.11	8.86e-09
SLC9A3R1	-1.3163	0.00370699				SLC20A1	1.11	4.66e-07
MYO5C	-1.3189	0.00443998				AUNIP	1.11	5.4e-07
ZNF711	-1.31894	0.00516299				TFDP2	1.11	6.11e-07
KLF5	-1.319	0.00815231				UNC5B	1.11	1.25e-06
MLANA	-1.32299	0.019199				ZNF281	1.11	1.33e-06
KALRN	-1.32458	0.00481636				MMP28	1.11	2.18e-06
FAM135A	-1.32823	0.0023777				TMEM2	1.11	0.000133
JPH1	-1.33009	0.0442351				CDC7	1.11	0.000442
MAPK13	-1.33095	0.00031725				GBP4	1.11	0.00123
FGFBP2	-1.33129	0.0149328				ERAP2	1.11	0.0141
EPB41L3	-1.3336	0.0150025				OTULIN	1.1	4.36e-09
KRT222	-1.33993	0.00550767				RAD54L	1.1	4.71e-08
SLC47A1	-1.34126	0.00197349				PLOD3	1.1	5.51e-08
ATG9B	-1.34457	0.0131915				PCNA	1.1	1.02e-06
ZNF692	-1.34489	0.00018653				CENPQ	1.1	9.35e-06
RERGL	-1.35361	0.00192049				ELMOD2	1.1	1.66e-05
HMGCR	-1.35401	0.00231668				PAG1	1.1	3.8e-05
AASS	-1.35414	0.00503098				EDNRA	1.1	6.44e-05
FRRS1L	-1.35431	0.00199647				ITGAX	1.1	0.000143
GPD1	-1.3552	0.0116283				BGN	1.1	0.000183
CLIC5	-1.35569	0.0392444				PRSS23	1.1	0.00024
COL21A1	-1.35895	0.0153631				LOXL1	1.1	0.00216
LOC284825	-1.36251	0.00141062				BAG2	1.1	0.013
SYNPO2	-1.36494	0.0134319				CYP2S1	1.1	0.0149
RORB	-1.36536	0.00132103				SLC16A10	1.1	0.0347
BOC	-1.36662	0.00861634				ITPR3	1.09	4.68e-09
TCEA3	-1.36722	0.00576868				MINPP1	1.09	2.62e-08
SRRM3	-1.36872	0.0101921				CD44	1.09	7.79e-08
LOC100506098	-1.37095	0.0123188				PRKDC	1.09	8.28e-08
RAPGEFL1	-1.37269	0.00260857				ODF2	1.09	2.37e-07
GNAL	-1.37404	0.0044474				DSCC1	1.09	3.6e-06
LOC285095	-1.3741	0.00377835				RNF19B	1.09	1.39e-05
STX19	-1.3759	0.00171075				CNOT9	1.09	1.88e-05
GULP1	-1.37775	0.0037604				PPP4C	1.09	1.93e-05
DEGS2	-1.37803	0.00066212				PLEC	1.09	2.44e-05
TRIM29	-1.38026	0.00064785				PANX1	1.09	8.98e-05
ALDH9A1	-1.3877	0.00033186				IL4I1	1.09	9.49e-05
FHL1	-1.39102	0.0122063				HIST1H2AM	1.09	9.88e-05
NDRG2	-1.39107	0.001316				AOAH	1.09	0.00637
XK	-1.39294	0.00230356				LILRB2	1.09	0.0419
DENND2C	-1.39575	0.00448146				STK3	1.08	9.74e-11
GALNT12	-1.39731	0.00472047				CSGALNACT2	1.08	5.32e-09
CBR3	-1.40012	0.0140004				SSR3	1.08	6.35e-08
PRIMA1	-1.40027	0.00107256				TMEM185B	1.08	4.61e-07
PLA2G4B	-1.40324	0.00942331				UBASH3B	1.08	7.74e-07
RAB11FIP1	-1.4033	0.00177719				PLSCR1	1.08	8.64e-07
TM7SF2	-1.40461	0.00092735				TMTC3	1.08	3.56e-06
CYP4F12	-1.40545	0.00036551				ADAM9	1.08	7.24e-05
RORA	-1.40895	0.00630907				ALYREF	1.08	0.000813
RECK	-1.40914	0.00469213				ACKR3	1.08	0.00198
FCER1A	-1.41077	0.00873117				CLEC5A	1.08	0.00252
LOC145474	-1.41342	0.00462153				PTGS1	1.08	0.00337
PLPP3	-1.41365	0.0190084				ST8SIA1	1.08	0.00355
ACKR1	-1.41782	0.0274222				SOX15	1.08	0.00546
DUOX1	-1.41953	0.0024953				RUNX3	1.08	0.0129
TIAM1	-1.42213	0.00138709				ATP6V1C1	1.07	6.46e-15
EHD3	-1.42393	0.0024209				COL4A5	1.07	9.35e-10
OBFC1	-1.42523	0.00138849				GLB1	1.07	4.03e-06
FBXL16	-1.42549	0.00373509				ADAM17	1.07	4.88e-05
NUAK2	-1.42601	0.0233686				FAM198B	1.07	0.000185
MYNN	-1.43162	0.0001757				RELB	1.07	0.000699
MPZL2	-1.43265	0.00012964				HERC6	1.07	0.00926
MANSC1	-1.43275	0.0007913				HS3ST3A1	1.07	0.0148
TMEM79	-1.43712	0.00088754				ATP2C1	1.06	9.3e-12
FAM46B	-1.43742	0.00657504				AGPAT4	1.06	6.18e-10
PPP1R9A	-1.43883	0.00693606				TUBB	1.06	2.8e-09
HILPDA	-1.44174	0.0437553				AGO2	1.06	1.59e-08
IL17D	-1.44455	0.00017149				GLMP	1.06	9.39e-05
CAB39L	-1.44509	0.00025113				CLEC12A	1.06	0.000148
HMGCS1	-1.44591	0.0168292				F11R	1.06	0.000224
CCDC85A	-1.44636	0.00152105				RPS6KA1	1.06	0.00055
F10	-1.4465	0.00125928				HSPA2	1.06	0.000846
TST	-1.44682	0.00029871				CALB1	1.06	0.034
AFDN-AS1	-1.44717	0.0004009				MRGBP	1.05	8.82e-12
ATP1A2	-1.4473	0.014605				PI4K2A	1.05	7.39e-10
FDFT1	-1.44738	0.00100104				OSGIN2	1.05	7.45e-10
AQP3	-1.44817	0.0046525				AGAP2-AS1	1.05	2.3e-07
HRASLS	-1.44917	0.00085328				RECQL	1.05	3.89e-07
ZNF396	-1.4506	0.00605453				DBF4	1.05	5.72e-07
PPID	-1.45184	0.00048546				HMGB3	1.05	7.09e-07
C15orf62	-1.45598	0.00491216				HSPA13	1.05	1.75e-06
MACC1	-1.45834	0.00117527				ROR2	1.05	3.15e-06
PCOLCE2	-1.45868	0.00546411				ABCG1	1.05	3.16e-06
OVOL1	-1.45925	0.00954778				HSPH1	1.05	3.78e-06
ABLIM1	-1.45965	0.00046931				C16orf87	1.05	5.33e-06
FNDC5	-1.46007	0.00695627				HN1	1.05	9.3e-06
GCNT3	-1.46408	0.015806				TGFA	1.05	1.11e-05
MYH7	-1.46559	0.0184241				NCEH1	1.05	8.37e-05
ERBB2	-1.46682	0.00356452				TIGAR	1.05	0.000392
MPZL3	-1.46693	0.00851551				SNORA72	1.05	0.000394
CRYGS	-1.4677	0.00553231				ADGRF4	1.05	0.000601
GRPEL2	-1.4709	0.0105825				PPIF	1.05	0.00206
ALDH3A2	-1.47171	0.00032877				PNP	1.05	0.00248
SERPINB1	-1.47341	0.0210942				CD14	1.05	0.0121
RASSF9	-1.47655	0.00399053				SLAMF7	1.05	0.0395
RGMA	-1.47763	0.00457536				ACLY	1.04	7.03e-08
ME1	-1.47923	0.00170585				LGALS1	1.04	5.09e-07
CITED2	-1.4821	0.0166167				SNRPB	1.04	1.9e-06
BSPRY	-1.48911	0.00077456				PIGL	1.04	2.29e-05
GFRA1	-1.49105	0.00210369				REL	1.04	0.000417
SDR16C5	-1.4934	0.0117294				SLC39A7	1.04	0.000785
UPK1A	-1.49545	0.021764				CSPG4	1.04	0.00105
KLK11	-1.49859	0.00431405				HAPLN1	1.04	0.00322
ELOVL4	-1.49929	0.0351081				DCAF13	1.03	7.48e-10
MAP3K9	-1.50275	0.00341553				TMEM138	1.03	4.58e-09
FAM129B	-1.50349	0.0008135				DAPK3	1.03	6.92e-07
SORBS1	-1.50833	0.00038432				GEMIN2	1.03	2.12e-06
DHRS1	-1.51218	0.00032877				HOXD11	1.03	5.67e-06
SOSTDC1	-1.51514	0.0473896				CKAP4	1.03	1.26e-05
CAMSAP3	-1.52351	0.00143494				PPEF1	1.03	1.29e-05
LOC100507258	-1.53038	0.00135577				SNX8	1.03	1.62e-05
TPM3	-1.53098	0.014977				CCRL2	1.03	0.000262
TGFBR3	-1.53194	0.00152385				GTF3C4	1.03	0.00027
KLF4	-1.53757	0.00134136				MAD1L1	1.03	0.000512
GIPC2	-1.5382	0.00480484				INHBE	1.03	0.00195
EHF	-1.53932	0.00052824				SOD2	1.03	0.00916
SYTL4	-1.53973	0.00114901				CXCL16	1.03	0.0092
RANBP9	-1.5415	0.00097472				SPECC1	1.02	7.61e-07
TACSTD2	-1.54198	0.00147513				GLRX3	1.02	1.52e-06
PLA2G3	-1.54313	0.0189806				NMI	1.02	2.14e-06
SLC44A3	-1.55114	0.00277344				GABPB1	1.02	7.91e-06
LONRF2	-1.55315	0.00429128				MOB1A	1.02	1.1e-05
MSMO1	-1.5563	0.00163011				STIP1	1.02	1.23e-05
TJP2	-1.56117	0.00211232				TIPIN	1.02	7.83e-05
TMEM154	-1.56368	0.00587813				PSTPIP2	1.02	0.00018
CHRDL1	-1.56637	0.00709238				TBC1D2	1.02	0.000426
CDO1	-1.5676	0.018929				CLMP	1.02	0.00079
GPD1L	-1.56972	0.0001303				MFSD2A	1.02	0.00263
METTL17	-1.57392	0.00015813				MAGEA4	1.02	0.00356
KANK1	-1.57493	0.00036337				CTSS	1.02	0.00576
MYLK3	-1.57586	0.0106718				RRP36	1.01	2.22e-10
ALK	-1.5774	0.00225673				ARPC1A	1.01	8.44e-10
PLAGL1	-1.57906	0.00553669				TMEM199	1.01	4.71e-09
SLC25A4	-1.58193	0.0057275				MARCKS	1.01	1.16e-08
SOX10	-1.58456	0.00928959				GMFB	1.01	5.15e-08
NUCB2	-1.5853	0.00125928				BICD1	1.01	7.64e-08
SMAGP	-1.5871	4.772e-05				DNMT1	1.01	1.11e-07
DUOX2	-1.58843	0.0146827				POLR2D	1.01	3.15e-07
SLITRK5	-1.58941	0.0024953				PSMC3IP	1.01	6.1e-07
FSD1L	-1.59038	0.00033186				SLC44A1	1.01	9.54e-07
ESPL1	-1.59402	0.00026619				44450	1.01	1.18e-06
CHMP4C	-1.59409	0.00200028				PATL1	1.01	2.87e-06
ADSSL1	-1.59696	0.00206093				STPG1	1.01	2.58e-05
EPB41L4A	-1.5971	0.00193705				VRK1	1.01	7.98e-05
CRABP1	-1.59962	0.00050216				SGPP1	1.01	0.00013
C6orf132	-1.60377	0.00028857				TMC8	1.01	0.000345
C6orf118	-1.60465	0.00065615				UHMK1	1.01	0.00139
ZBED2	-1.60504	0.00139252				EFCAB11	1.01	0.00224
ANKRD37	-1.60756	0.0415394				NUAK1	1.01	0.00245
LAMB4	-1.61038	0.00107427				RAB29	1.01	0.00377
C1orf116	-1.61068	0.00225673				ANGPTL2	1.01	0.00515
PLEKHA7	-1.61466	0.00151014				CBLC	1.01	0.0111
LOC100653057	-1.61819	0.0182197				CD53	1.01	0.0146
CILP	-1.62009	0.00138054				PGF	1.01	0.0196
LNX1	-1.62023	0.00311347				TAPT1	-1.01	1.67e-09
CYP2J2	-1.62149	0.00025106				C11orf71	-1.01	3.81e-07
EPS8L2	-1.6307	0.00138709				SEMA6A	-1.01	1.29e-06
OR7E14P	-1.63173	0.00932271				DMTN	-1.01	2.98e-06
TNXB	-1.63271	0.00272338				TMEM80	-1.01	3.2e-06
TRIM16	-1.63752	0.00018228				KCTD12	-1.01	3.88e-06
SF3A3	-1.63824	0.00368965				FAM214A	-1.01	4.55e-06
NRAP	-1.63859	0.0460203				NUPR1	-1.01	9.04e-05
SLC16A7	-1.63909	0.00030583				NFKBIZ	-1.01	0.000858
TMEM246	-1.64474	0.00215025				SERPINI1	-1.01	0.00086
PITX2	-1.65011	0.00857306				GOT1	-1.01	0.00231
PCDH19	-1.65253	0.0197763				CDH5	-1.01	0.00365
OSR1	-1.65317	0.00252373				DHRS1	-1.01	0.0139
PLAC9	-1.65381	0.00314769				SUCLG2	-1.02	2.77e-13
ECHDC2	-1.65648	0.00025802				N4BP2L2	-1.02	1.59e-10
LGI1	-1.65713	0.00015391				SMIM19	-1.02	4.1e-10
BEX2	-1.6594	0.00134491				SNHG8	-1.02	3.51e-08
CNFN	-1.65977	0.00146494				RSL1D1	-1.02	1.45e-07
MPZ	-1.66401	4.772e-05				SMPD2	-1.02	3.52e-06
CTIF	-1.66474	0.00029411				ASB8	-1.02	6.05e-05
IFT57	-1.67094	0.00029873				FBXO31	-1.02	7.24e-05
INVS	-1.67102	0.00092735				TRAM1L1	-1.02	7.31e-05
NKX3-1	-1.68192	0.0384334				TP53INP2	-1.02	0.000102
SLC7A2	-1.68307	0.00236927				JMJD7-PLA2G4B	-1.02	0.000438
TMEM45B	-1.68451	0.00043845				ID2	-1.02	0.000543
CNKSR3	-1.68469	0.0004806				FGL2	-1.02	0.00168
CLEC1A	-1.6861	0.00017828				ADGRF1	-1.02	0.0121
ZNF185	-1.69409	0.0007316				PHKG1	-1.02	0.0487
IL36A	-1.69494	0.00149306				PEBP1	-1.03	2.34e-12
SELENBP1	-1.69839	0.00114901				COX20	-1.03	4.56e-12
MAOB	-1.69873	0.00087337				ZNF565	-1.03	1.84e-10
MIR133A1HG	-1.6988	0.0156315				ISOC1	-1.03	3.2e-10
IVL	-1.704	0.00209412				DOPEY2	-1.03	0.000315
IGSF10	-1.70945	0.00023614				ZNF606	-1.03	0.000547
CXCL17	-1.71601	0.00314769				AGFG2	-1.03	0.0058
CNTN3	-1.71602	0.00541682				IDI2-AS1	-1.03	0.0426
RIOK3	-1.71763	0.003525				BAG1	-1.04	3.03e-09
HOTAIRM1	-1.71764	0.0003185				UBL3	-1.04	3.45e-08
RNASE4	-1.71858	0.0008476				MKNK2	-1.04	5.2e-07
ATP2A1	-1.71869	0.0479149				ADCY6	-1.04	6.33e-07
CP	-1.7192	0.00620217				TRIP10	-1.04	2.72e-06
FAM150B	-1.7221	0.00281272				KANSL1L	-1.04	3.44e-06
ADIRF	-1.72414	0.00594268				CRTAC1	-1.04	0.000308
PGAM2	-1.72717	0.00957099				MPDZ	-1.04	0.000406
EPHX2	-1.72883	0.00011594				CLEC14A	-1.04	0.00112
LPIN1	-1.72964	0.00151816				CLEC1A	-1.04	0.00136
GPC3	-1.731	0.00386689				CDC42EP5	-1.04	0.00295
SH3GL3	-1.73291	0.0120941				CADPS2	-1.04	0.00511
NOVA1	-1.73538	0.00036758				ADAMTS9	-1.04	0.0285
FABP7	-1.73658	0.00434328				DCXR	-1.05	2.32e-08
CAPN6	-1.73693	0.0215467				LGI4	-1.05	0.000195
SLC16A6	-1.7384	0.00108499				TFPI	-1.05	0.00104
SLC16A9	-1.73853	0.00138054				TMEM88	-1.05	0.00617
BLNK	-1.73853	0.00031725				SLC16A9	-1.05	0.0204
GGT6	-1.74092	0.00082957				SHISA4	-1.05	0.0489
TNFSF8	-1.74148	0.00052278				TSHZ1	-1.06	4.68e-11
ECM1	-1.74346	0.00334766				RALGAPA1	-1.06	1.51e-09
CRCT1	-1.7495	0.00894976				AAMDC	-1.06	1.28e-08
ANKRD35	-1.75665	0.00013119				OSBPL1A	-1.06	4.2e-08
MYO5B	-1.76027	0.00127092				PNPLA4	-1.06	3.44e-07
ZNF582	-1.76037	0.00022145				ARMCX1	-1.06	3.5e-05
USP6NL	-1.76672	0.00045097				DHRS11	-1.06	3.52e-05
GMDS	-1.76791	0.00018653				IL6ST	-1.06	0.000333
ELOVL6	-1.77511	0.00025697				DMD	-1.06	0.00038
YOD1	-1.77544	0.00590718				CEP112	-1.06	0.000905
HOPX	-1.77574	0.00086204				RPL23AP32	-1.06	0.00104
NEBL	-1.78004	0.00016533				MUC20	-1.06	0.00436
CRYAB	-1.78189	0.00939343				PLCL1	-1.06	0.00555
MALL	-1.78483	0.00100298				SLC6A1	-1.06	0.00674
FBXO32	-1.79458	0.00370425				SIX1	-1.06	0.0276
PRELP	-1.79496	0.00237463				EIF1AX	-1.07	1.03e-11
COL14A1	-1.7995	0.00640932				SPHAR	-1.07	1.12e-07
PEG3	-1.80291	0.00863362				LYRM7	-1.07	1.37e-07
PAX1	-1.80385	0.00370909				AKAP1	-1.07	2.02e-05
SPX	-1.81092	0.0202746				GSTM3	-1.07	0.000123
CES2	-1.81353	0.00032215				RGL1	-1.07	0.000142
SERPINB2	-1.82341	0.00122998				ATL1	-1.07	0.000221
LOC105376081	-1.82354	0.00083422				STOX2	-1.07	0.000288
ANXA9	-1.828	0.0495737				ZNF300P1	-1.07	0.00705
RAB25	-1.83003	0.00021736				KCNK5	-1.07	0.0134
ETNK2	-1.83364	0.00052435				RYR3	-1.07	0.0324
OCLN	-1.83725	0.00013807				FGD5	-1.08	0.000297
ATP6V1C2	-1.83873	0.00321558				RCSD1	-1.08	0.0148
DNASE1L3	-1.84631	0.00128579				PLA1A	-1.08	0.0367
TJP1	-1.84736	0.00024136				HDHD2	-1.09	8.05e-14
SMIM10L2A	-1.84847	0.00067805				CRBN	-1.09	4.98e-13
MYOZ1	-1.85146	0.0228062				MYLIP	-1.09	3.71e-07
ATP13A4	-1.85179	0.00017739				ZBED3	-1.09	2.14e-06
PSCA	-1.85419	0.00542844				MTUS1	-1.09	1.66e-05
IL11RA	-1.85686	0.00143494				FAAH2	-1.09	0.000342
ZNF750	-1.85987	5.007e-05				RUNX1T1	-1.09	0.000472
MYH11	-1.86774	0.00035146				PGM1	-1.09	0.000712
CORO7	-1.86829	0.00011594				C15orf52	-1.09	0.00117
TMEM100	-1.86848	0.00114901				SLCO4A1	-1.09	0.00422
HSPB6	-1.87062	0.00570816				MACC1	-1.09	0.00614
PLIN1	-1.8775	0.0282511				GMDS	-1.09	0.0115
MAMDC2	-1.88021	0.00104112				TMPRSS2	-1.09	0.0123
PBX1	-1.88212	0.00266357				FOXC1	-1.09	0.0175
COX6A2	-1.88227	0.0370207				ZNF880	-1.09	0.0286
DPT	-1.88231	0.00469213				MSRA	-1.1	3.38e-10
CYB5R1	-1.88253	0.00014641				HIBCH	-1.1	8.05e-09
EYA2	-1.88875	0.0022153				CYB5A	-1.1	1.15e-08
CLDN17	-1.89061	0.0292751				SMIM4	-1.1	2.11e-07
ARHGEF26	-1.89089	5.007e-05				ZNF33A	-1.1	1.34e-05
HMGCS2	-1.89246	0.0132405				RNF175	-1.1	1.76e-05
SLCO4A1-AS1	-1.89844	0.00012913				GNG11	-1.1	3.41e-05
EVPL	-1.89887	0.00017149				ACSL1	-1.1	7.74e-05
BTC	-1.90148	0.00022156				ZNF135	-1.1	0.000204
NDNF	-1.9029	0.0002466				GAMT	-1.1	0.00292
CRYM	-1.90812	0.00044266				CHAC1	-1.1	0.00536
RRAGD	-1.90846	0.00080485				ZNF571	-1.11	1.1e-06
LCP2	-1.90959	0.00245461				NAAA	-1.11	1.35e-05
GPR27	-1.91208	0.00138539				ZNF823	-1.11	0.000116
LIFR	-1.91389	0.00153752				GIMAP5	-1.11	0.000326
VIT	-1.91922	0.00030583				FRAS1	-1.11	0.000574
CCL15-CCL14	-1.92121	0.00159305				PCDH9	-1.11	0.00263
KLK13	-1.92255	0.00136592				NEURL2	-1.11	0.0122
EXOSC7	-1.92373	0.00449834				CD300LG	-1.11	0.0335
FUT3	-1.92413	0.00060082				PRDX2	-1.12	1.72e-08
ZNF277	-1.92866	0.00354533				CEP68	-1.12	2.28e-06
GDPD3	-1.92873	0.00014641				PRADC1	-1.12	2.84e-06
PHGDH	-1.92891	0.0002466				HSDL2	-1.12	2.91e-06
OGN	-1.93203	0.011717				CYCS	-1.12	4.46e-06
TMEM40	-1.94069	0.00332623				CEP126	-1.12	1.18e-05
HPGD	-1.94134	0.00015391				SETBP1	-1.12	2.64e-05
NKX2-3	-1.94375	0.00022156				ZNF331	-1.12	0.000123
FAM221A	-1.94683	0.00035146				ZNF253	-1.12	0.000171
CTB-49A3.2	-1.94915	0.00060897				C3orf18	-1.12	0.000275
CLU	-1.95616	0.00380423				ATF3	-1.12	0.0203
THSD4	-1.95906	0.00136592				OBSCN	-1.12	0.0371
SPNS2	-1.96141	0.00225644				CCNG1	-1.13	4.93e-11
ROBO2	-1.96358	0.0025138				ARHGEF10L	-1.13	4.96e-11
DUSP5	-1.97928	0.00657504				RSAD1	-1.13	6.81e-08
RORC	-1.9862	0.00032877				NEIL1	-1.13	2.9e-06
BEX4	-1.99788	0.00068797				LTC4S	-1.13	3.21e-06
ANGPTL1	-1.99841	0.0032848				TNS1	-1.13	3.45e-06
COBL	-1.99956	9.568e-05				PIGN	-1.13	1.12e-05
MXD1	-2.00889	0.00467476				NUDT4	-1.13	0.000134
SASH1	-2.01093	0.00050561				MPP7	-1.13	0.000515
ST6GALNAC1	-2.01323	0.0026425				ARHGAP32	-1.13	0.00194
FAM107A	-2.01524	0.00631926				PRG4	-1.13	0.022
PRSS2	-2.01845	0.00029873				MAB21L3	-1.13	0.0244
PGD	-2.02074	0.00022156				COX7C	-1.14	3.09e-12
GATM	-2.02232	0.00063891				FAM8A1	-1.14	1.68e-11
BNIPL	-2.02485	0.00031054				PCF11	-1.14	6.72e-09
CORIN	-2.02562	0.00623853				GPHN	-1.14	3.95e-08
EPS8L1	-2.03061	0.00039075				EPB41L1	-1.14	1.11e-06
VPS13B	-2.03356	0.00032736				CPED1	-1.14	1.76e-05
COX7A1	-2.03593	0.00421584				SECISBP2L	-1.14	2.17e-05
CEACAM6	-2.03606	0.00831847				EXOC6	-1.14	0.000282
ACPP	-2.0446	0.00045097				SBSPON	-1.14	0.00115
MGLL	-2.05289	0.0001757				VSIG2	-1.14	0.00163
ANKRD20A5P	-2.0533	0.00130158				NUDT12	-1.15	2.16e-07
SULT2B1	-2.06382	0.00013119				SORT1	-1.15	2.04e-06
SCN7A	-2.06773	0.00449091				CRY2	-1.15	3.25e-06
SHROOM3	-2.07228	0.00021736				ZNF879	-1.15	7.13e-06
TTC9	-2.07231	0.00107427				LLGL2	-1.15	0.000225
ABRA	-2.07357	0.029906				GIMAP1	-1.15	0.000396
WFDC21P	-2.07496	0.000478				DUSP1	-1.15	0.000511
PRSS3P2	-2.07599	0.00026562				COLCA2	-1.15	0.00186
KLK12	-2.0785	0.00373509				ZNF385D	-1.15	0.00305
KRTAP3-2	-2.08507	0.0108379				ATP2A2	-1.15	0.0032
C2orf40	-2.08643	0.00318109				GPIHBP1	-1.15	0.0155
GDA	-2.08661	0.0384814				ASB12	-1.15	0.0338
RILP	-2.0992	8.737e-05				MTMR10	-1.16	2.79e-09
ADIPOQ	-2.10143	0.0255769				EGFL8	-1.16	2.83e-07
C18orf25	-2.10179	0.00151014				ACADVL	-1.16	3.44e-07
NTRK3	-2.11301	0.00022156				PLEKHA7	-1.16	1.22e-05
LINC00675	-2.11439	0.00423212				PALMD	-1.16	1.66e-05
ZBTB7C	-2.11674	0.00017149				ZCCHC24	-1.16	2.01e-05
FMO9P	-2.11705	0.0123433				PTPRB	-1.16	3.81e-05
LDB3	-2.13249	0.00964221				SH3YL1	-1.16	0.000146
SPRR3	-2.13976	0.0081253				P2RY2	-1.16	0.00351
PADI1	-2.14366	0.00512548				ZNF273	-1.16	0.00441
FUT6	-2.14429	0.00060337				PDGFRL	-1.16	0.0397
ANKRD20A11P	-2.1481	0.00209412				SMCO1	-1.16	0.0411
RMND5B	-2.15001	0.00011594				EZH1	-1.17	2.66e-08
PTK6	-2.15226	0.00037893				SLC25A20	-1.17	4.02e-08
PMP2	-2.15314	0.00590718				ABHD14B	-1.17	8.16e-08
ELF3	-2.16445	0.0102679				FAM172A	-1.17	2.52e-07
PTGR1	-2.17152	0.0002466				PM20D2	-1.17	8.04e-07
GRHL3	-2.17379	4.306e-05				FAM110B	-1.17	1.8e-05
FRAS1	-2.18557	0.00206871				SORCS1	-1.17	0.000251
CWH43	-2.1857	0.0037604				LRFN5	-1.17	0.000473
GREM2	-2.18715	0.00060695				ASRGL1	-1.17	0.00175
SCNN1A	-2.19652	0.00038414				ADAMTSL4	-1.17	0.0136
CHL1	-2.19815	0.00334766				ELF5	-1.17	0.0354
MGST1	-2.20172	0.00325973				ARRB1	-1.18	3.38e-10
AIM1L	-2.20233	0.00038432				FAXDC2	-1.18	9.05e-09
BMP7	-2.20644	5.615e-05				SLC48A1	-1.18	1.14e-08
APOD	-2.2184	0.00444517				SLC9A9	-1.18	4.07e-06
PRSS3	-2.22003	0.0002417				GSN	-1.18	2.74e-05
LINC00844	-2.22364	0.00030583				STK39	-1.18	0.000176
C2orf54	-2.23374	0.00012913				CNRIP1	-1.18	0.000337
SPRR2C	-2.23733	0.0180709				CDKN1C	-1.18	0.000668
ARL9	-2.24287	0.00051914				GADD45B	-1.18	0.00262
CDH19	-2.25283	0.00834942				DOK5	-1.18	0.0135
GPX3	-2.2541	0.00207872				CD1C	-1.18	0.0162
ABCA8	-2.25669	0.00627891				GCHFR	-1.18	0.0175
CFD	-2.25923	0.00172844				PCP4	-1.18	0.047
CASQ1	-2.26043	0.00675246				NICN1	-1.19	3.8e-09
CEACAM1	-2.27288	0.00695627				C21orf33	-1.19	7.03e-08
ENO3	-2.28288	0.0174107				PPP1R16A	-1.19	0.000309
SORBS2	-2.28295	7.721e-05				LRP5	-1.19	0.00214
MYOC	-2.28395	0.00794523				LOC644285	-1.19	0.00277
SORCS1	-2.29265	5.513e-05				ZNF385B	-1.19	0.00597
PPL	-2.29475	0.00072236				SCN1B	-1.19	0.0231
44256	-2.29544	0.00013159				BLNK	-1.19	0.0302
SLC27A6	-2.30493	2.752e-05				TPPP3	-1.19	0.0483
BHMT2	-2.31745	0.00016718				ALDH9A1	-1.2	4.09e-13
LOC101927972	-2.31809	4.306e-05				DHRS3	-1.2	1.61e-06
CLDN7	-2.32475	0.00085532				ABCB1	-1.2	9.59e-06
LOC100507221	-2.32677	0.0359421				CYBRD1	-1.2	1.63e-05
PPP1R1A	-2.33089	0.00588315				RGN	-1.2	1.84e-05
NTRK2	-2.34792	0.00151636				AIM1L	-1.2	2.52e-05
C8orf22	-2.34983	0.00796356				PCDH18	-1.2	8.72e-05
TPRG1	-2.35439	0.00036758				GNG7	-1.2	0.000395
GRHL1	-2.36821	9.568e-05				RAB11FIP1	-1.2	0.00175
ATP6V0A4	-2.38358	0.00047886				COBL	-1.2	0.00268
FOXA1	-2.38699	0.00149306				PFKM	-1.2	0.0206
PLP1	-2.38922	0.00186213				NCOA1	-1.21	1.46e-10
VSIG10L	-2.38927	0.00060082				PID1	-1.21	4.42e-10
CD24	-2.39841	0.00030583				NFIX	-1.21	8.63e-10
UGT1A3	-2.40692	9.978e-05				ABCA3	-1.21	5.77e-08
KRT2	-2.41598	0.0107647				TMEM120A	-1.21	7.01e-08
TMEFF2	-2.41812	0.00056823				ULK3	-1.21	3.64e-06
TNMD	-2.45234	0.00074659				MRVI1	-1.21	5.07e-05
PITX1	-2.4596	3.553e-05				ZNF681	-1.21	7.97e-05
CEACAM5	-2.4596	0.00735972				EPS8L2	-1.21	0.000224
PPP1R3C	-2.46129	0.00561407				C1QTNF2	-1.21	0.00035
PYGM	-2.48817	0.00425009				FILIP1	-1.21	0.00351
RAB6B	-2.49906	3.553e-05				REEP1	-1.21	0.0072
TNNC2	-2.50144	0.0438211				ALDH2	-1.22	1.64e-09
SCARA5	-2.50717	0.00022145				LRRC4C	-1.22	3.28e-06
LOC101930349	-2.52808	0.0001119				PDE9A	-1.22	1.4e-05
MYCN	-2.53285	0.00018322				ZNF138	-1.22	0.000159
MUC15	-2.53463	0.00243837				AQP7	-1.22	0.000832
PRSS27	-2.55896	0.00052824				SPTSSB	-1.22	0.00389
MYZAP	-2.56782	0.00014541				GPAM	-1.22	0.00605
SCNN1B	-2.57594	0.00022156				CH25H	-1.22	0.00925
SPINK7	-2.58294	0.0154358				LOC440311	-1.23	2.76e-09
CYP2C18	-2.58615	0.00019355				USP53	-1.23	1.56e-08
SCEL	-2.59525	0.00326232				LIN7B	-1.23	7.16e-06
ID4	-2.65926	0.0001704				CES2	-1.23	0.000137
TCEAL2	-2.67132	7.042e-05				GSTM4	-1.23	0.000151
EMP1	-2.67201	0.00016894				C2orf88	-1.23	0.00155
NMU	-2.68017	7.576e-05				PLA2G4C	-1.23	0.0144
SH3BGRL2	-2.68467	1.868e-05				ADPRHL1	-1.23	0.0183
HCG22	-2.68933	0.00018653				KIAA0232	-1.24	5.55e-09
DCT	-2.69031	0.021881				ZC3H6	-1.24	2.6e-07
CLIC3	-2.69895	0.0008905				ZBTB20	-1.24	4.35e-06
CYP2C9	-2.70742	0.0002189				ALS2CL	-1.24	3.76e-05
CYSRT1	-2.71652	0.00036758				EGFL7	-1.24	0.00113
LOC441178	-2.71665	0.00426874				SAP18	-1.25	2.27e-18
SUSD4	-2.72233	3.553e-05				ABLIM1	-1.25	4.43e-11
ADH1B	-2.73605	0.00364442				ZNF395	-1.25	1.82e-08
LOC102725051	-2.74487	0.0018816				CIPC	-1.25	4.97e-07
FLG-AS1	-2.74632	0.00022156				LMO7	-1.25	5.62e-06
COL28A1	-2.75551	0.000568				SLCO2A1	-1.25	1.23e-05
FMO2	-2.76037	0.00011594				TSPAN12	-1.25	0.000308
SIM2	-2.76224	0.00063885				CBR3	-1.25	0.000483
DLK1	-2.78503	0.00961546				OLFML1	-1.25	0.00292
CSTB	-2.80397	5.007e-05				CNN1	-1.25	0.00543
CA3	-2.83572	0.0172192				PEG3	-1.25	0.00564
TGM1	-2.83629	0.00037893				VPS36	-1.26	1.55e-11
IL1RN	-2.84477	0.00032877				GJA4	-1.26	5.24e-05
SMIM5	-2.84827	5.007e-05				TMEM246	-1.26	0.000164
SCIN	-2.8559	6.497e-05				SLAIN1	-1.26	0.000167
KRT4	-2.86371	0.00025922				GIMAP7	-1.26	0.000194
SERPINB13	-2.86616	0.00011594				XKR4	-1.26	0.00142
ALDH3A1	-2.90597	4.353e-05				SMDT1	-1.27	3.64e-14
EPHX3	-2.91049	0.00107427				APPL1	-1.27	3.4e-09
ALDH1A1	-2.92318	0.00165154				FYCO1	-1.27	2.42e-08
TMPRSS11E	-2.93051	0.00343161				CRYL1	-1.27	3.16e-08
ILF3	-2.93699	4.571e-05				HADH	-1.27	3.51e-08
GBP6	-2.94859	1.868e-05				THRB	-1.27	1.44e-07
SLURP1	-2.95241	0.00213429				NPR1	-1.27	7.59e-06
SAMD5	-2.96438	0.00072564				PTK6	-1.27	4.34e-05
A2ML1	-2.97163	0.00032877				PADI1	-1.27	0.000191
CTTNBP2	-2.98111	0.00059866				FIBIN	-1.27	0.000757
LOC101926951	-3.01848	3.553e-05				PLEKHH1	-1.27	0.0013
C5orf66-AS1	-3.019	0.00022145				ALDH1A3	-1.27	0.00427
SPINK5	-3.02234	0.00031054				HRCT1	-1.28	6.19e-06
CLCA4	-3.04509	0.00548167				ATOH8	-1.28	2.77e-05
CEACAM7	-3.06753	0.00051275				GALNT16	-1.28	0.000131
FAM3D	-3.07988	4.306e-05				ACYP2	-1.28	0.000662
TSPAN8	-3.10314	0.00253984				SCUBE2	-1.28	0.00363
ADH7	-3.12409	0.00012913				PP14571	-1.28	0.00384
PTN	-3.12523	2.752e-05				MIA	-1.28	0.0101
DAPL1	-3.13422	0.00055848				CCL21	-1.28	0.0316
TMPRSS11D	-3.13622	0.00065615				EPB41L4A-AS1	-1.29	3.79e-11
TYRP1	-3.19016	0.023259				SCAPER	-1.29	2.54e-07
CYP4B1	-3.19096	7.755e-05				MAP2K6	-1.29	6.84e-07
AADAC	-3.24601	0.00625657				UBE2D4	-1.29	3.55e-06
SFTA2	-3.36942	0.0004806				ZNF493	-1.29	4.72e-06
SERPINB11	-3.44384	0.00012913				ACP6	-1.29	5.68e-06
HLF	-3.50545	1.868e-05				CLIC6	-1.29	0.000623
PAX9	-3.54996	7.635e-05				CCL23	-1.29	0.00107
KRT13	-3.57655	0.0179114				KCNB1	-1.29	0.00447
GYS2	-3.7085	0.00037778				ARFGEF3	-1.29	0.0318
KRT78	-3.75947	0.00011594				IL17RD	-1.3	3.26e-07
ENDOU	-3.78877	0.0001606				NR2F1	-1.3	8.09e-06
SNORA68	-3.79641	0.00012362				CPAMD8	-1.3	1.09e-05
KRT76	-3.82807	0.0152201				HSPB8	-1.3	3.13e-05
GPRIN3	-3.82866	2.752e-05				BEX4	-1.3	0.000271
RPTN	-3.90597	0.0154449				ACADL	-1.3	0.000897
CAPN14	-3.99473	5.007e-05				MYO5B	-1.3	0.00845
CYP3A4	-4.08112	5.007e-05				C9orf135	-1.3	0.0328
CYP3A5	-4.31663	2.752e-05				EHF	-1.3	0.0481
RHCG	-4.61825	0.00227594				LMO2	-1.31	2.82e-09
FAM3B	-4.63722	3.553e-05				DDAH2	-1.31	5.67e-09
ALOX12	-4.68206	5.007e-05				GPRASP2	-1.31	9.93e-09
TGM3	-4.83382	0.00032736				ADGRL2	-1.31	3.6e-07
MAL	-4.90213	0.00128579				ZNF573	-1.31	6.36e-07
CRNN	-4.91599	0.00157919				TST	-1.31	2.06e-06
WIF1	-4.94134	0.00129687				SLIT3	-1.31	4.3e-06
TMPRSS11B	-5.94507	0.00015439				PROS1	-1.31	9.01e-06
CRISP3	-6.31904	0.00022156				MEIS2	-1.31	8.62e-05
						PER1	-1.31	0.000198
						MYOM2	-1.31	0.0146
						GLTSCR2	-1.32	1.33e-14
						EIF4E3	-1.32	7.18e-08
						NAP1L5	-1.32	6.78e-07
						LINC01003	-1.32	8.1e-07
						SPRY1	-1.32	2.69e-06
						LEAP2	-1.32	2.8e-05
						ERBB3	-1.32	0.000227
						CLGN	-1.32	0.000722
						DEGS2	-1.32	0.00362
						MAN2A2	-1.33	7.51e-10
						ABHD14A	-1.33	8.1e-07
						PLCL2	-1.33	0.000491
						C9orf152	-1.33	0.0186
						USP54	-1.34	8.9e-07
						PLSCR4	-1.34	1.13e-05
						ST6GALNAC3	-1.34	1.49e-05
						AMT	-1.34	1.53e-05
						GIMAP6	-1.34	0.00012
						LGALSL	-1.34	0.000129
						WFDC1	-1.34	0.00131
						PIK3C2B	-1.35	1.34e-10
						MAOA	-1.35	8.51e-08
						CYP2E1	-1.35	0.000259
						PAMR1	-1.35	0.000613
						44258	-1.35	0.00175
						LEP	-1.35	0.0125
						KANK1	-1.36	4.1e-10
						WASF3	-1.36	1.59e-07
						CX3CL1	-1.36	1.04e-05
						SLC16A4	-1.36	8.15e-05
						ZNF91	-1.37	1.05e-08
						UNC13B	-1.37	2.02e-07
						ZSCAN16	-1.37	2.32e-07
						AS3MT	-1.37	3.71e-07
						CTSF	-1.37	3.75e-07
						FAM63A	-1.37	4.64e-07
						ZBTB7C	-1.37	1.85e-06
						TXNIP	-1.37	9.7e-06
						BTG2	-1.37	1.63e-05
						PYROXD2	-1.37	4.51e-05
						EMP1	-1.37	0.000184
						CSRNP1	-1.37	0.000408
						ZFPM2	-1.37	0.00746
						RAPGEF3	-1.38	6.55e-07
						RBMS3	-1.38	8.5e-07
						MLYCD	-1.38	1.08e-05
						44256	-1.38	3.78e-05
						LINC00936	-1.38	4.18e-05
						NUDT7	-1.38	5.81e-05
						ICAM2	-1.38	6.1e-05
						KIT	-1.38	0.000707
						THRSP	-1.38	0.00386
						UPK1A	-1.38	0.00666
						PDE1A	-1.39	2.23e-07
						ZNF43	-1.39	2.26e-07
						AIF1L	-1.39	1.6e-05
						THSD7A	-1.39	1.84e-05
						PPFIBP2	-1.39	0.000186
						LOC100128288	-1.39	0.00025
						CLEC10A	-1.39	0.000338
						SLC26A2	-1.39	0.00142
						MBNL1-AS1	-1.39	0.00167
						C10orf10	-1.39	0.00513
						ABCA5	-1.4	7.03e-08
						PIK3R1	-1.4	1.97e-06
						FOXF1	-1.4	4.02e-05
						MYL5	-1.4	0.000364
						MGST2	-1.41	1.87e-11
						SPARCL1	-1.41	1.33e-06
						FNDC4	-1.41	1.03e-05
						MSX1	-1.41	9.04e-05
						SLC16A6	-1.41	0.000181
						ZNF204P	-1.41	0.000249
						CWH43	-1.41	0.0321
						ZNF14	-1.42	5.09e-07
						NYNRIN	-1.42	4.55e-06
						SRPX	-1.42	0.000245
						DGAT2	-1.42	0.00052
						EEF1A1	-1.43	1.4e-12
						PCCA	-1.43	5.05e-10
						SLC25A25	-1.43	7.36e-07
						ANKRD6	-1.43	6.27e-06
						ANGPT1	-1.43	1.67e-05
						KLF4	-1.43	0.000177
						APOLD1	-1.43	0.000305
						CRLF1	-1.43	0.00113
						CREB3L4	-1.43	0.00886
						LMOD1	-1.44	1.87e-06
						EBF1	-1.44	9.74e-06
						SOX17	-1.44	0.000112
						LAMA2	-1.44	0.000126
						ANXA9	-1.44	0.00476
						CALML6	-1.44	0.0414
						NFIA	-1.45	1.73e-09
						FMC1	-1.45	1.82e-08
						P4HTM	-1.45	1.95e-08
						ACVR2A	-1.45	1.22e-07
						ZNF420	-1.45	2.86e-07
						RHOU	-1.45	7.79e-06
						DKK2	-1.45	0.000296
						TTC39A	-1.45	0.000546
						AGTR1	-1.45	0.00119
						FAM134B	-1.45	0.0109
						VGLL2	-1.45	0.0123
						POPDC2	-1.45	0.036
						MTERF2	-1.46	1.61e-09
						TSPYL5	-1.46	3.63e-06
						CD34	-1.46	2.24e-05
						CYSLTR1	-1.46	3.04e-05
						TLR3	-1.46	5.38e-05
						LGI1	-1.46	0.00134
						TMEM125	-1.46	0.00299
						SLC47A1	-1.46	0.00453
						PRR15L	-1.46	0.0106
						DUOX2	-1.46	0.0192
						SPRY2	-1.47	1.19e-07
						PCDH20	-1.47	2.96e-05
						TGM5	-1.47	0.000228
						MUC1	-1.47	0.0032
						RAPGEFL1	-1.47	0.00702
						POF1B	-1.47	0.01
						LRRC20	-1.48	0.000426
						SIM2	-1.48	0.000608
						CTSG	-1.48	0.00436
						FAM46B	-1.48	0.0157
						WISP2	-1.48	0.0241
						MPC1	-1.49	2.9e-10
						CYP4V2	-1.49	3.02e-08
						S100B	-1.49	0.000199
						TC2N	-1.49	0.000279
						SCN4B	-1.49	0.00228
						SNTA1	-1.49	0.0043
						MAB21L2	-1.49	0.0267
						MATN2	-1.5	5.62e-06
						PANK1	-1.5	9.7e-06
						SLC14A1	-1.5	0.000293
						HPGDS	-1.5	0.00068
						PENK	-1.5	0.0117
						CEACAM7	-1.5	0.02
						NFIB	-1.51	8.63e-08
						DET1	-1.51	7.84e-07
						SLC19A2	-1.51	1.4e-06
						MAP1LC3C	-1.51	2.63e-05
						KLHDC9	-1.52	2.03e-06
						ADRB2	-1.52	4.46e-06
						ADAMTS1	-1.52	0.000228
						LRG1	-1.52	0.00406
						PDE8B	-1.52	0.00445
						GRHL1	-1.52	0.0102
						BHMT2	-1.53	0.000263
						LOC647115	-1.53	0.000592
						RAET1E	-1.53	0.00465
						AQP3	-1.53	0.0107
						PITX2	-1.53	0.0149
						MEG3	-1.53	0.0199
						PLS1	-1.53	0.0248
						RASEF	-1.53	0.0321
						ASAP3	-1.54	1.51e-09
						FAM171A1	-1.54	8.46e-08
						MITF	-1.54	1.04e-05
						ABLIM3	-1.54	0.000249
						CD36	-1.54	0.00619
						HCG22	-1.54	0.0102
						GLYATL2	-1.54	0.0359
						CACHD1	-1.55	3.86e-07
						LDB2	-1.55	1.18e-06
						GPAT3	-1.55	8.05e-06
						DAAM2	-1.55	2.43e-05
						KLF3-AS1	-1.55	0.000107
						TSPAN7	-1.55	0.00204
						ZFP3	-1.56	1.58e-06
						LRRC70	-1.56	1.92e-05
						AKAP12	-1.56	2.22e-05
						MEOX1	-1.56	9.64e-05
						SOX9-AS1	-1.56	0.00228
						CLDN7	-1.56	0.00492
						COMP	-1.56	0.0333
						TMTC1	-1.57	4.86e-07
						GSPT2	-1.57	8.51e-06
						TMEM71	-1.57	6.95e-05
						SAMD5	-1.58	0.000173
						JAM2	-1.58	0.000198
						BEX2	-1.58	0.000443
						EGR3	-1.58	0.00501
						LONRF1	-1.59	3.19e-13
						PRKAA2	-1.59	0.000311
						TRNP1	-1.59	0.000385
						TRIM54	-1.59	0.0181
						FLNC	-1.59	0.0237
						CAV3	-1.59	0.0435
						PLAGL1	-1.6	1.21e-08
						MMP27	-1.6	4.42e-05
						EPHB6	-1.61	3.91e-10
						44257	-1.61	1.58e-08
						PBX1	-1.61	1.52e-07
						NTN4	-1.61	2.99e-06
						OMD	-1.61	0.00653
						EVPL	-1.61	0.00712
						LPIN1	-1.62	6.81e-07
						NUCB2	-1.62	2.14e-06
						GYPC	-1.62	9.74e-06
						RGS5	-1.62	2.29e-05
						S100A1	-1.62	0.00394
						RTN2	-1.62	0.0205
						GPR146	-1.63	1.88e-07
						HAND2-AS1	-1.63	0.00154
						ATP6V1C2	-1.63	0.0062
						SGCA	-1.63	0.02
						NKX2-3	-1.64	0.00213
						CPT1B	-1.64	0.00757
						IL1R2	-1.64	0.0174
						ZNF750	-1.64	0.0415
						ZFP36	-1.65	8.04e-08
						GIPC2	-1.65	3.02e-06
						S1PR1	-1.65	5.47e-05
						SLPI	-1.65	0.00128
						RNF125	-1.66	7.64e-08
						BMX	-1.66	5.7e-05
						CHST9	-1.66	0.0452
						LPO	-1.66	0.0465
						GULP1	-1.67	2.44e-08
						CHCHD10	-1.67	2.58e-06
						SUSD5	-1.67	3.67e-05
						CCDC146	-1.67	0.000155
						BEND5	-1.68	3.61e-10
						ALDH6A1	-1.68	4.02e-08
						ELL3	-1.68	5.14e-07
						CLDN5	-1.68	1.47e-06
						CXCR2	-1.68	0.000377
						ETFDH	-1.69	6.53e-11
						PI16	-1.69	5.62e-09
						PDGFD	-1.69	4.58e-06
						RGMA	-1.69	7.37e-06
						ELOVL7	-1.69	2.26e-05
						RASD1	-1.69	2.34e-05
						EPDR1	-1.69	0.00118
						TMEM45B	-1.69	0.0176
						ID4	-1.7	2.86e-07
						SLC44A3	-1.7	0.000458
						FOS	-1.7	0.00156
						EXPH5	-1.7	0.00861
						KBTBD12	-1.7	0.012
						SOSTDC1	-1.7	0.0149
						ACOX2	-1.71	4.24e-08
						C11orf52	-1.71	2.25e-05
						ANKRD37	-1.71	2.63e-05
						CYP2J2	-1.71	4.64e-05
						HRC	-1.71	0.0102
						RORC	-1.72	2.58e-06
						ATP6V0A4	-1.72	0.000794
						SMOC2	-1.72	0.00099
						NIPSNAP3B	-1.72	0.00738
						SETMAR	-1.73	3.94e-12
						ACAT1	-1.73	5.59e-11
						PLPP3	-1.73	5.93e-10
						SESN1	-1.73	6.08e-09
						ATP10B	-1.73	0.000218
						TESC	-1.73	0.0019
						SYPL2	-1.73	0.013
						PPP1R3A	-1.73	0.014
						MYH6	-1.73	0.0143
						RMND5B	-1.74	5.2e-12
						NPDC1	-1.74	1.28e-07
						F8	-1.74	7.84e-06
						GREM2	-1.74	2.38e-05
						GRAMD1C	-1.74	0.001
						ECHDC3	-1.74	0.00348
						DUSP26	-1.74	0.00598
						EDNRB	-1.75	7.04e-08
						CHPT1	-1.75	1.05e-07
						ZNF423	-1.75	5.88e-07
						C1QTNF7	-1.75	1.71e-06
						CAPN6	-1.75	0.00025
						ETNK2	-1.75	0.000788
						GMPR	-1.75	0.00448
						MIR99AHG	-1.76	1.97e-11
						ADCY4	-1.76	8.64e-08
						MYH11	-1.76	2.48e-07
						OLFM1	-1.76	6.21e-06
						DIRAS3	-1.76	4.95e-05
						G0S2	-1.76	0.000276
						LNX1	-1.77	5.06e-08
						RASL12	-1.77	9.73e-08
						LMO3	-1.77	7.21e-05
						AADAC	-1.77	0.0203
						SCARA3	-1.78	7.51e-10
						C3	-1.78	8.96e-05
						COQ10A	-1.78	0.00328
						RALGPS1	-1.79	9.71e-07
						STX19	-1.79	0.000655
						BNIPL	-1.79	0.00216
						SELE	-1.79	0.0112
						KRT23	-1.79	0.0443
						SCN3A	-1.8	1.21e-05
						RAMP2	-1.8	1.52e-05
						BSPRY	-1.8	0.000437
						FMO9P	-1.8	0.00503
						ADAM33	-1.81	2.91e-08
						FGF2	-1.81	3.07e-08
						ABCA9	-1.81	2.98e-06
						FAM228B	-1.82	4.22e-11
						ATP6V0E2	-1.82	7.23e-07
						CCM2L	-1.82	3.79e-06
						PLEKHB1	-1.82	0.00189
						CRISP2	-1.82	0.0263
						PIGR	-1.82	0.0368
						JADE1	-1.83	7.23e-12
						SLC7A2	-1.83	3.27e-11
						TUBB2B	-1.83	2.46e-05
						FMO3	-1.83	3.99e-05
						CNTN3	-1.83	0.000657
						IGF1	-1.84	0.000784
						MYPN	-1.84	0.00476
						MYLK3	-1.84	0.00483
						CPEB3	-1.85	5.66e-10
						PDE2A	-1.85	3.99e-08
						FBLN5	-1.85	6.78e-07
						TLR5	-1.85	2.88e-06
						SELP	-1.85	0.000245
						ADH1C	-1.85	0.00206
						CRABP1	-1.85	0.00311
						SLC16A7	-1.86	2.15e-06
						PODN	-1.86	4.54e-05
						FNDC5	-1.86	0.00375
						GPT2	-1.87	4.59e-10
						PGM5	-1.87	5.04e-09
						LTBP4	-1.87	7.42e-08
						KLF2	-1.87	1.53e-07
						ME3	-1.87	8.25e-07
						BICDL2	-1.87	1.57e-05
						TMEFF2	-1.87	0.000315
						SERPINA5	-1.87	0.0017
						EGF	-1.87	0.00528
						CD302	-1.88	1.22e-09
						FRY	-1.88	8.53e-08
						CIDEA	-1.88	0.000657
						TMC4	-1.88	0.00538
						DUSP27	-1.88	0.0291
						GRB14	-1.88	0.0384
						PHYHD1	-1.89	1.7e-11
						SMARCD3	-1.89	1.42e-05
						PLLP	-1.89	3.69e-05
						FHL5	-1.89	4.22e-05
						FAM150B	-1.89	0.000164
						TMEM255A	-1.89	0.000204
						STBD1	-1.89	0.00113
						IL36A	-1.89	0.00223
						FBP2	-1.89	0.00826
						LMOD3	-1.89	0.021
						DDIT4L	-1.89	0.0399
						BOC	-1.9	1.11e-08
						EPHX1	-1.9	3.04e-07
						XK	-1.9	5.01e-06
						ESRRG	-1.9	0.000641
						ELF3	-1.9	0.00119
						PART1	-1.91	0.000589
						MLPH	-1.91	0.00123
						ENPP5	-1.91	0.00245
						DUOX1	-1.91	0.00409
						SCGB2A2	-1.91	0.0487
						SSBP2	-1.92	2.71e-14
						P2RY14	-1.92	4.46e-06
						MEIS1	-1.92	4.46e-06
						COQ8A	-1.92	7.06e-05
						MGLL	-1.93	2.04e-13
						PPP4R2	-1.93	2.82e-06
						ITGA7	-1.93	0.000285
						PHYH	-1.94	2.42e-06
						HRASLS	-1.94	7.17e-05
						EPHX3	-1.94	0.000744
						PARM1	-1.95	2.08e-07
						CMAHP	-1.95	5.06e-07
						RAMP3	-1.95	9.73e-05
						LINC01405	-1.95	0.00499
						FOLR1	-1.95	0.0448
						ZNF415	-1.96	1.59e-07
						MANSC1	-1.97	1.51e-07
						ADGRG6	-1.97	2.72e-06
						FGF13	-1.97	1.29e-05
						FAM221A	-1.98	8.79e-11
						AQP1	-1.98	3.57e-08
						TMEM132C	-1.98	1.1e-07
						FUT6	-1.98	1.07e-05
						EPS8L1	-1.99	1.5e-05
						SCRG1	-1.99	0.000254
						PKIA	-1.99	0.00222
						KAT2B	-2	5.13e-10
						ZSCAN18	-2	1.39e-08
						SORBS1	-2	3.9e-08
						MUC15	-2	0.00381
						BBOX1	-2	0.00741
						LDOC1	-2.01	2.18e-09
						HYMAI	-2.01	5.01e-06
						CMYA5	-2.01	0.0333
						CNFN	-2.01	0.0447
						CBX7	-2.02	9.18e-10
						MICU3	-2.02	2.58e-08
						SLC25A34	-2.02	0.00323
						ANK1	-2.02	0.00502
						XIRP1	-2.02	0.0446
						TTC9	-2.03	4.8e-06
						SFTA2	-2.03	0.00231
						KLHL40	-2.03	0.0168
						FLG	-2.03	0.0306
						CX3CR1	-2.04	1e-06
						COL21A1	-2.04	1.52e-06
						ALDH1L1	-2.04	1.65e-06
						SMYD1	-2.04	0.00557
						CLIC3	-2.04	0.0244
						SVIP	-2.05	3.07e-09
						HOPX	-2.05	0.000133
						CD207	-2.05	0.00266
						GRHL3	-2.05	0.00525
						ACTN2	-2.05	0.0496
						ADGRG2	-2.06	0.00092
						ANKRD23	-2.06	0.0418
						FUT3	-2.07	4.56e-05
						CRYAB	-2.07	4.65e-05
						RBFOX1	-2.07	0.00742
						NRAP	-2.08	0.0179
						CTTNBP2	-2.09	6.28e-08
						PTN	-2.09	3.24e-06
						PPBP	-2.09	0.0128
						RAVER2	-2.1	2.12e-11
						CFH	-2.1	1.26e-09
						LRRK2	-2.1	1.17e-08
						RNF150	-2.1	1.29e-08
						AGT	-2.1	0.00103
						SASH1	-2.11	2.22e-12
						OSR1	-2.11	5.24e-10
						SHE	-2.11	1.5e-08
						RERG	-2.11	4.05e-08
						RBM20	-2.11	3.79e-05
						FRMD3	-2.11	0.000103
						PF4	-2.11	0.000492
						GSTM5	-2.12	1.51e-11
						CLYBL	-2.12	2.18e-09
						CACNA1S	-2.12	0.00613
						TMEM170B	-2.13	8.54e-07
						ZNF596	-2.14	6.27e-12
						ANG	-2.14	4.57e-06
						SULT2B1	-2.14	0.00123
						FABP7	-2.14	0.00488
						CXCL12	-2.15	1.13e-06
						MGP	-2.15	5.16e-06
						SUSD4	-2.15	6.81e-05
						MAB21L1	-2.15	0.000186
						NR4A2	-2.15	0.000198
						ALOX12	-2.15	0.00471
						ACACB	-2.16	3.15e-08
						LOC285095	-2.16	0.00207
						CEACAM6	-2.16	0.0199
						RELN	-2.17	8.61e-08
						MACROD1	-2.17	8.17e-07
						GBP6	-2.17	0.0115
						GPD1	-2.18	0.000155
						HSPB2	-2.18	0.000505
						SNORD114-3	-2.18	0.000788
						PSCA	-2.18	0.0083
						TRDN	-2.18	0.0455
						RRAGD	-2.19	1.08e-09
						C2orf54	-2.19	1.88e-06
						SCNN1B	-2.19	3.81e-05
						CYP2C18	-2.19	0.00124
						RCAN2	-2.2	1.76e-07
						TM7SF2	-2.2	9.97e-07
						ADHFE1	-2.2	7.59e-05
						LIMCH1	-2.21	2.44e-06
						EGR1	-2.21	3.42e-06
						PRIMA1	-2.22	7.7e-09
						SHROOM3	-2.22	7.59e-05
						SRL	-2.22	0.00272
						TMEM220	-2.23	1.68e-11
						FAM162B	-2.23	5.46e-10
						TNS2	-2.23	4.6e-09
						DUSP13	-2.23	0.00286
						TMOD1	-2.23	0.00331
						TNMD	-2.24	0.000331
						MUSTN1	-2.24	0.00899
						SYNPO2	-2.25	6.11e-11
						SPNS2	-2.25	3.75e-08
						CCDC69	-2.25	6.35e-08
						IL33	-2.25	3.55e-06
						PAX9	-2.25	6.31e-05
						ADH4	-2.25	6.55e-05
						SYNPO2L	-2.25	0.00869
						UNC45B	-2.25	0.0297
						SCGB2A1	-2.26	0.0246
						EMCN	-2.27	7.4e-08
						TXLNB	-2.27	0.00732
						KLK12	-2.27	0.00942
						ADRA2A	-2.29	4.15e-05
						VSIG10L	-2.29	0.00268
						ACADSB	-2.3	1.39e-11
						LEPR	-2.3	2.68e-09
						RECK	-2.3	1.07e-08
						SLC16A14	-2.3	3.05e-08
						ENPP4	-2.3	3.7e-07
						FHL1	-2.3	0.00278
						HHATL	-2.3	0.0108
						CLIC5	-2.31	7.79e-05
						NR4A1	-2.32	1.34e-05
						SLC25A4	-2.32	5.7e-05
						RUNDC3B	-2.33	3.23e-12
						ITIH5	-2.33	1.16e-09
						PKDCC	-2.33	3.4e-05
						DEFB1	-2.33	0.00258
						KRT19	-2.34	0.0496
						EYA2	-2.36	1.26e-06
						PITX1	-2.36	2.25e-06
						GGTA1P	-2.37	6.11e-08
						CXCL17	-2.37	0.00365
						BPIFB2	-2.37	0.0345
						CDH19	-2.39	4.18e-10
						STEAP4	-2.39	8.51e-08
						NRN1	-2.39	9e-08
						MYOZ2	-2.39	0.0345
						ADIRF	-2.41	1.24e-12
						MAN1C1	-2.41	4.04e-09
						NCCRP1	-2.42	0.0107
						FAM149A	-2.43	1.34e-10
						FCER1A	-2.43	2.61e-05
						PPP1R1A	-2.43	0.000127
						FBXO40	-2.43	0.00198
						RAI2	-2.44	1.37e-11
						EFHD1	-2.44	2.47e-08
						FXYD6	-2.44	2.88e-07
						CYP4F12	-2.45	1.63e-06
						CLDN10	-2.45	0.0401
						GPRASP1	-2.46	3.11e-11
						DCLK1	-2.46	2.68e-09
						GALNT12	-2.46	4.67e-05
						FIGF	-2.46	7.42e-05
						ITM2A	-2.47	2.38e-10
						SYTL4	-2.47	9.41e-10
						GGT6	-2.47	9.12e-07
						LYVE1	-2.47	0.000243
						APOBEC2	-2.47	0.0111
						SH3BGR	-2.48	0.00156
						SMTNL1	-2.48	0.00457
						LRRC39	-2.48	0.013
						SLITRK5	-2.49	7.4e-07
						KLK11	-2.49	0.00102
						LVRN	-2.5	3.67e-06
						LMOD2	-2.5	0.0337
						FAM13C	-2.51	8.91e-08
						HP	-2.51	0.000527
						GABRP	-2.51	0.00418
						PRKAR2B	-2.53	9.59e-08
						C16orf89	-2.53	1.37e-05
						MT1M	-2.53	5.45e-05
						ADSSL1	-2.53	0.000478
						TCAP	-2.53	0.0101
						MYOT	-2.53	0.0317
						NBEA	-2.54	1.97e-08
						SOD3	-2.55	1.62e-13
						TMEM178A	-2.55	0.000822
						GCNT3	-2.55	0.000915
						FABP3	-2.55	0.00265
						METTL7A	-2.56	4.72e-10
						FAM189A2	-2.56	9.41e-08
						GDPD3	-2.56	2.39e-05
						CAB39L	-2.58	1.21e-17
						DHRS7C	-2.58	0.00297
						GKAP1	-2.59	1.54e-09
						LOC389328	-2.59	1e-05
						SYNM	-2.59	1.38e-05
						LOC285556	-2.59	0.0104
						ECHDC2	-2.6	1.16e-14
						LPL	-2.6	1.94e-05
						FABP4	-2.61	0.000809
						RNASE4	-2.62	1.1e-10
						GPX3	-2.62	7.83e-07
						HPGD	-2.62	7.06e-05
						EVA1C	-2.63	4.56e-11
						CAPN3	-2.63	0.000429
						TLE2	-2.64	3.17e-10
						RERGL	-2.64	8.51e-07
						C6	-2.64	8.84e-06
						CLDN8	-2.65	0.000592
						FITM1	-2.65	0.00287
						PPARG	-2.66	5.25e-10
						GLDN	-2.66	5.01e-09
						LOC441178	-2.66	5.71e-06
						ACPP	-2.66	0.000126
						CAND2	-2.68	3.06e-05
						MYOM1	-2.68	0.00192
						ABCA6	-2.69	2.03e-09
						COX7A1	-2.7	4.87e-07
						DAPL1	-2.7	0.00387
						AOC3	-2.72	9.96e-09
						ANK2	-2.74	5.29e-09
						SMTNL2	-2.74	0.00172
						AOX1	-2.75	2.62e-08
						SMIM5	-2.75	3.85e-06
						TMEM52	-2.75	0.00118
						MEOX2	-2.76	1.9e-07
						A2ML1	-2.76	0.00154
						PTGDS	-2.77	5.82e-08
						EEF1A2	-2.77	0.00534
						NDRG2	-2.78	1.19e-08
						SLC27A6	-2.78	3.57e-07
						GATM	-2.79	4.82e-10
						CHI3L2	-2.79	0.000663
[truncated: 179 more rows]

## Sheet: 2.PDAC
GSE15471			GSE16515			GSE28735			GSE62452
Gene symbol	log2FC	adj. p-val	Gene symbol	log2FC	adj. p-val	Gene symbol	log2FC	adj. p-val	Gene symbol	log2FC	adj. p-val
INHBA	5.18467	9.65e-19	S100P	6.25801	4.81e-09	CEACAM5	3.18129	1.07e-10	CEACAM5	2.79	1.35e-12
COL10A1	5.04744	1.33e-18	CEACAM5	6.25257	2.33e-07	SLC6A14	3.07577	3.82e-12	SLC6A14	2.66	1.63e-13
POSTN	4.89866	3.45e-15	CLDN18	5.1483	7.21e-07	LAMC2	2.90165	1.59e-14	LAMC2	2.65	1.36e-16
COL8A1	4.62613	3.55e-18	TRIM29	5.09358	4.81e-09	GALNT5	2.78947	8.7e-13	CTSE	2.55	1.62e-14
CTHRC1	4.43075	6.72e-17	TFF1	4.68343	1.28e-05	TSPAN1	2.72668	1.63e-14	POSTN	2.5	2.43e-12
COL11A1	4.41625	4.13e-15	KLK10	4.62785	4.25e-07	CTSE	2.6841	6.93e-12	GALNT5	2.46	2.24e-15
COL1A1	4.25082	2.69e-16	SLC6A14	4.62658	9.65e-08	POSTN	2.62984	2.53e-10	CEACAM6	2.42	1.99e-12
COL1A2	4.19574	2.52e-16	CTSE	4.62087	2.67e-07	CEACAM6	2.62712	3.78e-10	TSPAN1	2.38	1.44e-15
THBS2	3.98458	1.26e-17	CXCL5	4.61958	8.3e-06	ANXA10	2.35794	7.58e-09	FN1	2.19	2.3e-12
LOC102725271	3.95721	4.79e-18	DPCR1	4.57387	1.12e-05	LAMB3	2.34423	1.59e-14	ITGA2	2.14	1.85e-13
VCAN	3.92524	1.15e-17	TMPRSS4	4.50413	1.14e-09	ITGA2	2.26582	4.28e-11	LAMB3	2.08	6.69e-16
WISP1	3.82013	2.69e-16	KRT19	4.47293	1.61e-08	TMPRSS4	2.25736	7.48e-13	TMPRSS4	2.06	5.75e-15
CXCL5	3.75164	3.52e-11	SERPINB5	4.39284	3.79e-08	FN1	2.2111	8.61e-10	ITGB6	2.02	6.81e-11
KRT19	3.71089	3.16e-11	GPRC5A	4.31962	1.13e-07	COL11A1	2.19467	1.42e-10	SULF1	1.98	2.4e-12
GJB2	3.6911	3.55e-13	COL11A1	4.26526	2.42e-06	SERPINB5	2.18307	1.21e-11	SERPINB5	1.97	1.98e-13
SULF1	3.68941	1.31e-19	CEACAM6	4.26003	2.11e-06	DPCR1	2.15848	8.1e-08	ANXA10	1.94	2.82e-09
S100P	3.66658	9.23e-11	MSLN	4.25863	3.21e-08	AGR2	2.13738	2.25e-10	AGR2	1.86	1.87e-11
FN1	3.59053	4.79e-18	SFN	4.22556	2.39e-08	CLDN18	2.12654	2.41e-08	GABRP	1.86	7.58e-09
COMP	3.57454	1.6e-14	C19orf33	4.18528	1.7e-07	ITGB6	2.07679	5.09e-09	COL11A1	1.85	1.25e-12
COL5A1	3.49401	1.38e-15	SDR16C5	4.18474	2.32e-08	KRT19	2.05802	1.21e-11	KRT19	1.83	2.31e-13
CEACAM6	3.49365	1.39e-08	MUC4	4.01381	9.34e-06	GABRP	2.03083	2.95e-06	DPCR1	1.81	1.5e-07
MMP1	3.49148	2.56e-08	LAMC2	4.01339	2.89e-08	CST1	2.02484	2.25e-08	PLAC8	1.76	1.04e-10
SFRP4	3.45555	4.8e-12	AGR2	3.96986	2.05e-08	VSIG1	1.99526	8.04e-08	VCAN	1.76	1.18e-09
ITGBL1	3.44943	3.65e-13	DKK1	3.87619	1.03e-06	SULF1	1.95949	1.52e-08	SLPI	1.73	2.37e-11
COL5A2	3.44423	4.21e-16	LCN2	3.78675	6.5e-06	TFF1	1.94329	4.87e-07	CLDN18	1.72	1.16e-08
FAP	3.38881	1.77e-16	COL10A1	3.76944	6.29e-06	COL17A1	1.89363	6.56e-13	SLC2A1	1.67	4.57e-15
MMP7	3.37196	6.5e-11	REG4	3.75141	0.00179	SLC2A1	1.8381	3.62e-12	CP	1.67	2.14e-06
CST1	3.34648	4.28e-13	PSCA	3.7433	5.11e-05	PLAC8	1.8359	6.8e-08	COL17A1	1.65	1.84e-14
GREM1	3.3314	3.26e-09	TSPAN1	3.6883	2.62e-08	CEMIP	1.80338	9.49e-11	COL12A1	1.65	2.57e-09
SFRP2	3.3152	3.52e-12	NQO1	3.6798	5.08e-09	SLPI	1.7899	8.66e-09	CST1	1.65	2.63e-09
EDNRA	3.31231	3.15e-15	LAMB3	3.6739	2.96e-10	CP	1.76723	3.29e-05	EDIL3	1.61	1.42e-10
RARRES1	3.30494	1.36e-12	AOC1	3.63069	1.12e-06	AHNAK2	1.74555	5.51e-13	FAP	1.61	1.11e-08
CXCL8	3.23937	4.08e-10	CAPN8	3.63003	6.76e-07	MMP12	1.74436	2.42e-07	VSIG1	1.6	5.94e-08
COL3A1	3.12383	3.03e-15	GABRP	3.62085	0.000164	COL12A1	1.73203	3.71e-07	TCN1	1.59	4.71e-06
HOPX	3.11154	1.27e-12	GJB2	3.58615	1.68e-07	TMC5	1.71782	3.41e-07	MBOAT2	1.55	3.69e-15
KRT7	3.1073	1.31e-13	PLAC8	3.57918	4.67e-06	VCAN	1.70405	1.73e-06	ANTXR1	1.55	2.3e-12
LOX	3.08977	4.56e-12	IL1RN	3.55513	1.33e-08	MUC17	1.70168	1.81e-05	SCEL	1.55	5.3e-12
TIMP1	3.08903	3.52e-16	ZG16B	3.53866	4.81e-09	KRT7	1.68358	5.98e-07	TMC5	1.55	2.22e-08
CYP1B1	3.08096	2.2e-09	NMU	3.44244	7.71e-07	ANLN	1.66202	7e-09	THBS2	1.53	4.89e-10
SEMA3C	3.07231	6.74e-12	MMP11	3.42506	2.19e-06	INHBA	1.65885	4.66e-08	COL1A2	1.53	6.08e-08
ADAM12	3.0648	3.05e-11	DUOX2	3.39705	0.000112	TRIM31	1.64458	5.89e-08	COL1A1	1.53	1.19e-07
NOX4	3.02767	4.79e-18	SCEL	3.36035	3.4e-06	LIPH	1.63643	1.3e-08	AHNAK2	1.51	4.38e-15
GABRP	3.01818	4.28e-09	GCNT3	3.35471	1.03e-06	CDH3	1.63629	1.81e-12	CDH11	1.51	4.77e-11
SLC6A14	3.00994	1.67e-09	CCL20	3.34829	9.93e-06	SCEL	1.63019	6.18e-11	TFF1	1.51	2.27e-07
SPARC	3.00861	1.04e-13	IFI27	3.32958	2.33e-07	NOX4	1.62649	2.09e-10	MUC13	1.51	4.82e-07
CLDN18	2.9999	2.45e-06	TCN1	3.32909	0.000195	THBS2	1.62644	2.56e-07	IGFBP5	1.49	9.6e-09
OLR1	2.99889	1.05e-13	AHNAK2	3.32779	1.52e-06	EGLN3	1.62433	2.09e-10	KRT7	1.49	2.21e-08
TMC5	2.99862	9.86e-09	SLPI	3.31295	1.24e-08	MUC13	1.6196	2.6e-05	ANLN	1.47	1.19e-10
MIR8071-2	2.98109	3.73e-07	GPX2	3.30725	3.81e-06	ADGRF1	1.60352	1.24e-08	LIPH	1.47	1.77e-09
ANO1	2.97053	6.05e-15	LAMA3	3.29136	7.33e-07	MBOAT2	1.59776	1.76e-11	FBXO32	1.45	1.83e-13
OLFML2B	2.96176	2.76e-14	KRT7	3.28726	6.96e-07	ANTXR1	1.59043	7.64e-09	KRT17	1.45	1.95e-10
RUNX2	2.92839	9.52e-11	TFF2	3.28016	0.000243	TCN1	1.58964	0.000194	CDH3	1.43	3.93e-14
ANTXR1	2.90418	1.02e-15	POSTN	3.27973	7.95e-05	ANKRD22	1.5765	1.35e-08	APOL1	1.43	3.34e-12
UBD	2.90162	1.7e-11	VSIG1	3.25878	0.000303	COL10A1	1.56924	2.59e-11	ITGA3	1.43	2.14e-11
TCN1	2.9009	1.36e-07	ANXA10	3.25099	0.000249	CXCL5	1.56157	1.74e-07	COL10A1	1.42	1.89e-13
LCN2	2.8907	8.46e-09	MIR8071-2	3.2447	0.00309	FXYD3	1.54524	9.49e-11	ACSL5	1.42	8.95e-10
KIF26B	2.88916	2.41e-15	PHLDA2	3.23688	2.86e-07	KRT17	1.54177	1.97e-08	IFI44L	1.42	4.04e-08
CXCR4	2.88468	5.29e-08	KRT17	3.22257	3.81e-06	BCAS1	1.53679	2.09e-10	COL3A1	1.42	4.2e-07
PHLDA2	2.84973	3.46e-12	IGF2BP3	3.19524	4.33e-06	ITGA3	1.51886	7.1e-10	NOX4	1.41	6.32e-13
TACSTD2	2.79312	2.61e-09	MUC5AC	3.18571	0.00012	SDR16C5	1.51557	3.8e-12	PLAT	1.41	2.92e-09
ADAMTS2	2.77145	2.41e-15	MIR6787	3.16981	1.51e-07	EDIL3	1.51384	8.64e-07	MMP12	1.41	1.38e-08
PCDH7	2.76799	6.95e-10	S100A6	3.16751	1.77e-07	APOL1	1.50502	7.27e-10	MYOF	1.39	6.27e-12
LAMC2	2.76409	1.76e-13	CEACAM1	3.16332	1.79e-07	UGT1A3	1.50244	1.12e-08	LY75-CD302	1.39	8.58e-12
KYNU	2.7615	1.42e-11	HS3ST1	3.14524	2.74e-07	COL1A1	1.50209	1.8e-05	EGLN3	1.39	9.24e-12
RAB31	2.76052	8.16e-14	INHBA	3.13496	9.77e-06	MMP11	1.50145	2.28e-09	CEMIP	1.39	2.06e-11
LEF1	2.75343	2.24e-10	MMP12	3.11681	0.000523	FERMT1	1.50108	7.21e-10	TSPAN8	1.39	2.69e-06
COL6A3	2.74868	3.33e-15	SFTA2	3.11429	4.41e-06	FAP	1.49726	1.33e-05	ADGRF1	1.38	5.44e-10
FBN1	2.72664	3.67e-12	FXYD3	3.10047	1.28e-07	ANXA8L1	1.49507	1.52e-07	INHBA	1.38	5.57e-09
FNDC1	2.72629	2.35e-13	EPS8L3	3.0999	1.27e-06	CDH11	1.48904	2.35e-07	COL8A1	1.37	5.5e-10
CTSE	2.72578	3.35e-08	UGT1A1	3.07776	4.57e-05	COL1A2	1.48785	1.54e-05	COL5A2	1.36	2.15e-08
GPRC5A	2.71073	1.73e-13	SLC2A1	3.05336	2.96e-10	MET	1.48038	1.2e-09	MET	1.35	5.81e-11
LUM	2.70972	1.34e-13	CXCL8	3.04042	4.89e-05	FNDC1	1.47632	1.79e-06	TRIM31	1.35	6.68e-09
AEBP1	2.70716	2.36e-16	CST1	3.03828	0.000461	FBXO32	1.47118	2.13e-11	FERMT1	1.34	1.8e-12
LOC101928916	2.69162	3.05e-11	TMC5	3.02766	1.45e-06	COMP	1.46734	2.08e-06	GCNT3	1.34	1.19e-07
SFN	2.68209	1.15e-09	DHRS9	3.02148	0.000216	NQO1	1.46646	1.46e-10	KRT6C	1.34	3.87e-07
SLC6A6	2.68187	3.25e-14	ITGA2	3.003	2.08e-08	ACSL5	1.46348	8.95e-08	FXYD3	1.32	9.18e-12
SLPI	2.67459	2.79e-14	IGFBP3	2.99604	2.03e-07	MLPH	1.46293	1.63e-14	EDNRA	1.32	6.46e-11
SPP1	2.67322	1.72e-09	MMP1	2.96071	0.000463	NPR3	1.46285	1.21e-06	ANXA8L1	1.32	4.37e-09
IGFBP5	2.66673	7.7e-15	LOC100505984	2.96032	6.96e-07	MIA-RAB4B	1.44737	5.59e-11	NQO1	1.31	9.16e-12
OLFM4	2.66445	0.000184	LINC01133	2.95782	4.64e-05	COL8A1	1.44148	2.56e-07	TNS4	1.31	1.54e-11
MMP12	2.66435	2.52e-06	SLC44A4	2.95184	4.28e-06	GCNT3	1.43154	3.12e-06	FNDC1	1.31	5.58e-08
PRRX1	2.65735	1.61e-12	SERPINB2	2.94073	0.000204	IGFL2	1.42584	1.68e-09	MUC17	1.3	2.57e-06
MIR6787	2.64063	1.13e-11	S100A2	2.91494	0.000172	ADAMTS12	1.41633	3.77e-09	PLAU	1.29	7.6e-12
COL12A1	2.63331	3.33e-12	VILL	2.91404	1.06e-06	TNS4	1.41275	6.66e-10	TRIM29	1.28	6.32e-13
ITGA2	2.62333	4.56e-14	SULF1	2.91086	5.31e-05	CAPG	1.40922	8.56e-10	UGT1A3	1.28	1.26e-10
CTSK	2.61424	2.95e-13	ABHD17C	2.89582	1.6e-08	TRIM29	1.40774	5.15e-11	COL6A3	1.27	4.22e-07
TMEM200A	2.60097	2.86e-11	ACSL5	2.87057	2.58e-05	TSPAN8	1.40749	0.000115	TGM2	1.26	1.55e-09
LOC100505984	2.58594	2.4e-11	GALNT5	2.86282	2.62e-08	CYP2C18	1.40421	2.79e-06	CCL20	1.26	5.25e-08
GPNMB	2.57944	5.31e-13	MIA	2.86048	2.86e-06	TMEM45B	1.39633	5.75e-07	CYP2C18	1.26	1.7e-07
F2RL2	2.57098	3.9e-10	ANXA8L1	2.8578	0.00015	MATN3	1.39069	8.48e-07	SEMA3C	1.26	7.29e-07
EDIL3	2.55947	3.14e-11	SLC4A11	2.85721	2.05e-08	COL5A2	1.38677	8.85e-06	CD109	1.25	5.8e-10
MFAP5	2.55793	2.15e-09	TMPRSS3	2.85693	2.74e-07	PLAU	1.37437	2.68e-08	DHRS9	1.25	7.08e-08
PLAT	2.53991	1.12e-11	TMEM45B	2.84462	1.11e-05	PADI1	1.37423	2.52e-08	LAMA3	1.24	9.43e-15
AHNAK2	2.53976	2.75e-13	PTK6	2.84295	2.62e-08	ITGA11	1.37239	1.19e-10	MLPH	1.24	1.03e-14
MGP	2.5321	5.05e-11	TFAP2A	2.84273	1.39e-07	COL3A1	1.37019	7.92e-05	NT5E	1.24	1.28e-08
CLDN11	2.53168	7.07e-09	ST6GALNAC1	2.84121	0.000141	CCL20	1.36481	3.16e-08	OLR1	1.24	6.66e-06
MMP2	2.53058	2.67e-13	MTMR11	2.82933	2.67e-06	IGFBP5	1.35571	2.24e-05	ITGB4	1.23	1.97e-14
TNFAIP6	2.51302	4.56e-11	SPRR1A	2.82899	0.00754	LAMA3	1.35479	8.5e-12	LEF1	1.23	2.43e-12
S100A6	2.51199	5.8e-12	SLCO4A1	2.81682	5.71e-06	HK2	1.35269	7.91e-09	IFI27	1.23	1.55e-11
SHISA2	2.49685	2.05e-14	MST1R	2.80461	1.51e-07	IFI27	1.35126	3.18e-09	MMP11	1.23	1.47e-10
IGFBP3	2.49368	1.28e-12	EPPK1	2.79597	2.56e-06	MYOF	1.34881	6.87e-09	ADAM28	1.23	2.32e-09
SPON1	2.49291	2.36e-09	CEMIP	2.78463	4.01e-06	PLAT	1.34622	8.54e-07	BGN	1.23	6.45e-09
SRPX2	2.47288	8.92e-16	SGPP2	2.77137	1.35e-07	FER1L6	1.33724	1.73e-06	MATN3	1.23	1.9e-08
DUOX2	2.47047	1.38e-06	MLPH	2.74808	4.75e-07	KRT6C	1.33663	1.94e-05	CXCL5	1.23	2.68e-08
GLT8D2	2.46867	2.21e-12	PLAU	2.7324	1.92e-05	ECT2	1.32937	4.55e-10	ACTA2	1.23	8.15e-08
CEMIP	2.45897	2.81e-07	CTHRC1	2.73089	0.000267	MMP14	1.32587	9.99e-09	CAPG	1.22	8.48e-12
KRT17	2.45586	6.74e-13	IGFL2	2.72895	9.77e-06	TOP2A	1.31284	1.27e-07	BCAS1	1.21	8.86e-11
SULF2	2.45078	1.18e-10	PI3	2.71663	2.73e-05	EDNRA	1.31277	2.52e-07	SDR16C5	1.2	3.06e-12
ISLR	2.44669	1.17e-13	HK2	2.71613	1.25e-08	LEF1	1.31041	6.33e-09	ANO1	1.2	4.4e-12
KRT6B	2.43011	1.27e-09	ARL14	2.69991	0.000311	CENPF	1.30755	1.35e-08	SLC6A6	1.2	2.47e-11
RGS1	2.42195	3.41e-08	CDH3	2.68259	7.33e-07	TNFAIP6	1.30502	0.000175	ADAM9	1.2	7.47e-10
ADAMTS12	2.42053	5.56e-17	S100A14	2.66432	1.02e-06	ITGB4	1.30335	2.3e-11	COMP	1.2	1.7e-07
FCGR3B	2.41675	7.76e-08	ECT2	2.65836	2.89e-08	PLEK2	1.29658	1.15e-11	MMP7	1.2	0.000263
TFF1	2.3991	0.000106	ANLN	2.65684	5.32e-08	CEACAM1	1.29269	3.37e-09	ECT2	1.19	5.3e-12
DACT1	2.39803	1.66e-15	XDH	2.65574	4.64e-05	LAMP5	1.28919	1.33e-05	MMP14	1.19	5.86e-11
LY96	2.39659	6.11e-08	CLDN23	2.65443	1.59e-05	TMC7	1.28548	9.16e-12	MUC16	1.19	6.81e-09
MXRA5	2.38763	6.59e-14	WFDC2	2.65329	2.86e-07	OLR1	1.27633	0.000191	CTSK	1.19	8.7e-07
C15orf48	2.38497	3.18e-09	LEMD1	2.65144	1.19e-05	SERPINB3	1.27472	0.000628	FBN1	1.19	3.92e-06
FAM19A5	2.36505	6.71e-15	OASL	2.63303	2.74e-07	ANO1	1.27391	2.55e-09	MMP1	1.19	9.21e-05
CDKN2B	2.36497	3.37e-09	SDC1	2.62872	2.96e-10	DHRS9	1.27354	2.72e-06	FGD6	1.18	1.21e-12
CD109	2.35811	7.32e-12	VSIG2	2.6206	1e-05	SLC6A6	1.27129	3.86e-08	INPP4B	1.18	9.16e-12
COL4A1	2.3579	3.39e-12	SPRR1B	2.60958	0.00243	MICAL2	1.26841	7.99e-11	LMO7	1.17	2.43e-11
C19orf33	2.34746	3.06e-07	KLK7	2.6052	0.000407	MUC16	1.26681	1.57e-07	KYNU	1.17	1.35e-08
CDH11	2.34595	2.47e-14	C15orf48	2.60511	1.19e-07	ARNTL2	1.26344	1.15e-08	OSBPL3	1.16	8.62e-12
PLAU	2.34196	2.11e-11	SPRR3	2.60031	0.00444	PTPRR	1.26309	7.94e-10	HK2	1.16	6.93e-11
LOXL1	2.33752	1.15e-15	FOXQ1	2.59486	2.26e-07	KYNU	1.26224	1.61e-06	TOP2A	1.16	4.08e-09
MGC24103	2.33391	1.16e-12	MET	2.58989	3.93e-09	NRP2	1.26136	1.07e-06	LAMP5	1.16	1.09e-07
ALOX5AP	2.32458	9.31e-11	HN1	2.58876	5.82e-07	S100A14	1.2505	3.7e-08	ASPN	1.16	4.9e-07
SERPINB5	2.32054	1.31e-07	SULT1C2	2.58818	0.00045	CD109	1.24987	2.18e-07	NPR3	1.15	9.68e-09
COL6A2	2.31622	1.09e-10	KRT23	2.5868	0.00143	BAIAP2L1	1.24806	7.72e-08	TNFAIP6	1.15	1.73e-05
SDR16C5	2.3152	7.1e-08	KLK6	2.57752	0.000778	AFAP1-AS1	1.24693	8.43e-08	TMC7	1.14	2.58e-14
MYOF	2.31381	1.5e-15	MUC13	2.56998	2.08e-05	LOXL2	1.23804	1.28e-08	ADAMTS12	1.14	3.74e-10
C3	2.30941	4.74e-10	MALL	2.55839	4.37e-05	FGD6	1.23399	7.37e-10	PADI1	1.14	1.25e-09
DKK1	2.30662	3.9e-10	LGALS4	2.55609	0.00026	CST2	1.23218	9.7e-09	ANKRD22	1.14	7.78e-07
ETV1	2.30345	9.65e-14	CRIP1	2.55314	2.77e-06	IFI44L	1.22891	0.000151	MICAL2	1.13	6.07e-13
SERPINA1	2.30328	3.01e-11	STYK1	2.53492	2.55e-08	S100P	1.22608	6.89e-14	DDX60	1.13	1.73e-10
CCDC80	2.30194	2.22e-09	COL12A1	2.53323	4.78e-05	MMP1	1.22516	0.00136	SLC22A3	1.13	3.68e-09
F2R	2.29559	1.63e-12	FN1	2.53018	6.99e-06	COL6A3	1.22335	8.33e-05	CENPF	1.12	1.19e-09
BGN	2.29437	5.56e-15	EPS8L1	2.52369	5.82e-07	SLC44A4	1.22329	9.5e-08	TMEM45B	1.12	1.16e-07
TDO2	2.28496	4.07e-08	CYP2C18	2.52111	5.8e-05	ERO1A	1.21926	1.17e-09	LCN2	1.12	4.54e-06
ASPN	2.26366	2.29e-12	ADGRF1	2.51537	2.7e-06	ASPM	1.21806	2.91e-07	PLA2R1	1.11	6.73e-11
LOC101928269	2.26276	2.69e-14	COL17A1	2.51312	6.42e-05	BGN	1.21785	5.11e-06	DCBLD2	1.1	2.94e-10
LAMA3	2.25796	4.56e-09	LY6E	2.50976	7.61e-06	DKK1	1.21627	2.17e-07	LTBP1	1.1	5.22e-10
LAMA4	2.24851	3.43e-09	COL8A1	2.50966	0.000476	STYK1	1.21551	6.56e-13	CEACAM1	1.1	6.2e-10
LGALS1	2.24792	5.62e-12	CD55	2.50543	7.01e-07	MMP7	1.21293	0.00157	DPYSL3	1.1	1.02e-07
IFI27	2.24278	1.87e-09	LOC102725271	2.50227	8.62e-05	RUNX2	1.21212	1.96e-10	SERPINB3	1.1	0.000103
LAMP5	2.23698	2.16e-12	IFI6	2.50058	3.84e-05	NT5E	1.20827	7.1e-06	ITGA11	1.09	5.3e-12
CAPG	2.23018	1.74e-16	LEF1	2.4865	0.000116	TGM2	1.20528	2.7e-06	PLEK2	1.09	6.7e-12
TGM2	2.22852	1.13e-13	GJB3	2.47963	4.94e-09	HEPH	1.20347	2.74e-07	ERO1A	1.09	2.83e-10
PLPP4	2.22632	1.8e-11	TSPAN8	2.47829	2.05e-07	GPX2	1.18783	1.44e-05	IFI44	1.09	6.39e-08
SPOCK1	2.22614	2.79e-14	CDCA7	2.47737	8.72e-06	OSBPL3	1.18317	3.59e-08	SULF2	1.09	9.93e-08
STEAP1	2.22197	1.31e-12	CLIC3	2.47659	3.13e-06	LMO7	1.17731	1.64e-09	IL1RAP	1.08	3.55e-11
KLK10	2.22112	8.1e-10	KYNU	2.46795	2.68e-05	GPRC5A	1.17512	7.88e-10	ARNTL2	1.08	5.72e-10
EPHA3	2.2197	1.01e-08	PLEK2	2.46572	9.65e-08	EPHA4	1.17119	1.88e-07	IGFL2	1.08	5.89e-10
OSBPL10	2.21385	7.05e-10	PLAUR	2.44932	2.87e-07	CDCP1	1.17102	1.02e-09	GPX8	1.08	7.26e-09
SAMSN1	2.21127	1.44e-06	RGS16	2.44018	2.82e-05	IGF2BP3	1.16588	1.76e-07	S100A14	1.08	1.39e-08
CRP	2.20832	2.68e-07	DMBT1	2.42733	0.00413	S100A16	1.16565	3.77e-10	SLC44A4	1.08	1.24e-07
KRT23	2.20655	2.12e-10	MMP7	2.41861	0.000822	PXDN	1.16534	1.04e-05	AREG	1.08	0.000157
COL4A2	2.20188	5.62e-12	OAS1	2.41811	8.64e-07	MKI67	1.16432	1.93e-07	HEPH	1.07	3.68e-10
GNB4	2.19017	5.95e-10	F5	2.41783	3.63e-05	EFNA5	1.15535	7.69e-10	AEBP1	1.07	4.04e-09
MOXD1	2.18899	1.16e-12	MXD1	2.41453	4.75e-07	MELK	1.15328	1.38e-07	GPX2	1.07	3.41e-07
FCER1G	2.18844	3.03e-07	AFAP1-AS1	2.40654	3.81e-06	ADAM9	1.15304	1.74e-07	SRPX2	1.07	5.54e-07
CCL20	2.18836	2.65e-06	EGLN3	2.40561	7.21e-06	SLC22A3	1.14787	4.44e-06	FER1L6	1.07	2.15e-06
NQO1	2.18712	1.48e-08	PLPP4	2.40514	2.18e-05	MST1R	1.1476	1.16e-12	SYTL2	1.06	4.96e-11
ECT2	2.18367	2.12e-10	ECM1	2.39708	2.15e-05	ACTA2	1.14549	1.73e-05	HPGD	1.06	1.08e-05
MYL9	2.1804	1.42e-08	ID1	2.38649	7.04e-07	TFF2	1.14308	0.000297	MFAP5	1.06	0.000113
MATN3	2.17835	1.44e-09	AKR1B10	2.38585	0.0027	LCN2	1.1425	6e-05	P4HA1	1.05	1.47e-10
PALLD	2.17429	1.7e-11	BIK	2.38573	1.61e-08	PLPP4	1.14145	6.88e-12	LYZ	1.05	3.87e-07
HOXB3	2.17369	1.13e-13	FA2H	2.37062	2.05e-06	ADAM28	1.14108	5.1e-06	OAS2	1.04	1.89e-10
GBP1	2.1675	4.19e-07	TOP2A	2.36406	7.55e-07	MXRA5	1.13985	1.56e-06	MIA-RAB4B	1.04	2.72e-10
PTGIS	2.16689	8.08e-10	C1orf106	2.35134	1.62e-06	DPYSL3	1.13627	2.12e-05	CST2	1.04	4.78e-10
PMEPA1	2.16538	1.36e-15	ARNTL2	2.34398	1.62e-07	TGFBI	1.13416	1.92e-06	DSG3	1.04	2.53e-05
CP	2.16153	2.99e-08	KRT6B	2.3422	0.00469	XDH	1.13333	3.99e-08	ASAP2	1.03	9.43e-15
PLXDC2	2.15567	2.41e-15	KRT6A	2.33728	0.00422	CCL18	1.13123	0.0012	STYK1	1.03	7.07e-14
NREP	2.15124	2.36e-14	KCNK1	2.33456	1.52e-06	OAS1	1.13027	3.69e-08	RUNX2	1.03	2.63e-12
IGLC1	2.14974	7.49e-06	ITGB4	2.32797	5.82e-07	ABHD17C	1.12836	3.31e-12	ANTXR2	1.03	6.31e-10
CHI3L1	2.14972	5.98e-09	SERPINB3	2.31704	0.00143	RHBDL2	1.12586	9.96e-11	GREM1	1.03	6.05e-09
MMP11	2.14727	9.11e-12	NOX4	2.31545	9.5e-05	HIST1H3H	1.12538	1.04e-08	ASPM	1.03	3.07e-08
HOXA3	2.14547	1.47e-12	CLDN4	2.31477	1.78e-08	MUC1	1.1237	6.53e-05	SPARC	1.03	1.41e-06
CCL19	2.13677	3.24e-05	FKBP1A-SDCBP2	2.31454	1.23e-05	INPP4B	1.12227	5.46e-09	DUOX2	1.03	0.00115
GPX8	2.13461	2.51e-14	CXCL3	2.31366	0.000181	AEBP1	1.11986	1.8e-06	EPHA4	1.02	1.08e-09
CRISPLD1	2.1316	1.34e-09	FXYD5	2.31348	7.03e-05	MMP9	1.11668	2.83e-07	ETV1	1.02	1.86e-09
BCL2A1	2.12788	1.4e-06	CP	2.31015	0.00189	MTMR11	1.11603	9.96e-11	DGKH	1.02	3.32e-09
SLC2A3	2.12117	1.36e-07	LIPH	2.30876	7.21e-07	FOXQ1	1.11599	5.81e-09	TGFBI	1.02	2.31e-07
TPM2	2.11889	2.71e-09	ANO1	2.30187	9.61e-05	ENO2	1.1134	1.25e-07	KRT6A	1.02	3.39e-05
DSE	2.11679	4.18e-09	TACSTD2	2.2985	3.43e-05	OCIAD2	1.11305	4.56e-08	GPRC5A	1.01	2.61e-11
ANXA1	2.11302	1.27e-09	LOXL2	2.29268	5.53e-06	DLGAP5	1.11273	6.75e-07	PTPRR	1.01	6.61e-11
IL1RN	2.0989	6.8e-09	LOC100507855	2.29107	5.16e-06	HPGD	1.11218	0.000195	CDCP1	1.01	1.86e-10
TMEM158	2.09444	5.8e-11	TRIM31	2.28719	1.28e-05	TPX2	1.1089	1.06e-07	NRP2	0.968	1.01e-09
S100A11	2.0939	1.99e-14	ISG15	2.28565	2.08e-05	PLA2R1	1.107	2.51e-07	ANKRD62	-0.75	6.27e-07
HS3ST1	2.0939	1.5e-09	S100A11	2.28216	6.56e-07	SRPX2	1.10529	3.38e-05	NUCB2	-1.02	6.18e-07
CFHR1	2.0935	3.85e-10	ITGA3	2.28004	1.25e-06	LRRN1	1.10222	3.21e-06	CHRM3	-1.02	4.13e-06
CSTA	2.09054	2.97e-08	SLC26A9	2.27216	0.00177	SLCO1B3	1.10145	0.000326	ONECUT1	-1.02	9.4e-05
ARL4C	2.08572	1.06e-09	MISP	2.26224	2.74e-06	SEMA3C	1.09993	0.000402	RGN	-1.03	1.49e-07
CXCL6	2.08187	1.13e-05	CCNB1	2.26097	1.05e-06	IL1RAP	1.09837	1.14e-08	SST	-1.03	2.49e-05
LOC100509457	2.08119	4.24e-07	HOXC6	2.26077	3.84e-05	SYTL2	1.0929	1.4e-08	FAM3B	-1.03	0.000162
S100A4	2.07545	1.38e-09	CORO2A	2.25891	1.84e-06	FER1L4	1.0895	1.06e-10	PKHD1	-1.03	0.00184
VNN1	2.07424	2.92e-05	CDC20	2.25613	4.17e-05	DSG2	1.08923	4.36e-05	GRB14	-1.04	3.8e-07
MSR1	2.07101	9.35e-10	AP1S3	2.25511	5.08e-09	SULF2	1.08893	3.13e-05	IL22RA1	-1.04	4.91e-05
GPX2	2.06753	6.17e-06	FERMT1	2.25391	7.04e-07	HOXB5	1.08725	2.56e-11	TTR	-1.04	0.0271
C1R	2.06079	1.34e-11	S100A4	2.25382	2.82e-05	MFAP5	1.0858	0.00109	EPHX2	-1.05	5.36e-10
PNMA2	2.06026	9.51e-11	ULBP2	2.25225	2.19e-06	IL2RG	1.08354	1.63e-06	GPHA2	-1.05	3.82e-06
PLXNC1	2.05867	2.06e-09	KLF5	2.24903	9.74e-06	SULT1B1	1.0807	0.000202	BEX1	-1.07	4.11e-08
CD52	2.05851	3.65e-05	BCAS1	2.24857	3.9e-06	CORIN	1.08009	7.13e-07	F8	-1.07	8.43e-07
GXYLT2	2.05813	3.96e-11	MX1	2.24766	0.000119	SLC9A2	1.07302	1.65e-08	G6PC2	-1.09	1.01e-05
FCGR2A	2.05778	1.39e-10	SHISA2	2.24385	5.29e-06	GJB2	1.07176	2.21e-12	DPP10	-1.1	3.1e-07
LXN	2.05046	5.18e-12	KCNN4	2.24002	4.45e-07	ADAM12	1.0717	0.000689	TFPI2	-1.11	5.08e-06
HEPH	2.04989	1.09e-06	OLR1	2.23246	0.000702	PLS1	1.06515	0.00013	ADH1B	-1.11	8.35e-05
AGR2	2.04964	0.000128	WISP1	2.23058	0.000901	AK4	1.06262	7.11e-08	BTG2	-1.12	3.23e-10
LCP2	2.04712	2.86e-06	CAPG	2.22904	8.56e-06	ATP2C2	1.06058	2.26e-07	LMO3	-1.12	1.48e-09
BNC2	2.03513	5.83e-11	BLACAT1	2.2212	1.03e-07	GREM1	1.06037	2.56e-07	SLC43A1	-1.12	1.12e-07
LAPTM5	2.03417	4.42e-08	EFNA5	2.21231	2.88e-08	ETV1	1.05798	2.53e-06	C2CD4B	-1.12	2.79e-07
PI15	2.0326	1.79e-08	HCAR3	2.20269	0.000889	LTBP1	1.05741	6.41e-07	C5	-1.13	3.62e-08
SERPINH1	2.0264	1.51e-13	MUC5B	2.19244	0.000913	OAS2	1.05717	3.18e-07	AQP12B	-1.13	8.15e-08
DPYSL3	2.01701	8.5e-12	SMAGP	2.19216	1.22e-08	ASAP2	1.05553	1.38e-11	BNIP3	-1.13	2.19e-06
NHS	2.01354	2.78e-14	AGR3	2.19082	0.00283	SGIP1	1.05488	3.01e-09	BACE1	-1.14	2.55e-07
ANXA10	2.00705	9.12e-05	NEK2	2.18587	1.12e-06	PGM2L1	1.05387	3.3e-09	HOMER2	-1.15	9.47e-07
TRIM29	2.00086	2.88e-10	TMEM158	2.18547	0.000116	DDX60	1.05359	6.06e-07	SLC17A4	-1.15	2.58e-05
ANOS1	2.0006	7.69e-13	FHL2	2.18402	1.27e-05	DGKH	1.05017	7.09e-07	GUCA1C	-1.17	5.17e-07
NCF2	1.99845	3.83e-09	THBS2	2.1819	0.000424	KCNN4	1.04873	1.59e-14	C6	-1.18	5.26e-06
IFI44L	1.99737	9.2e-10	HEPH	2.17882	0.000921	MALL	1.04718	5.55e-08	DCDC2	-1.18	1.32e-05
COL8A2	1.99559	2.48e-13	LPCAT4	2.1761	1.56e-06	P4HA1	1.04657	3.99e-08	CTNND2	-1.19	4.34e-08
FRMD6	1.99533	2.5e-11	CYP2C9	2.17573	0.000506	ANXA3	1.04621	4.51e-06	PAK3	-1.19	8.25e-07
MFAP2	1.98821	1.02e-14	FUT3	2.17547	4.42e-06	CTSK	1.04607	0.000243	AMY2B	-1.19	0.00023
IRAK3	1.98775	2.36e-08	BCL2A1	2.17104	0.000237	EPYC	1.043	0.000964	TTN	-1.2	3.18e-10
NPR3	1.98467	2.97e-09	EPSTI1	2.17033	9.5e-05	FUT3	1.0387	1.49e-06	GRPR	-1.2	5.11e-06
ZNF521	1.98197	8.67e-10	TPX2	2.16737	5.96e-07	ADAMTS6	1.03846	2.89e-08	MT1G	-1.22	1.03e-06
HMCN1	1.97974	4.69e-10	HIST2H2AA4	2.16715	1.49e-05	KRT6A	1.03611	0.00034	SYCN	-1.25	1.43e-05
CD55	1.96983	1.7e-08	ASPM	2.16643	4.95e-06	IL1R2	1.03591	1.07e-06	PRSS3	-1.25	4.81e-05
C1S	1.9688	1.41e-11	ISG20	2.16288	0.00026	DCBLD2	1.03217	3.46e-07	FABP4	-1.25	0.000856
ISM1	1.96398	5.03e-10	ERO1A	2.1572	1.61e-08	NMU	1.02952	2.18e-08	REG3G	-1.27	0.000821
TMPRSS4	1.96373	2.04e-07	COMP	2.15586	0.00399	EFNB2	1.02935	2.49e-09	GNMT	-1.28	1.17e-05
C5AR1	1.96201	4.87e-08	PRR15	2.15506	5.28e-06	ST6GALNAC1	1.02855	1.24e-07	SCGN	-1.28	2.82e-05
EGR2	1.96138	6.64e-09	GREM1	2.14553	0.00143	ANGPT2	1.02558	7.52e-06	PRSS2	-1.28	0.000527
FCGR1B	1.95981	8.75e-10	CAMK2N1	2.13938	3.34e-05	FCGR3B	1.02512	6.57e-05	CFTR	-1.28	0.00531
PDPN	1.95888	1.5e-12	COL1A1	2.13926	0.000583	KIF23	1.02485	3.62e-07	SLC39A5	-1.29	7.54e-07
FOXQ1	1.9564	1.99e-07	CDK1	2.13863	5.82e-07	FBN1	1.02337	0.0011	MIR217	-1.3	1.3e-06
AREG	1.95575	2.33e-06	COL1A2	2.13581	0.000511	PKM	1.02185	2.28e-09	SPINK1	-1.3	0.00471
THY1	1.95501	1.25e-14	IL1R2	2.13417	9.5e-05	SEMA7A	1.02184	6.87e-10	OR8D4	-1.31	4.82e-07
MCUB	1.95421	5.02e-08	PDZK1IP1	2.13243	0.000277	TRIM16	1.02001	9.49e-11	NRCAM	-1.33	5.75e-08
GEM	1.95358	1.56e-08	MMP28	2.12975	1.31e-05	RTKN2	1.01856	5.71e-09	PM20D1	-1.35	1.25e-06
CCL18	1.9504	5.56e-06	MARCO	2.12133	0.00046	SLC26A9	1.01732	7.18e-06	KCNJ16	-1.35	3.06e-05
DOCK11	1.949	2.49e-07	BHLHE40	2.1163	1.5e-06	NTM	1.0137	2.47e-09	GSTA2	-1.38	2.14e-07
F5	1.94876	3.81e-09	SLC9B2	2.11528	2.49e-06	PCDH7	1.0137	8.62e-10	SLC7A2	-1.39	3.87e-11
SLC16A4	1.94493	1.87e-09	ANKRD22	2.11285	2.94e-07	RAI14	1.01318	1.57e-07	SLC4A4	-1.39	0.000337
LINC01094	1.94316	1.07e-12	S100A16	2.11003	9.73e-08	SULT1C2	1.01282	0.000411	ACADL	-1.45	1.42e-08
FSCN1	1.9422	1.07e-08	LRRC15	2.10893	0.000212	ESM1	1.01085	2.43e-10	CELP	-1.45	1.52e-06
FHL2	1.94084	3.81e-10	CKS2	2.10789	5.2e-06	AREG	1.01052	0.00311	AQP8	-1.46	1.15e-06
TMEM119	1.93674	6.74e-10	MUC1	2.10686	0.000187	DSG3	1.01049	0.000907	REG3A	-1.49	0.00303
GLIPR1	1.93592	8.14e-08	PFKP	2.10583	1.05e-06	GPX8	1.00945	5.69e-06	PRSS3P2	-1.5	0.000242
ACTA2	1.93572	2.91e-09	MAL2	2.10253	5.82e-07	MACC1	1.00558	0.000253	PDK4	-1.52	4.65e-09
PTPRC	1.93018	1.83e-05	MUC17	2.09577	0.00378	CTHRC1	1.00493	7.77e-09	SLC16A12	-1.52	2.39e-08
ANTXR2	1.92808	2.67e-10	MARCKSL1	2.09265	1.84e-07	HIST1H3I	1.00398	8.05e-08	RBPJL	-1.52	7.75e-07
TYROBP	1.92563	1.01e-07	KRT16	2.09164	0.0002	SCNN1A	1.00221	6.28e-06	NRG4	-1.53	2.74e-06
CAPN8	1.92472	9.82e-07	HIST2H2BE	2.08897	6.11e-05	SLC16A3	1.00008	7.99e-11	PAIP2B	-1.54	1.61e-07
DKK3	1.92342	7.45e-14	MBOAT2	2.08525	2.86e-07	EPB41L4B	-1.00145	1.36e-05	GATM	-1.54	0.00015
KLF5	1.92213	1.63e-06	HOXA10	2.08074	7.78e-05	FAM129A	-1.00488	1.14e-05	REG1A	-1.58	0.000991
HOXC6	1.92102	1.1e-09	TREM1	2.07986	1.28e-05	SLC1A2	-1.00524	9.13e-05	TRHDE	-1.61	5.32e-07
ITGB2	1.92042	1.45e-08	TFF3	2.07971	0.00303	KLKB1	-1.01018	1.47e-08	ERO1B	-1.62	1.37e-09
COL14A1	1.92027	7.21e-07	DLGAP5	2.07904	7.33e-07	ALDH1A1	-1.01225	7.6e-07	PRSS1	-1.64	0.000538
PLXDC1	1.9185	1.64e-13	NFE2L3	2.07117	4.18e-07	PAH	-1.0186	5.28e-05	F11	-1.67	2.81e-07
CXCL14	1.91555	8.51e-06	OAS2	2.07093	0.00018	CHGA	-1.02353	0.000298	FGL1	-1.67	1.78e-06
PLAUR	1.9152	1.66e-11	CYP2S1	2.06801	0.000725	CHST9	-1.02832	2.01e-07	CPB1	-1.71	0.000561
EFNB2	1.9145	3.49e-08	RHBDL2	2.06496	2.61e-07	SEMA6A	-1.02932	4.69e-08	TMED6	-1.73	2.59e-08
CXCL3	1.91279	1.04e-07	IFI44L	2.05398	0.00104	SERPINA5	-1.03335	0.000696	AOX1	-1.77	1.04e-10
SYTL2	1.90429	2.07e-09	PTTG1	2.05347	1.82e-05	KIF1A	-1.03568	7.75e-08	ANPEP	-1.78	6.95e-08
BASP1	1.90258	7.28e-08	EFNB2	2.05288	8.57e-06	CHRDL1	-1.03883	0.000564	KIAA1324	-1.78	2.69e-07
SERPINE1	1.9011	2.56e-07	MYEOV	2.04897	1.23e-05	SLC16A10	-1.04438	0.000474	KLK1	-1.79	2.42e-06
CFB	1.89991	9.47e-10	UBD	2.04743	0.00097	CLU	-1.05022	5.71e-09	EGF	-1.82	3.49e-06
TSHZ2	1.89988	9.23e-11	UCA1	2.04125	0.00045	MIR27B	-1.05353	7e-05	NR5A2	-1.85	1.37e-07
CEACAM7	1.89456	5.47e-06	PPARG	2.0368	4.73e-05	PRKAR2B	-1.05497	6.19e-08	CPA1	-1.9	0.000236
TGFBI	1.89345	7.08e-10	MUC20	2.03351	0.000268	FAM3B	-1.05749	0.00323	PDIA2	-1.94	6.56e-07
CLDN1	1.89255	1.67e-07	KIAA1211	2.03328	0.000168	ADHFE1	-1.06538	3.69e-08	CELA3B	-1.96	2.6e-05
HTR2B	1.89228	2.69e-07	MGLL	2.03149	5.4e-06	LONRF2	-1.07008	1.12e-09	REG1B	-1.96	0.000783
MNDA	1.88984	1.92e-07	CENPF	2.02767	9.15e-07	DPT	-1.07278	2.51e-05	REG1CP	-1.98	0.000398
FYB	1.88783	5.89e-06	RRM2	2.02716	6.38e-06	CHRM3	-1.07298	0.000188	CTRB2	-2.01	0.000112
MSRB3	1.8876	2.09e-09	MELK	2.02705	1.5e-06	SLC3A1	-1.07348	0.00664	PNLIP	-2.03	0.000201
DNM3OS	1.88699	5e-10	EPHA2	2.02333	1.07e-05	ABAT	-1.07596	5.42e-07	CTRL	-2.06	1.66e-06
MIR100HG	1.8853	1.27e-09	CDH11	2.02322	0.000273	PPY	-1.07927	0.0389	CELA2B	-2.09	1.77e-05
RSAD2	1.88437	4.63e-11	HIST1H2BD	2.02017	1.92e-05	BNIP3	-1.09363	8.51e-05	CELA3A	-2.12	5.3e-05
ADAM28	1.8832	3.7e-09	BUB1	2.01524	7.04e-07	NUCB2	-1.09967	1.22e-05	CELA2A	-2.14	2.55e-05
ZFPM2	1.8812	7.62e-09	INPP4B	2.01351	7.06e-05	GPHA2	-1.10197	7.22e-05	PLA2G1B	-2.22	2.75e-05
IFI44	1.87978	1.42e-10	EREG	2.01133	0.00104	ATRNL1	-1.10403	6.08e-07	SERPINI2	-2.3	8.58e-07
CD86	1.8759	6.35e-08	CEP55	2.01017	1.35e-07	ESRRG	-1.10418	8.74e-08	IAPP	-2.31	1.92e-08
IFI16	1.87084	5.7e-09	ADAM28	2.01005	0.000124	ABCA8	-1.10439	2.39e-05	CLPS	-2.35	2.66e-05
XAF1	1.87054	8.07e-10	BAIAP2L1	2.00823	2.17e-06	FAM150B	-1.10933	7.11e-07	ERP27	-2.42	1.97e-06
LTBP1	1.86952	7.88e-16	WNT2	2.00761	1.87e-05	ONECUT1	-1.10989	0.00111	CEL	-2.46	3.11e-05
KDELC1	1.86816	6.6e-13	CRNDE	2.00412	1.69e-05	OR4D5	-1.11835	1.36e-05	CPA2	-2.5	4.51e-05
CLEC5A	1.86808	1.6e-10	CCL18	2.00391	0.00224	CXCL12	-1.12875	9.48e-10	ALB	-2.51	3.52e-08
MAP1B	1.86707	4.61e-10	BMP4	2.00071	1.42e-06	IL22RA1	-1.12881	0.000639	FAM24B-CUZD1	-2.52	2.11e-05
F13A1	1.86118	4.89e-07	COL5A1	2.00064	0.00049	TSPAN7	-1.13344	5.81e-09	CTRC	-2.57	8.46e-06
PPY	1.85931	0.016	NUSAP1	1.99556	1.58e-06	F8	-1.13823	1.47e-05	GP2	-2.6	1.53e-05
OMD	1.85858	2.71e-07	IQGAP3	1.99201	5.98e-07	ADGRV1	-1.14245	1.57e-07	PNLIPRP2	-2.6	1.59e-05
AMIGO2	1.85829	2.79e-12	GALE	1.98277	8.69e-08	SV2B	-1.14937	5.75e-07	PNLIPRP1	-2.84	3.06e-06
WIPF1	1.85591	2.07e-07	AREG	1.98267	0.00022	UGT2B11	-1.15317	0.0301
TRIB2	1.85306	2.33e-10	FAM83D	1.98135	0.00127	SPINK1	-1.15486	0.0365
GCNT3	1.84782	5.28e-05	XAF1	1.97919	8.73e-06	PROX1	-1.1567	1.95e-08
LY75	1.84712	2.14e-06	VCAN	1.97808	0.000761	ANGPTL1	-1.15792	2.79e-09
STMN2	1.84609	1.41e-07	UBE2T	1.97695	8.7e-07	UNC79	-1.1597	3.59e-08
ISG15	1.84431	3.32e-10	ADORA2B	1.97468	1e-05	AMY2B	-1.1618	0.00147
SLC44A4	1.84268	9.08e-06	SQLE	1.97047	2.05e-05	MCOLN3	-1.16413	1.49e-07
OSMR	1.8416	1.59e-10	LY6D	1.96805	0.00353	AQP12B	-1.16889	8.5e-06
FSTL1	1.84068	5.26e-11	LINC00673	1.96366	9.83e-07	FAM159B	-1.16972	2.83e-05
FCGR2B	1.8395	2.17e-08	CA9	1.96168	0.00196	FOSB	-1.16991	9.51e-05
CYAT1	1.83923	1.07e-05	HOXB7	1.96068	5.14e-06	BTG2	-1.17105	1.47e-08
THBS1	1.83455	1.66e-08	RNF183	1.95863	1.95e-05	SLC43A1	-1.18013	1.22e-05
ST8SIA4	1.8328	5.31e-07	CXCL10	1.9556	0.000707	FLRT2	-1.18486	4.8e-08
SERPINB2	1.83245	7.69e-08	LY75	1.95243	3.25e-05	GSTA1	-1.18624	6.43e-05
HLA-DPA1	1.82828	7.85e-07	ATP2C2	1.95119	0.000113	C5	-1.19746	3.8e-06
EFNA5	1.82803	5.99e-11	CD109	1.95081	0.000196	SCG3	-1.20129	7.32e-06
RUNX1T1	1.82715	1.03e-09	RUNX2	1.94776	0.000805	CCDC141	-1.20152	6.04e-09
CFI	1.82348	2.49e-09	APOL1	1.94697	1.82e-06	DPP10	-1.20483	4.07e-05
CTSC	1.82133	1.32e-08	LOC105371809	1.94201	0.00262	PKHD1	-1.21304	0.00514
ADCY7	1.82036	6.38e-09	PCDH7	1.93773	4.53e-05	PRSS3	-1.21437	0.000812
GIMAP2	1.81821	6.43e-06	TOX3	1.93694	1.06e-05	C2CD4B	-1.22257	6.77e-06
MN1	1.81768	6.62e-10	ADM	1.93662	0.000457	MT1G	-1.22389	7.22e-05
ADAM9	1.81699	3.2e-11	EPYC	1.9366	0.00842	HOMER2	-1.24879	3.37e-05
PAPLN	1.81102	8.05e-07	FUT2	1.93355	1.64e-05	GRB14	-1.26596	4.57e-06
GPR137B	1.80995	5.14e-10	SLC6A8	1.93026	2.03e-05	LYVE1	-1.27428	0.000165
TGFB1I1	1.80994	1.06e-09	ANXA3	1.93015	1.47e-06	BACE1	-1.27457	3.46e-06
EPPK1	1.80935	1.02e-07	HPGD	1.92611	0.000726	SLC39A5	-1.28968	2.57e-05
TIMP3	1.80741	8.72e-11	PTPRR	1.92564	9.16e-05	CD36	-1.29049	3.5e-06
CST2	1.80213	4.08e-10	LINC01207	1.9176	0.0113	RGN	-1.29296	3.81e-07
CORIN	1.80042	6.57e-09	SERINC2	1.91643	9.04e-07	SYCN	-1.29447	0.000295
FXYD3	1.80034	9.25e-07	CBLC	1.91256	4.73e-05	GC	-1.30706	0.000518
PDGFRB	1.79856	5.76e-14	CLRN3	1.90986	0.00414	EPHX2	-1.3096	2.33e-09
AHR	1.79761	2.25e-11	FAP	1.90464	0.00281	REG3G	-1.31136	0.00657
RNASE6	1.79496	5.58e-08	MX2	1.89966	4.02e-05	DCDC2	-1.31351	0.000157
LAMB3	1.79451	1.58e-08	LMO7	1.89844	3.22e-06	GUCA1C	-1.32184	2.21e-05
LOC100130872	1.79336	7.66e-14	CDH17	1.89523	0.00905	SST	-1.32206	2.88e-05
CD14	1.7902	4.35e-08	RAB25	1.89199	0.000111	PCSK1	-1.32411	1.31e-07
CLEC2B	1.78954	2.78e-07	PLS1	1.89086	3.17e-05	PDZK1P1	-1.33294	2.06e-05
SCD	1.78752	3.6e-08	SUCNR1	1.89078	0.000791	BEX1	-1.33552	1.62e-07
CSGALNACT2	1.78695	4e-12	ADAM12	1.89071	0.00432	PRSS2	-1.3391	0.00248
HLA-DRA	1.78436	9.16e-07	FOXL1	1.8899	8.92e-05	LIFR	-1.34526	7.71e-09
MMP10	1.78345	4.42e-06	LGALS3BP	1.8872	7.63e-06	GRPR	-1.35446	6.45e-05
VSIG1	1.78321	1.8e-05	RSAD2	1.88586	0.000499	SLC30A8	-1.35575	0.000321
TSPAN1	1.78294	1.16e-07	C4BPB	1.88057	5.12e-05	MIR217	-1.35684	0.000105
NID2	1.78046	1.78e-10	NPR3	1.8797	6.59e-05	LMO3	-1.35961	2.13e-09
TNC	1.77884	0.000139	SCIN	1.87725	0.000564	CTNND2	-1.37818	1.67e-06
PRDM1	1.77489	1.86e-06	IL2RG	1.87264	0.000277	PM20D1	-1.38006	7.82e-05
DCN	1.77303	3.06e-08	CENPU	1.87251	8.84e-06	CFTR	-1.38744	0.0178
SLC39A10	1.77279	9.98e-11	TM4SF1	1.86935	1.59e-07	GNMT	-1.39012	0.000189
LINC01279	1.77078	2.89e-07	TNFRSF21	1.86869	6.76e-07	TFPI2	-1.41067	9.69e-06
GPC6	1.76995	4.66e-10	ADAMTS12	1.86832	0.00022	SLC17A4	-1.43466	0.000125
ROBO1	1.76943	7.75e-10	COL5A2	1.86673	0.000775	PAK3	-1.43885	1.89e-06
SFTA2	1.76665	3.27e-08	KIF26B	1.85866	0.00085	GSTA2	-1.44937	1.37e-05
IGF2BP3	1.76527	6.64e-08	BPIFB1	1.85775	0.0143	C7	-1.45417	0.000102
KIAA1211	1.76496	7.67e-07	RTP4	1.85744	2.49e-06	G6PC2	-1.45431	4.26e-06
KCNK1	1.76467	1.94e-08	CENPK	1.85632	7.12e-06	TTN	-1.45619	3.35e-09
C1QC	1.76318	3.91e-06	MYOF	1.85489	1.45e-05	CELP	-1.47478	3.57e-05
TWIST1	1.76062	1.31e-08	NPC1L1	1.85315	0.000204	SLC4A4	-1.52679	0.00096
DLEU2	1.75788	1.26e-06	ASPHD2	1.85285	2.24e-05	PRSS3P2	-1.53079	0.00146
EFEMP1	1.75532	5.81e-08	KIF14	1.84972	9.71e-07	C6	-1.53554	1.67e-06
PXDN	1.75465	2.88e-08	ADAM9	1.84661	8.41e-07	TTR	-1.54234	0.00938
GJA1	1.75172	2.41e-08	CLDN2	1.84049	0.000813	AQP8	-1.54476	2.55e-05
C1QB	1.75049	8.52e-06	MIR210HG	1.8367	1.17e-06	SLC7A2	-1.56748	5.64e-09
44450	1.74829	1.03e-09	KIF11	1.8359	2.69e-06	KCNJ16	-1.58838	7.94e-05
IGFBP7	1.74677	1.85e-11	PBK	1.83538	0.000104	PDK4	-1.61166	6.18e-07
TMPRSS3	1.74664	1.29e-08	HMGA2	1.83344	0.000808	OR8D4	-1.614	8.03e-06
SNAI2	1.74459	5.07e-09	NR1I2	1.82757	0.00166	REG3A	-1.62386	0.0113
FAM198B	1.74331	3.01e-10	GPR87	1.82634	0.00103	FABP4	-1.62412	0.000106
SGPP2	1.7427	5.98e-09	SLC6A6	1.82532	7.62e-05	NRCAM	-1.62801	5.38e-07
NMU	1.74171	1.21e-07	OSBPL3	1.8104	1.23e-06	NRG4	-1.63384	0.000111
SERPINB3	1.7398	2.27e-05	CEACAM7	1.8067	0.0206	PAIP2B	-1.63946	1.11e-05
EPSTI1	1.73909	5.69e-08	OAS3	1.8065	4.91e-05	GATM	-1.66278	0.000625
MSN	1.739	4.08e-09	EZR	1.80138	1.42e-06	FGL1	-1.66696	0.00021
BACE2	1.73635	2.42e-10	GSDMB	1.79881	2.37e-05	ACADL	-1.66864	8.8e-07
MTMR11	1.73579	2.59e-08	TRNP1	1.7986	1.19e-05	ADH1B	-1.6765	1.49e-06
CLMP	1.73426	1.1e-06	CYP3A5	1.79838	0.000732	TRHDE	-1.68047	1.18e-05
DCBLD1	1.73398	1.29e-14	ADAMTS2	1.79819	0.00191	RBPJL	-1.70778	1.74e-05
PMP22	1.7335	6.04e-09	HOXB3	1.79738	3.9e-05	SCGN	-1.7442	8.89e-06
EPYC	1.73276	0.000132	S100A10	1.79649	1.55e-06	REG1A	-1.74484	0.0037
TAGLN	1.73224	1.23e-08	FAM72A	1.79599	1.6e-05	PRSS1	-1.77869	0.00155
ZEB1	1.73147	4.69e-10	DUOXA2	1.7955	0.00311	CPB1	-1.84229	0.00196
MS4A4A	1.72872	2.38e-06	ELOVL6	1.79549	1.95e-05	SLC16A12	-1.86619	1.31e-07
HSD11B1	1.72697	1.1e-11	MXRA5	1.79452	0.000345	ANPEP	-1.89456	4.96e-06
RFTN1	1.7242	3.01e-08	PRC1	1.79285	7.21e-07	TMED6	-1.89667	2.09e-06
ANLN	1.72383	1.58e-06	OSBPL10	1.79252	8.42e-06	KLK1	-1.91872	6.33e-05
FBXO32	1.7236	9.65e-14	SCD	1.79115	0.000227	ERO1B	-1.96213	7.77e-09
FGG	1.72317	8.31e-05	NUF2	1.79102	7.21e-06	F11	-2.00671	1.72e-06
NALCN	1.72315	3.78e-09	HSPA1L	1.7892	0.000431	CTRB2	-2.03363	0.000681
SOX4	1.71825	1.65e-13	AIM1L	1.78842	5.14e-06	AOX1	-2.03615	1.56e-09
MXRA8	1.71813	1.18e-14	ELF3	1.7884	3.21e-05	NR5A2	-2.06107	4.57e-06
CKS2	1.71485	5.05e-06	TRIM59	1.78441	5.56e-06	KIAA1324	-2.07219	6.23e-07
PNMA1	1.71233	5.28e-10	LGR5	1.78387	0.00152	CELA3B	-2.07309	0.000237
SAMD9	1.71161	2.15e-09	LAD1	1.78355	4.22e-06	EGF	-2.07918	4.66e-05
SIPA1L2	1.70946	2.42e-09	TGM2	1.78319	0.00232	CPA1	-2.09431	0.000935
AGT	1.70383	1.02e-10	C9orf152	1.78114	0.000312	PDIA2	-2.10841	9.44e-06
NAP1L3	1.70085	1.24e-08	C1GALT1	1.77755	1.35e-07	REG1CP	-2.12958	0.00167
TNFSF13B	1.7007	6.14e-08	MACC1	1.77645	2.11e-06	REG1B	-2.13358	0.00282
PLAC8	1.69996	0.00077	SAMD9	1.77457	2.05e-06	PNLIP	-2.14452	0.001
TNFRSF11B	1.69982	1.36e-11	SYTL2	1.77424	0.000261	CTRL	-2.23527	3.02e-05
LTBP2	1.6993	5.84e-12	ITPR3	1.76738	3.81e-06	CELA3A	-2.24639	0.000294
PROS1	1.69926	1.26e-08	B3GNT3	1.76518	3.34e-06	CELA2B	-2.277	0.000126
TFPI	1.69923	1.26e-07	C1orf116	1.76516	1.61e-05	CELA2A	-2.28272	0.000166
TNFRSF21	1.69519	6.27e-13	PMEPA1	1.76141	2.37e-05	PLA2G1B	-2.31007	0.000258
PAPPA	1.69476	3.35e-10	EDNRA	1.75858	0.00082	SERPINI2	-2.47674	2.38e-05
LOC101930489	1.6944	2.9e-11	PLAT	1.75738	0.00405	CLPS	-2.54494	0.000153
PGM2L1	1.69082	5.43e-14	PKM	1.75686	4.09e-06	ERP27	-2.58858	2.88e-05
CTSS	1.69037	1.07e-06	PTGS2	1.75186	0.000958	FAM24B-CUZD1	-2.62588	0.000201
HOXB2	1.69024	1.15e-12	AMIGO2	1.74843	6.79e-06	ALB	-2.6311	4.12e-06
APOE	1.68852	3.05e-08	MMP9	1.74593	0.000539	CPA2	-2.65023	0.000247
BHLHE40	1.68756	3.91e-11	TRIP13	1.74025	8.95e-06	CEL	-2.71677	0.000139
LRRN1	1.68746	2.66e-12	PCSK6	1.73757	4.72e-05	GP2	-2.79381	0.000112
VSIG4	1.68382	1.37e-07	BIRC5	1.73688	1.83e-05	CTRC	-2.79822	5.3e-05
LOC101060835	1.68324	3.75e-07	MIR6732	1.73438	3.77e-05	IAPP	-2.80976	1.53e-07
CMTM3	1.67936	1.32e-12	OCIAD2	1.73349	6.96e-07	PNLIPRP2	-2.82015	7.56e-05
RAB23	1.67766	1.11e-10	ADAM8	1.73193	8.85e-07	PNLIPRP1	-3.02666	3.86e-05
GBP3	1.6751	1.95e-05	TMEM54	1.731	5.61e-05
HIP1	1.67384	7e-12	TMEM154	1.7292	1.83e-05
PDE1A	1.6726	9.19e-09	KIAA0101	1.72837	6.73e-06
CD163	1.67056	6.57e-06	LOC101927668	1.7273	5.67e-07
PMAIP1	1.67033	1.16e-07	PLEC	1.7246	0.000172
SERPINB9	1.66994	5.76e-06	COL8A2	1.72387	0.000515
S100A2	1.6694	4.59e-06	LOC100652777	1.72323	0.000845
CRIP1	1.66822	8.52e-08	SLC35F6	1.72287	1.95e-05
PCOLCE	1.66699	1.16e-10	BUB1B	1.71993	2.56e-06
PLA2G7	1.66461	3.1e-07	CDKN3	1.71845	0.000224
IGFBP4	1.66457	2.67e-10	AEBP1	1.71542	0.00199
DCBLD2	1.66254	4.58e-12	GRP	1.71448	0.000349
VASH1	1.66102	7.03e-10	MYRF	1.70857	1.06e-06
MGLL	1.65796	4.13e-08	EFNA1	1.70843	3.36e-05
NPL	1.65601	3.11e-07	DTL	1.70794	6.86e-05
TPBG	1.65545	2.43e-15	ANTXR1	1.70612	7.91e-05
FERMT1	1.65538	7.52e-08	LOC100507472	1.70591	8.72e-06
TFEC	1.65527	2.32e-07	TNFAIP6	1.70508	0.000665
C1QA	1.65458	2.91e-05	TRIM16	1.70011	2.03e-06
ELOVL5	1.65437	3.92e-08	CDKN2B	1.69964	0.00234
IL1R2	1.65352	4.9e-07	HSPA1B	1.69811	0.000839
LGALS3BP	1.6526	8.34e-10	TSPAN5	1.6977	4e-05
CHSY1	1.65084	3.17e-09	MAD2L1	1.69699	6.56e-06
FPR3	1.64889	9.71e-09	ODAM	1.69659	0.00792
CRISP3	1.64888	0.00193	ENO2	1.69467	9.21e-05
NID1	1.64824	1.57e-07	GALNT6	1.69387	5.75e-05
C1orf162	1.64661	6.72e-07	RHPN2	1.6932	0.000296
DGKH	1.64478	5.99e-12	FUT6	1.69206	0.000122
NT5DC2	1.64421	4.52e-14	RUNX1-IT1	1.6919	0.000139
LOC100507855	1.64266	1.3e-07	AQP9	1.69087	0.000401
NUAK1	1.64247	1.56e-12	MUC16	1.6905	0.00466
CD58	1.64228	2.42e-09	XRCC4	1.69038	2.5e-05
VDR	1.64195	2.29e-07	NECTIN4	1.68789	3.81e-06
CFH	1.64083	5.16e-09	NBL1	1.68545	0.000202
APOD	1.63931	1.87e-06	CSTB	1.68389	4.82e-07
THBS4	1.63616	4.51e-07	VGLL1	1.68234	0.00203
BIK	1.63487	2.89e-10	HMMR	1.68152	1.56e-05
OSBPL3	1.63409	1.92e-09	UGT8	1.68083	0.000166
REG4	1.6312	0.0213	MCEMP1	1.67822	0.000865
FXYD5	1.63101	2.18e-10	HKDC1	1.67608	0.000341
SH3PXD2A	1.63077	9.6e-15	SERPINH1	1.67193	0.000458
CLEC4A	1.62956	3.2e-08	SPINK5	1.6714	0.00652
C4B_2	1.6292	1.46e-08	FGD6	1.66921	4.81e-09
PTGS2	1.62528	0.0011	NHS	1.66577	3.48e-05
C1orf106	1.62353	2.76e-06	PSMB9	1.6649	0.00161
CLEC11A	1.62325	1.74e-11	PTPRH	1.66383	4.65e-05
CLEC7A	1.62282	1.3e-08	TNFAIP2	1.6611	0.00074
CKLF	1.62269	8.8e-12	FOXM1	1.66026	0.000303
SKAP2	1.62028	7.27e-09	KRT8	1.66015	2.99e-05
IGK	1.61879	5.47e-06	PDLIM7	1.65971	0.000101
CD53	1.61843	1.23e-05	HSPA6	1.65726	0.00458
FBLN1	1.61834	1.04e-06	SRPX2	1.65446	0.000936
MINOS1-NBL1	1.6172	5.59e-10	SEMA3C	1.65036	0.00211
QPCT	1.6171	8.31e-10	UBE2S	1.65001	5.68e-06
INPP4B	1.61525	2.09e-10	GATA3	1.64929	0.00119
FKBP7	1.61514	5.98e-13	IFI35	1.64813	0.000131
GLIS2	1.6135	5.7e-13	AQP5	1.64796	0.000101
ENO2	1.61298	5.56e-10	SLC22A3	1.64632	0.000134
RGS4	1.61297	1.12e-08	TGFBI	1.646	0.00041
CACNA2D1	1.61225	2.99e-08	DPYSL3	1.64534	0.00174
LOXL2	1.61216	1.75e-09	BST2	1.64306	0.000813
CLDN23	1.60947	1.59e-07	FCGR3B	1.64251	0.00689
RGS10	1.60902	2.67e-07	HSD17B6	1.6425	0.000198
ABCG1	1.60824	1.6e-06	PMAIP1	1.64197	2.54e-05
MSLN	1.60491	1.3e-07	ZWINT	1.64195	1.61e-05
KIRREL	1.60217	1.51e-11	HOXA3	1.64019	0.000347
STON1	1.60167	3.91e-08	GOLM1	1.63875	9.06e-06
KLF7	1.60115	1.2e-10	UBE2C	1.63851	5.01e-06
CMAHP	1.60005	1.04e-07	VNN1	1.63842	0.0141
C11orf80	1.59942	1.02e-08	ANXA13	1.63811	0.00961
NOTCH3	1.59914	5e-14	PGK1	1.63776	1.56e-06
MS4A6A	1.59808	7.89e-08	CKMT1A	1.63724	0.00045
APOC1	1.59516	3.49e-08	BGN	1.63663	0.00201
EVI2A	1.59497	3.47e-06	FNDC1	1.63307	0.00825
ENTPD1	1.59371	1.54e-10	ITGA11	1.62929	3.6e-05
NBL1	1.59286	1.08e-09	EHF	1.62899	8.95e-06
LDLRAD4	1.59141	9.36e-09	CLTB	1.62844	2.88e-05
MAL2	1.58936	6.37e-05	SULF2	1.62462	0.000689
FZD7	1.58829	4.61e-08	NDNF	1.62457	0.000202
TREM2	1.58659	1.15e-13	LPAR5	1.62393	0.000264
TMEM173	1.58554	1.9e-09	ADTRP	1.62284	0.00577
CD74	1.585	6.52e-07	SUGCT	1.62121	0.000184
COLEC12	1.5843	2.5e-07	STAT1	1.62005	2e-05
GPR34	1.58404	3.28e-07	BIRC3	1.616	0.000354
CKLF-CMTM1	1.58346	2.31e-10	IL1RAP	1.61332	1.4e-05
DOCK10	1.58088	2.68e-05	BEAN1	1.61313	4.67e-05
MPZL2	1.58015	3.44e-10	IFIT2	1.61231	0.000272
TPRG1	1.57682	6.13e-10	PROM1	1.60803	0.00584
ITGB8	1.57658	4.12e-07	RNF39	1.60405	2.85e-05
S100A10	1.57656	6.04e-11	CST6	1.60299	0.00705
PROM1	1.57586	0.000725	LIF	1.60095	0.000282
NT5E	1.57563	1.64e-05	POF1B	1.59768	2.18e-05
RASSF8	1.57498	1.15e-10	FAM3D	1.59697	0.0108
ARPC1B	1.57074	1.96e-09	ADGRG6	1.59613	0.00023
FMO1	1.57005	3.06e-08	TMEM173	1.59549	0.000249
SQLE	1.56954	2.59e-12	HMGA1	1.59535	5.99e-05
TNFSF4	1.5695	6.37e-13	JUP	1.59381	1.8e-05
PLEKHG1	1.56828	7.91e-07	CD9	1.59226	2.44e-06
CORO1C	1.56795	5.89e-09	MEGF6	1.59214	0.000409
NCEH1	1.56752	7.22e-10	RARRES3	1.59032	0.001
FRZB	1.56685	5e-06	CXCL14	1.58916	0.0207
CCDC102B	1.56482	1.62e-08	GRHL1	1.5885	0.000408
ITGAM	1.56477	3.16e-09	SLC11A1	1.58138	0.000617
BST2	1.56415	8.23e-10	KRT6C	1.57783	0.00934
ITGA1	1.56285	9.39e-08	PITX1	1.57701	1.08e-05
MS4A7	1.5622	6.85e-06	USH1C	1.57643	9.55e-06
AXL	1.56076	2.35e-09	LGALS3	1.57568	1.46e-05
CHST11	1.56051	2.12e-10	CRABP2	1.57335	0.00131
LPAR6	1.55948	3.69e-09	NCF2	1.57334	0.00234
TMEM204	1.55921	2.4e-12	PNKD	1.57273	5.72e-06
TCF4	1.5579	2.02e-08	E2F8	1.57223	9.8e-06
DDX60	1.55703	2.29e-08	HILPDA	1.56975	0.000796
LY6E	1.55464	9.03e-14	TRIM15	1.56944	5e-05
DOK5	1.55152	1.89e-09	BCL2L15	1.56768	0.00087
HACD4	1.55002	1.01e-07	COL3A1	1.56725	0.00259
HK2	1.54962	7.54e-10	IRF7	1.56612	0.000407
LIMS4	1.54898	1.17e-10	MCU	1.56581	1.64e-06
BTN3A3	1.54884	2.63e-06	ALOX5AP	1.56426	0.00332
SOX9	1.54718	2.49e-05	PALLD	1.56279	0.0025
EVI2B	1.54706	6.86e-05	DPY19L1	1.56226	1.03e-05
NDC80	1.54608	8.2e-08	MELTF	1.56039	0.00019
LOC100129406	1.54508	4.54e-10	KIF2C	1.55796	2.88e-05
CARMN	1.54488	7.88e-07	SCUBE3	1.55502	0.000201
MICAL2	1.54441	9.34e-14	SLC39A4	1.55501	0.000115
FCGR1CP	1.54417	2.34e-09	PKP3	1.55441	1.35e-05
MBOAT2	1.54336	2.84e-12	CGN	1.55295	0.00021
LAMB1	1.54179	5.46e-11	PLD1	1.55236	3.37e-05
TNFAIP2	1.53801	3.13e-09	FAM19A5	1.55221	8.13e-05
TREM1	1.53737	2.31e-07	IFI44	1.55191	0.000644
C1orf54	1.53573	6.58e-08	CELSR1	1.55163	7.48e-06
PKM	1.5341	1.15e-12	CLIC1	1.55013	5e-07
DPCR1	1.53132	0.000133	AMN	1.54876	0.00204
MX1	1.53094	2.51e-08	EDIL3	1.54767	0.0011
CAMK2N1	1.53064	1.81e-07	RAB31	1.54765	0.00188
RARRES3	1.5281	2.99e-06	NPC1	1.54741	7.47e-05
TPM4	1.52652	4.58e-11	DDX60	1.54696	3.2e-05
TMEM133	1.52533	4.42e-07	SCNN1A	1.54643	0.00159
PFKP	1.52318	7.18e-10	CYP4F3	1.54568	0.000692
TM6SF1	1.52207	3.22e-10	FAM83H	1.54551	2.03e-05
SERPING1	1.52175	1.22e-11	FAM213B	1.54508	9.71e-06
NFE2L3	1.5205	9.12e-10	ARHGAP26	1.54415	2.75e-06
HTRA1	1.51945	6e-12	LRRN1	1.54385	0.000499
TIMP2	1.51931	7.75e-12	TPRG1	1.54199	0.000752
COL16A1	1.5183	1.59e-13	KIF4A	1.54149	2.62e-06
SLC1A1	1.51716	2.82e-05	PSMB8	1.54142	0.000462
LOC105375172	1.5162	2.87e-05	EDAR	1.54118	0.000124
MRC1	1.51598	1.72e-05	PPP1R3B	1.53527	8.72e-06
SLC24A3	1.51503	9.65e-14	ARL4C	1.53521	0.000149
NAV3	1.5145	7.14e-08	GBP2	1.53395	0.00016
DPY19L1	1.51426	8.16e-10	CKLF-CMTM1	1.53383	5.46e-06
CD93	1.51417	4.47e-07	RRAS	1.533	8.21e-05
RASSF2	1.51357	4.03e-06	HIST1H2AC	1.53159	0.00018
TFAP2A	1.51076	4.18e-08	LRRC8A	1.53118	4.15e-05
SYT13	1.51017	9.86e-06	LOX	1.53045	0.00425
HCLS1	1.50978	1.68e-05	TSPAN15	1.5303	3.37e-05
LOC100996809	1.50922	6.03e-07	TIMP1	1.52902	0.00157
ITGB1	1.50918	1.66e-11	TUFT1	1.52791	1.61e-05
PRR16	1.50863	6.89e-12	VDR	1.52719	0.000508
ITGA4	1.50857	0.00012	PHACTR3	1.52687	0.00406
HGF	1.50837	6.42e-09	BACE2	1.52682	7.55e-07
AKAP12	1.50583	6.37e-07	DUSP5	1.52613	0.000464
ACVR1	1.50544	4.15e-13	EHBP1L1	1.52568	0.000181
RNF213	1.50283	5.75e-09	ABHD2	1.52507	2.88e-05
MET	1.50207	2.66e-09	GALNT3	1.52447	1.22e-05
MUC20	1.50197	2.76e-07	IFIT1	1.52409	0.00293
PALM2-AKAP2	1.50165	2.14e-06	SLC16A5	1.5238	0.000388
DOCK4	1.50164	2.12e-10	SPARC	1.52138	0.00188
COTL1	1.5013	4.59e-07	TPM2	1.51922	0.00364
CDH3	1.5013	4.98e-09	DNAJB1	1.51887	0.000125
HK1	1.5001	4.2e-10	PROM2	1.51872	0.00792
COL6A1	1.49856	7.74e-09	CERS6	1.51503	1.4e-05
FAM171B	1.49803	2.34e-09	BASP1	1.51364	0.00207
ACTN1	1.49636	1.13e-13	ARPC1B	1.51265	0.000474
DOCK8	1.49455	2.93e-05	PAQR8	1.51261	0.00045
ANXA3	1.49208	2.08e-07	IFIT3	1.51196	0.000556
TOP2A	1.48966	7.4e-06	TNFSF4	1.51023	0.000137
ELOVL6	1.48964	7.56e-07	CAPN9	1.50989	0.00054
DDR2	1.48767	2.37e-09	PPP1R14C	1.50963	0.000821
ELK3	1.48648	1.38e-08	MKI67	1.50886	6.66e-06
HLA-DRB1	1.48555	3.27e-07	NDC80	1.50759	6.45e-05
GAS2L3	1.48546	1.53e-07	C5orf46	1.50707	0.00144
TM4SF1	1.48312	6.75e-12	SOX4	1.5062	1.82e-06
WDR72	1.48309	0.000392	DIO2	1.50429	0.00109
CD9	1.48289	3.88e-11	FSCN1	1.50388	4.8e-05
CTTNBP2NL	1.48196	3.77e-11	ATP10B	1.50223	0.00501
NPC1	1.47973	7.95e-10	MEX3D	1.50033	7.68e-05
DUSP5	1.47829	3.45e-06	TMEM200A	1.50028	0.00127
PDGFC	1.47826	8.84e-12	PERP	1.49954	1.51e-07
MLPH	1.47717	2.74e-07	CDA	1.49901	0.000184
RCN1	1.47626	1.02e-10	RACGAP1	1.49718	2.12e-05
CEP170P1	1.47598	1.55e-11	PRR11	1.49387	6.16e-05
EPHA4	1.47445	8.17e-09	FOXD1	1.49325	0.00012
FGD6	1.47405	2.37e-12	TAGLN2	1.49252	8.18e-07
LPCAT2	1.47338	2.07e-11	KLF7	1.49165	6.83e-05
CLIC6	1.4729	1.84e-07	FANCI	1.49148	5.75e-06
NARR	1.47279	2.45e-11	POC1B-GALNT4	1.49108	0.000123
SLC38A6	1.47267	1.98e-10	CORIN	1.49096	0.000981
HLA-DMA	1.46851	8.45e-07	ANTXR2	1.49092	0.000531
LAMA2	1.46792	3.37e-09	DAPP1	1.48865	0.000224
IGHV3-23	1.4656	0.00204	MAD1L1	1.48839	2.88e-05
TGFBR1	1.46556	5.23e-11	RAD51AP1	1.48789	0.000187
LAYN	1.46466	3.27e-10	APOC1	1.48638	0.0149
TRIM59	1.46273	3.18e-09	SLC16A6	1.48348	0.00112
CRISPLD2	1.46273	2.15e-08	LSR	1.48006	0.000867
PDGFRA	1.46224	4.33e-08	SLC12A2	1.48	0.000392
IFIT2	1.46033	1.79e-08	LOC340340	1.47975	0.000185
LBH	1.46009	2.2e-10	SLC7A11	1.47616	0.000836
LIPG	1.45919	2.18e-08	TNFRSF11B	1.47512	0.00329
PRICKLE1	1.4588	1.84e-10	KCNE3	1.47465	0.00152
ADGRL4	1.45827	3.66e-06	SPAG1	1.47463	2.32e-05
GPR183	1.45699	2.95e-05	CCNB2	1.47259	3.25e-05
RAP2B	1.45512	7.27e-10	NDE1	1.47248	6.95e-05
CLIP4	1.45459	1.53e-10	MINOS1-NBL1	1.47115	0.000357
ITGB5	1.45428	3.49e-15	ELF4	1.46972	3.64e-05
SLAMF8	1.45194	2.54e-08	HIST1H2BE	1.46885	0.000231
APBB2	1.45011	6.05e-12	NT5E	1.46847	0.000563
LRRC15	1.44892	2.16e-08	TTK	1.46649	0.000303
ZNF532	1.44874	6.34e-12	MPZL2	1.46543	2.35e-05
EIF5A2	1.44871	2.26e-14	SH2D3A	1.46466	1.51e-05
ZC3HAV1L	1.44855	1.27e-09	LAMP5	1.46286	0.0254
EMB	1.44717	3.27e-05	IL20RB	1.46245	0.00219
MMP28	1.44707	5.33e-08	SLCO1B3	1.46244	0.0186
IFITM1	1.44394	1.01e-07	DNTTIP1	1.46115	6.76e-07
CD200	1.44296	6.61e-08	HPSE	1.46088	0.000386
ANXA2	1.44215	1.73e-13	IRAK2	1.45935	3.82e-05
MALL	1.44177	4.2e-05	LBH	1.45834	0.000566
IL7R	1.44125	0.000561	COTL1	1.45786	0.000664
PTPN12	1.44051	3.03e-09	CXCR4	1.45681	0.00503
IFI30	1.44014	1.48e-08	GBP1	1.45659	0.00117
HN1	1.4395	3.11e-08	SMC4	1.45652	2.57e-05
ARNTL2	1.43839	1.55e-09	SHCBP1	1.45611	1.22e-05
IFITM2	1.43816	2e-09	FAM83B	1.45478	8.69e-05
RAI14	1.43741	2.21e-09	OLFML2B	1.45453	0.0119
RBMS3	1.43665	1.62e-08	RAB27B	1.45349	0.000579
ZCCHC24	1.43545	6.43e-10	CCNA2	1.44996	2.45e-05
CBLB	1.43527	5.34e-08	CD58	1.44808	9.21e-06
SLC2A14	1.43397	2.13e-06	WNT5A	1.44626	0.000547
ASAP1	1.43328	2.03e-08	CKS1B	1.44492	1.88e-06
PDLIM4	1.4328	1.38e-10	CD82	1.44463	4.79e-06
SRGAP2C	1.43161	4.78e-10	ASAP2	1.44372	1.25e-06
SKIL	1.43013	2.69e-11	SLC16A4	1.44324	0.000968
TRPS1	1.42977	3.71e-11	DACT1	1.44023	0.00619
SLC16A14	1.42848	2.89e-08	IL18	1.43901	0.000109
ABRACL	1.42826	1.6e-06	MSMO1	1.43879	7.18e-05
PSMB9	1.42736	4.08e-05	ERBB2	1.43839	0.000109
RNF145	1.42676	1.45e-08	PGM2L1	1.43538	0.000133
TMSB10	1.42527	4.94e-11	TRIM14	1.43301	0.000496
TGFB1	1.42464	8.96e-09	KIAA0930	1.43288	0.000856
BTBD19	1.42345	5.12e-11	KRT18	1.43231	9.63e-05
IGDCC4	1.42309	1.44e-06	HIST1H2BH	1.43212	0.000133
UNC5B	1.42198	9.18e-12	TTLL12	1.43206	1.14e-05
LGALS4	1.42153	0.00572	PNP	1.43166	0.00021
IGSF6	1.42043	3.34e-06	P3H2	1.42758	0.00338
FAM72A	1.42036	3.79e-07	CKLF	1.42546	9.55e-06
TNFSF11	1.41861	4.7e-06	EPHA4	1.42513	0.00137
DKK2	1.41847	4.15e-08	GNA15	1.42464	4.42e-05
IRS1	1.41784	2.72e-14	POU2F3	1.42454	0.00085
TSPAN2	1.41686	9.2e-09	CSTA	1.42338	0.0027
COL15A1	1.41667	8.78e-09	SERPINB4	1.42109	0.00611
SERPINE2	1.41664	1.97e-07	ANXA1	1.42007	0.000783
CEACAM1	1.41622	4.36e-05	TUBA4A	1.4196	1.05e-06
CDK1	1.41567	2.92e-06	HLA-F	1.41759	0.000317
PRR11	1.41505	1.36e-06	LDLR	1.41731	0.000677
SLC2A1	1.41479	7.88e-08	RTEL1-TNFRSF6B	1.41695	0.000944
MMD	1.41476	9.35e-07	PTGES	1.41471	0.000134
LINC00342	1.41472	1.7e-10	EFNA4	1.41419	3.5e-06
PFKFB3	1.41209	8.54e-07	SERPINA1	1.41391	0.00435
RBMS1	1.41168	5.81e-09	FLNB	1.41311	4.48e-05
PIEZO2	1.40975	1.01e-07	DHCR24	1.41257	8.8e-05
TMEM45B	1.40886	0.00156	ABLIM3	1.4092	0.000134
EFS	1.40759	6.65e-09	TNS4	1.40812	0.000333
PRSS23	1.40751	2.41e-10	SIM2	1.4072	0.00127
IQCJ-SCHIP1	1.4066	2.34e-06	NUAK1	1.40536	0.000716
KIAA1217	1.40648	9.31e-13	SORD	1.40497	6.56e-06
KCTD20	1.40533	9.19e-09	TNFSF11	1.40443	0.00166
ELF4	1.40465	3.33e-07	LOC101930489	1.40119	0.000356
MYLK	1.4034	1.24e-06	ITGBL1	1.39985	0.025
VGLL3	1.40296	6.35e-07	CTSK	1.39867	0.00783
TPSB2	1.40185	7.85e-06	LOC100507258	1.39795	0.000125
BHLHE41	1.40101	9.29e-10	SPDEF	1.3974	9.74e-06
MAFB	1.4005	2.5e-07	FAM83A	1.39653	0.000483
PTGFRN	1.39992	1.2e-11	DSG2	1.39608	0.000139
LRRC32	1.39984	3.35e-12	ANXA2	1.39542	2.67e-06
TLR2	1.39652	9.81e-09	CDC42EP5	1.39511	0.00225
ECM2	1.39426	2.15e-06	APOE	1.3945	0.0144
F3	1.3927	1.18e-08	MICALL2	1.39263	2.08e-05
TANC2	1.39194	5.64e-13	STEAP1	1.39211	0.00136
PLD1	1.39121	1.09e-07	ZNF664-FAM101A	1.39162	0.00038
OAS2	1.39078	1.22e-07	TSPO	1.39036	1.43e-05
CSF2RB	1.38798	0.000423	DNAJA4	1.38778	2.26e-05
CST4	1.38711	9.73e-10	ENDOD1	1.38738	0.000153
TGFB2	1.38688	8.42e-09	SLC39A10	1.38614	0.000218
PDLIM3	1.38605	1.54e-09	C6orf132	1.38599	0.000295
MRC2	1.38586	4.67e-12	NREP	1.38448	0.00028
LINC00673	1.38537	3.64e-08	PRR5-ARHGAP8	1.38408	2.97e-05
C4BPA	1.38491	3.77e-06	ZNF703	1.38382	0.000503
SLC1A3	1.38417	5.24e-08	IGF2BP2	1.3838	3.46e-05
THEMIS2	1.38318	2.07e-05	FBXO32	1.38356	0.00245
ASPM	1.38313	1.34e-05	RIPK2	1.38301	3.83e-05
CAMSAP2	1.38253	5.46e-10	TRIB2	1.38271	0.000446
BIRC3	1.38203	8.05e-06	LGALS1	1.38239	0.00316
CYBB	1.38203	1.53e-05	SLC7A7	1.38236	0.00279
NCKAP1L	1.38168	0.000141	CYP2J2	1.38195	0.00101
HDGFRP3	1.38085	1.89e-09	TGFA	1.38181	6.37e-07
DIO2	1.38034	2.78e-13	HAS3	1.3805	0.0027
FAM102B	1.37961	2.36e-08	KNL1	1.37935	0.000102
SLC20A1	1.37879	8.16e-09	PAK1	1.37729	1.05e-05
KITLG	1.37617	6.04e-09	F11R	1.3752	7.42e-07
LGALS3	1.37481	3.14e-08	LOC101928916	1.37359	0.0114
CASP1	1.37437	0.000382	MYL9	1.37316	0.0155
SLFN11	1.37313	2.21e-08	CTTNBP2NL	1.37217	2.81e-05
TLR8	1.37262	2.57e-05	FGFBP1	1.37195	0.00606
EMP1	1.37056	3.79e-06	FAT1	1.37171	1.83e-06
GPR65	1.36973	2.25e-05	CDCP1	1.37059	3.33e-06
EMP3	1.36928	1.68e-07	GPR137B	1.37	0.000616
44256	1.36873	3.78e-05	ICAM1	1.36889	0.00204
ST6GALNAC1	1.36196	0.00122	P4HA1	1.36737	1.64e-05
B3GNT5	1.35817	5.83e-06	UGT1A3	1.36675	0.00241
TLR7	1.35645	1.72e-07	SLC44A2	1.36626	1.88e-06
SESTD1	1.35643	8.8e-12	ALOX5	1.36607	0.00178
BICD1	1.35547	7.53e-11	IGFBP5	1.36275	0.00131
ATP2B4	1.35424	9.86e-10	HIST1H2BJ	1.36167	0.0022
THSD7A	1.35421	2.93e-08	SDC4	1.36101	3.75e-06
PPP1R18	1.35345	1.3e-07	HSD17B2	1.36009	0.0344
PDE4B	1.35275	0.000268	ERBB3	1.35918	0.000243
HLA-DQB1	1.35141	3.39e-05	ANXA2P2	1.35844	1.62e-06
MEOX1	1.3501	5.08e-06	LCK	1.35795	0.00765
PI3	1.34974	2.53e-07	PRR5L	1.35794	2.04e-05
CENPU	1.34954	6.05e-06	TPM4	1.3558	0.000184
KPNA2	1.34912	6.69e-08	CMPK2	1.35493	0.000726
MAP4K4	1.34873	9.49e-13	TTC22	1.3549	7.15e-05
LAMC1	1.34764	5.63e-10	NCEH1	1.35366	2.04e-05
WNT5A	1.34725	3.31e-09	SLC1A1	1.35289	0.0085
RAPH1	1.34723	2.7e-08	IGSF9	1.35219	0.000548
DFNA5	1.34641	5.71e-10	ACTA2	1.35216	0.00402
RACGAP1	1.34498	1.99e-07	ISM1	1.35139	0.00864
B4GALT5	1.34491	2.89e-08	FOXC1	1.35099	0.000348
GLI3	1.34437	3.02e-09	SOX11	1.35081	0.00169
PTRF	1.34433	1.59e-08	CD47	1.3481	5.15e-05
HSPA6	1.34401	1.36e-05	SALL4	1.34731	6.43e-05
LYZ	1.34249	3.14e-05	CNNM4	1.34725	1.04e-06
ZNF267	1.34153	1.42e-08	ALS2CL	1.34533	0.000244
SERPINF1	1.34008	3.84e-07	DNM2	1.34501	4.15e-05
CENPW	1.33863	1.6e-07	HRH1	1.34498	4.53e-05
TRBC1	1.33849	0.000777	ITGB2	1.344	0.00853
MAP3K8	1.33792	3.7e-07	PPL	1.34355	1.99e-05
RELL1	1.33721	8.16e-07	ODF3B	1.3404	0.00119
PLOD2	1.33712	1.06e-09	PHLDA1	1.33993	1.95e-05
CTGF	1.33649	1.02e-06	FAM118B	1.33838	0.000138
MAML2	1.33625	1.01e-09	MDK	1.33655	0.000189
FAS	1.3336	2.31e-08	SLC16A1	1.33586	0.000593
CPNE8	1.33257	2.54e-09	CD300LF	1.33413	0.00208
CXCL10	1.33048	4.95e-05	GBP3	1.33357	0.00317
PRELP	1.33047	4.89e-07	PYCARD	1.33303	0.000371
SULT1C2	1.33038	0.00242	C11orf80	1.33261	0.000177
MARCKSL1	1.33026	4.09e-08	LAMA4	1.33237	0.0059
ITGA3	1.32864	7.36e-09	HS3ST3A1	1.33198	0.000204
FIBIN	1.32715	2.43e-08	RALA	1.33169	2.61e-05
ADGRG6	1.32665	3.07e-06	CAPN5	1.3313	0.000143
STS	1.3263	1.51e-10	MYH14	1.33104	0.000311
LTBP3	1.32628	2.64e-11	SLC45A3	1.331	3.45e-05
ANGPTL2	1.32417	3.56e-07	AURKA	1.33086	0.000983
BAZ1A	1.32415	1.2e-06	KIF20A	1.33083	0.000677
C1GALT1	1.32406	3.87e-07	ZNF185	1.33036	3.01e-05
PELI1	1.32384	3.84e-06	ANP32E	1.32955	7.55e-05
TCEAL7	1.32373	6.49e-07	TAP1	1.32951	0.00032
PLCB4	1.32371	1.53e-06	MCUB	1.32915	0.00155
RAC2	1.32333	0.000105	MAP4K4	1.32885	4.08e-06
CH25H	1.32328	1.81e-06	CALD1	1.32865	0.00142
PCDHB9	1.32224	3.66e-11	SOX9	1.32853	0.000163
PLSCR1	1.32172	2.74e-09	FOSL1	1.32839	0.000423
TUBA1A	1.3203	4.91e-10	MBOAT1	1.32701	5.16e-05
NAV1	1.31999	2.03e-09	ASPHD1	1.32601	0.000112
IER5L	1.31944	2.2e-13	CENPW	1.32382	0.00128
HMGA2	1.31922	1.5e-05	C1QTNF3	1.32277	0.00283
SGIP1	1.31893	4.64e-11	SRD5A3	1.32162	0.00115
WNT2	1.31861	1.94e-09	MFAP5	1.32067	0.0273
CTSB	1.31698	1.05e-10	KLF2	1.32062	0.0018
FERMT2	1.31622	8.21e-07	RMI2	1.32028	1.15e-05
OAS1	1.31586	3.3e-07	GDA	1.32009	0.00922
CDCA7	1.31573	0.000223	FAR2	1.31981	0.00133
NABP1	1.31542	5.91e-05	RAC2	1.31732	0.00256
C16orf54	1.31461	0.00155	TMEM133	1.31497	0.000296
ID3	1.31342	3.22e-08	DEPDC1B	1.30804	0.000929
CLIC1	1.31271	3.13e-10	CAP1	1.3075	3.78e-05
MIR99AHG	1.312	1.54e-07	TNNI2	1.30728	0.00113
HLA-DMB	1.31158	2.87e-06	TMSB10	1.30519	2.29e-05
CCDC144NL-AS1	1.31135	8.34e-10	DGKH	1.30506	0.0002
GLYR1	1.31125	5.06e-06	TRBC1	1.30502	0.0299
MDK	1.31117	1.14e-07	NAPRT	1.30496	0.000489
SH3PXD2B	1.31112	6.14e-12	CDCA3	1.30447	0.00129
SUCNR1	1.31006	7.52e-06	SPOCK1	1.3039	0.00291
CYBRD1	1.30999	9.02e-06	TGIF1	1.30366	4.24e-06
ANKRD22	1.30859	1.07e-05	HCP5	1.3031	0.000613
PCSK5	1.30811	1.56e-07	MATN3	1.30253	0.0125
NUSAP1	1.30747	2.84e-06	SEMA4B	1.3005	0.000104
SUSD2	1.30592	1.86e-06	NMI	1.2996	8.95e-06
PHTF2	1.30458	3.61e-09	PYGB	1.29733	0.000138
SDC1	1.30438	5.96e-09	GRTP1	1.29595	0.000708
MRVI1	1.30393	2.88e-09	PXDN	1.29472	0.00271
BCL6	1.3033	7.65e-09	LINC01094	1.29383	0.00647
TSPAN8	1.30328	0.0136	UBE2L6	1.29356	0.000512
MS4A1	1.30326	0.0444	ARRDC2	1.29244	0.000718
LEMD1	1.30149	4.61e-06	SHROOM3	1.29238	0.000282
TNFSF10	1.30071	1.14e-06	CTSA	1.29163	2.37e-05
LZTS1	1.29945	6.57e-11	UBASH3B	1.29123	0.000946
HOMER1	1.299	1.28e-08	KPNA2	1.28694	1.54e-05
EREG	1.29774	0.000334	SESTD1	1.28688	3.82e-06
CXCL9	1.29765	7.02e-05	CENPE	1.28669	0.000274
LSAMP	1.2959	3.52e-06	ANOS1	1.28644	0.00283
FZD2	1.29395	1.24e-14	TPBG	1.28316	1.62e-05
SLC16A1	1.29341	8.38e-06	MOCOS	1.28181	0.00719
MX2	1.29192	8.77e-08	ARHGAP27	1.28168	5.1e-05
ID1	1.29154	3.04e-05	SLC6A10PB	1.28109	0.00125
OAS3	1.29147	3.93e-09	HOXB2	1.27971	0.00292
PEA15	1.29121	2.14e-09	RNF213	1.2797	0.000655
ANXA8L1	1.29099	1.24e-05	GPR35	1.27849	6.29e-05
GJC1	1.29089	6.95e-08	CHST11	1.27794	0.00206
RNF217	1.29088	2.54e-12	MCM2	1.27752	7.91e-05
PSMB8	1.29046	8.84e-06	GAPDH	1.27687	2.13e-06
SH3KBP1	1.28992	1.84e-09	UHRF1	1.2766	0.000303
RND3	1.28952	2.34e-06	RAPH1	1.2762	1.15e-05
PLXNA1	1.28904	4.9e-10	ADGRE5	1.27562	8.79e-05
DPYSL2	1.28867	1.94e-08	ENO1	1.27518	7.75e-05
FLNA	1.28803	4.24e-09	HBEGF	1.27506	0.00204
TRPC1	1.28595	1.94e-09	CMTM3	1.27495	0.00101
TRIM22	1.28575	2.15e-05	TFPI	1.27475	0.000665
OPN3	1.28567	2.01e-09	ISLR	1.27436	0.0132
GBP2	1.28506	2.26e-07	IER5L	1.27417	0.000214
IDS	1.28459	1.82e-11	BID	1.27366	3.69e-05
MUC5B	1.28456	9.89e-05	PRDX1	1.27241	0.00013
C11orf96	1.2837	1.61e-05	RNF128	1.27192	0.000182
CALCRL	1.28351	4.03e-07	HOXB6	1.27123	0.000216
TNFAIP3	1.2834	3.09e-05	ETV1	1.27013	0.00037
TUBA1C	1.28337	1.64e-09	OPN3	1.26863	1.22e-05
PDLIM7	1.28276	9.27e-12	RIT1	1.26698	6.02e-05
GDA	1.28263	0.0035	TNFSF15	1.26677	0.000373
CSF1R	1.28148	6.02e-06	MVP	1.26669	0.000109
GLRX	1.28079	0.000116	LINC00342	1.26466	0.00305
TRIO	1.28007	1.47e-12	UPP1	1.26384	3.49e-05
IL18	1.2799	2.15e-07	AKR1C3	1.26378	0.00618
CAP1	1.27981	5.65e-09	DOK4	1.26309	1e-05
CSTB	1.27974	1.12e-10	PDLIM3	1.2618	0.00611
E2F3	1.27941	3.18e-08	SLC5A3	1.25975	4.67e-06
FAM83D	1.27841	3.62e-05	BPGM	1.25894	1.05e-05
UACA	1.27761	2.96e-11	LDHA	1.25857	2.03e-05
AUTS2	1.27755	3.52e-08	ALDH3B1	1.25811	6.43e-05
SLCO3A1	1.27718	5.91e-09	LINC01503	1.25786	0.0107
LACC1	1.27557	2.56e-07	TRPM4	1.25661	1.38e-05
STK38	1.27452	4.71e-10	USP18	1.25616	0.00037
IFIT1	1.2735	4.56e-07	CXADR	1.25544	0.00115
KCNE4	1.27263	1.61e-06	IRF6	1.25481	0.000487
ANKRD10-IT1	1.27166	3.3e-09	LOC400043	1.25465	0.000517
ASAP2	1.27142	5.4e-12	RAI14	1.25291	2.98e-05
OLFML1	1.27137	2.47e-06	TMEM44	1.25289	3.27e-05
RECK	1.27064	1.57e-06	CST4	1.25269	0.00268
IFITM3	1.27005	3.78e-10	MFAP2	1.25258	0.00249
FAM63B	1.26933	6.15e-10	DDA1	1.25134	2.42e-06
PHLDA1	1.26897	8.86e-08	RASAL2	1.25128	0.000184
SLC9B2	1.26756	1.35e-10	SLC24A3	1.25125	0.0016
HOXB7	1.26704	1.07e-12	APOBEC1	1.25068	0.0256
IL10RA	1.26667	0.000179	PLA2G7	1.2498	0.0123
SSH1	1.26644	2.11e-10	CST2	1.24891	0.00241
SCEL	1.2657	4.29e-06	TM4SF4	1.24799	0.0169
LRCH1	1.2646	1.81e-08	AP1M2	1.24781	0.000138
ANXA2P2	1.26457	1.87e-13	PIAS3	1.24764	0.000129
PCDHB14	1.26444	1.33e-08	BAG1	1.24515	0.00107
PTPRG	1.26349	7.98e-11	CHEK1	1.24513	0.000394
PLEKHH2	1.26318	1.13e-07	FAM60A	1.2446	5.75e-06
EPS8	1.26288	6.62e-08	PON2	1.2426	7.9e-05
AMMECR1	1.26232	4.95e-10	IFI16	1.24088	0.0072
SUGCT	1.26075	2.67e-09	FRMD5	1.24061	0.000304
SLC43A3	1.26046	2.3e-09	RASSF7	1.24054	9.35e-05
RASAL2	1.26001	1.74e-16	CTSS	1.24015	0.00392
SMS	1.25896	5.15e-09	ABCC3	1.2397	0.00123
MMP9	1.25841	0.000776	PADI1	1.23968	0.00893
CALD1	1.25836	1.6e-11	ETHE1	1.23916	0.000197
MLLT11	1.25781	1.21e-09	SPATS2L	1.23911	5.96e-07
TMEM255A	1.25739	1.43e-06	CD52	1.23677	0.0298
HLA-B	1.25737	1.59e-07	LOC100127972	1.23531	0.00472
C1QTNF3	1.25703	1.91e-08	OIP5	1.23517	0.000755
LGMN	1.25653	5.27e-06	BICD1	1.2349	1.17e-05
GPX1	1.25388	5.2e-10	TRAK1	1.23462	4.73e-05
STYK1	1.25356	6.76e-06	TWIST1	1.23422	0.00318
NMI	1.2532	1.06e-07	VASP	1.23316	3.29e-05
CCDC71L	1.25213	7.23e-08	SLCO3A1	1.23261	0.000665
DHRS9	1.25123	1.83e-07	APLP2	1.23238	4.11e-06
BOC	1.25101	1.08e-06	IFI30	1.23179	0.00155
SEC23A	1.25069	9.06e-07	PTHLH	1.23158	0.00168
STAMBPL1	1.25034	7.55e-07	SLC2A14	1.23151	0.00178
PIEZO1	1.24843	3.77e-11	FZD2	1.23046	0.00022
CLDN2	1.24735	3.75e-05	B4GALT5	1.23038	4.23e-05
MSANTD3-TMEFF1	1.24722	7.05e-10	AHR	1.23016	0.00011
LDHA	1.24683	1.74e-07	SMYD3	1.22898	0.000339
ST6GAL2	1.24666	7.52e-06	YOD1	1.22865	8.71e-06
P2RX7	1.24617	1.7e-07	HELLS	1.22858	0.000145
TGIF1	1.24523	5.44e-12	STIL	1.22678	9.15e-07
ENPP2	1.24409	0.000169	CYBA	1.22634	0.0012
UBA6	1.24362	2.01e-07	LRRC31	1.22334	0.01
DCLK1	1.24273	0.000462	LOXL1	1.22329	0.00385
INPP5F	1.24248	6.61e-11	AP3M2	1.22304	0.000893
GAS7	1.24244	4.33e-08	MMP14	1.22245	6.29e-05
CXCL13	1.24228	0.0298	DPP3	1.22228	6.76e-07
TRIM14	1.24178	1.63e-05	STK26	1.21951	1.67e-05
IGKV1OR2-108	1.24105	0.00268	TGFBR1	1.21838	0.00108
MYO1E	1.24031	4.8e-12	EPHX4	1.21802	4.78e-05
FCGR2C	1.2402	1.09e-08	DDX58	1.21735	0.0012
ALDH1A3	1.2401	1.84e-06	LETM2	1.21678	0.00458
ANKRD50	1.23964	1.76e-13	FAM83E	1.21583	0.00061
STEAP2	1.23941	1.21e-09	TRIM47	1.21561	0.00085
GFPT2	1.23867	6.15e-07	HK1	1.21497	0.000707
NEK6	1.23865	1.9e-10	SBNO2	1.2144	0.000465
ATP1B3	1.23648	2.66e-07	STS	1.21332	0.000112
NEURL1B	1.23647	2.22e-08	TMEM92	1.21256	0.000181
CD47	1.23568	8.02e-10	ALDOA	1.21186	2.72e-06
TPST1	1.23528	8.14e-11	ST14	1.21122	1.99e-05
PLPPR4	1.23317	1.55e-07	CLDN1	1.20854	0.00543
ITGB4	1.23314	6.66e-09	TGFB1	1.20786	0.00498
TNFRSF10A	1.23285	3.15e-08	TSTA3	1.20779	3.1e-05
MEOX2	1.23221	0.000195	DDX60L	1.20426	4.72e-05
CTNNB1	1.23209	2.15e-08	PPP1R13L	1.20425	0.000126
IL1R1	1.2317	1.97e-08	ZFAS1	1.20419	4.17e-05
ULBP2	1.23159	5.09e-08	NET1	1.20381	1.77e-05
EMILIN1	1.2314	1.53e-10	ARHGAP42	1.2037	0.000245
HLA-DPB1	1.23105	4.18e-06	DSC2	1.20356	0.00112
CNRIP1	1.23093	1.01e-06	FLJ23867	1.20355	0.000206
ACTB	1.2303	4.93e-09	TTYH3	1.2005	0.000232
ADAM22	1.22853	3.95e-08	PLA2R1	1.20003	0.000237
ZYX	1.2281	8.37e-09	SAPCD2	1.19954	4.29e-05
CHML	1.22731	1.82e-08	ADAMTS6	1.19855	2.58e-05
MLIP	1.2267	0.00474	PTTG1IP	1.19837	1.36e-05
RASGRP1	1.22575	1.9e-05	SAMD12	1.1975	1.47e-05
SLC11A1	1.22485	8.18e-08	CDS1	1.19665	0.00019
PPP1R3B	1.22348	4.25e-09	PLPP2	1.19566	0.000349
ZNF703	1.22279	1.47e-09	GSKIP	1.19556	7.17e-05
TNFRSF19	1.22221	7.25e-08	KLK8	1.19537	0.0125
WFDC2	1.22182	1.09e-08	CTSB	1.1951	0.000659
MFGE8	1.22134	8.89e-14	LOC100130872	1.19291	0.00438
ABCA1	1.22037	3.35e-08	TCAIM	1.1928	0.000226
EOGT	1.21955	9.11e-09	TMEM265	1.19239	2.58e-05
GNS	1.21947	3.1e-09	HIST1H2BC	1.19237	0.000311
XYLT1	1.21715	6.4e-09	ASF1B	1.19074	4.46e-05
SRGN	1.2158	3.92e-06	ALYREF	1.19016	0.000396
C1QTNF5	1.21566	1.41e-11	SLC22A18	1.18986	0.000682
HLA-F	1.21537	3.68e-06	PARP9	1.18984	0.000236
TUBA1B	1.21426	2.94e-09	PLA2G16	1.18917	0.000229
DNMT1	1.21361	3.98e-07	SLC44A1	1.18863	2.05e-06
NCK1	1.21349	1.64e-10	ID3	1.18726	0.00211
ITGAV	1.21297	1.95e-11	PARP4	1.18699	2.04e-05
RCN3	1.21192	2.24e-10	TYMP	1.18571	0.000686
MXD1	1.21163	7.03e-05	NFYA	1.18569	6.83e-05
MELK	1.21152	4.19e-06	CDK7	1.18546	3.33e-05
CD69	1.21115	0.0088	ZNF532	1.18514	0.000951
MSRB2	1.21032	3.04e-08	DSG3	1.18422	0.0155
PRKCI	1.20956	1.08e-10	LAYN	1.18418	0.00482
C5orf46	1.20937	5.5e-07	NUP62	1.18376	7.37e-05
MDFIC	1.20904	2.26e-07	EZH2	1.18372	1.83e-05
HLA-DQA1	1.20874	0.0204	MREG	1.18363	2.62e-05
ST6GALNAC5	1.2086	1.48e-06	PLBD1	1.18099	6.82e-06
GNAI1	1.20843	7.73e-09	CD86	1.18065	0.0187
EMILIN2	1.2084	1.95e-08	NRG3	1.17969	0.00301
FGL2	1.20763	0.000403	PARP14	1.17908	0.000238
FOXF1	1.2064	4.4e-06	PCDH1	1.17818	7.78e-05
SLC16A6	1.20493	4.61e-06	IFITM2	1.17808	0.00467
TWSG1	1.20324	2.41e-11	NXF3	1.17711	0.0083
VEGFC	1.20241	6.46e-07	WDR72	1.17521	0.0253
PLA2R1	1.20222	2.5e-08	CTSV	1.17393	6.43e-05
SLFN5	1.20131	1.94e-08	CCDC74B	1.17386	0.000212
SIRPA	1.20093	3.38e-09	SAT1	1.17217	0.00161
HAVCR2	1.20039	4.3e-08	PRRX1	1.17164	0.00871
TMTC3	1.20023	9.35e-10	PFDN2	1.17039	3.37e-05
KIAA0930	1.20014	2.38e-10	MTFR2	1.16946	9.16e-05
EPB41L2	1.19991	1.05e-07	RAN	1.16926	0.000269
SNX10	1.19971	7.11e-08	BAMBI	1.16922	0.00111
AGR3	1.19955	0.0206	EGFL6	1.16806	0.00282
RIT1	1.19908	9.19e-08	SLC2A3	1.16728	0.00178
PRRG1	1.19888	9.34e-10	CORO1C	1.16641	0.000431
RHOJ	1.1984	2.36e-05	IL7	1.16606	0.00117
MMP14	1.19812	9.9e-11	EMB	1.16525	0.00372
GATA3	1.19772	6.37e-06	RAPGEFL1	1.16404	0.00644
MARVELD1	1.19769	9.34e-14	CDH1	1.16224	0.00236
FEZ1	1.19728	1.19e-06	ERI1	1.16219	0.000484
RAB8B	1.19686	1.59e-05	ITGB5	1.16211	0.000169
ENC1	1.19393	1.99e-11	YWHAZ	1.1613	3.22e-06
SLIT2	1.19344	2.96e-07	GDPD3	1.16068	0.000804
LMCD1	1.19322	2.46e-08	ADAP1	1.15972	2.47e-05
ICAM1	1.1931	2.22e-06	TTC9	1.1587	0.000475
RCSD1	1.19272	0.000444	TFPT	1.15831	0.000131
BMP2K	1.19199	2.2e-07	NARR	1.15701	0.00804
CALU	1.19099	1.9e-12	KLK11	1.15385	0.0476
TAP2	1.1904	3.55e-05	PLEKHA6	1.15362	4.87e-05
TIAM1	1.18962	1.82e-07	ENTPD1	1.15258	0.00194
FAT1	1.18861	2.71e-07	GALNT12	1.15254	0.000871
AMPD3	1.18829	1.3e-08	FDFT1	1.15236	0.000407
ATP11A	1.18821	6.33e-09	LOC100996760	1.15133	0.00173
AOC1	1.18761	0.0167	ASPH	1.15112	0.000486
HLA-A	1.18689	1.79e-07	MFSD4A	1.14959	0.00862
MEGF6	1.18651	4.88e-10	HAVCR2	1.14914	0.00716
GJB6	1.18649	0.00146	PRKCI	1.14825	3.87e-07
FZD1	1.18648	4.65e-11	LMO4	1.14767	0.000416
SELL	1.18629	0.0051	SLC6A20	1.14688	0.00805
MAD2L1	1.18597	4.22e-05	TYMS	1.14656	0.000233
MYADM	1.18595	9.43e-08	CANT1	1.14561	3.73e-05
KLHL6	1.18588	0.000558	LYZ	1.14549	0.00261
ELF3	1.18496	5.33e-05	NAV1	1.14434	0.000753
ZNF83	1.18424	1.14e-10	ACP5	1.14407	0.00427
ABI3BP	1.18418	3.26e-05	EPB41L1	1.14387	0.000281
ZC2HC1A	1.18368	3.64e-12	TIGD1	1.14316	1.53e-05
ACSL5	1.18357	0.00243	DCBLD1	1.14194	0.000146
CEBPB	1.18308	1.94e-08	ACOT7	1.14193	0.0012
CKAP2	1.18267	1.52e-06	CENPM	1.14131	0.000705
MAFF	1.18262	0.000101	TLCD1	1.13998	7.42e-05
APCDD1	1.18246	6.43e-08	TCF7L2	1.13887	4.6e-06
XDH	1.18246	0.00775	FOSL2	1.13881	0.00178
ADGRA2	1.18192	1.87e-09	SH3BGRL3	1.13873	0.00017
SAMD9L	1.181	6.08e-07	RNF145	1.13811	0.000311
CENPK	1.18079	5.45e-05	PELI1	1.13705	1.06e-05
C3orf70	1.18056	1.88e-05	KIF18B	1.13704	0.000694
SVIL	1.18001	1.25e-08	ONECUT2	1.13549	0.0105
ENDOD1	1.17934	5.06e-09	TXN	1.13525	1.63e-06
RTP4	1.17915	5.98e-09	BCL10	1.1347	8.03e-06
C1RL	1.17878	4.24e-11	ASL	1.1338	4.71e-06
ISG20	1.17757	0.000757	FBN1	1.13282	0.0291
EGR3	1.17661	0.00234	CDC6	1.1328	0.00158
RHBDL2	1.17564	1.29e-07	EIF5A2	1.13204	0.000941
DLG1	1.17529	2.04e-08	TESC	1.13169	0.00922
PTGS1	1.17467	4.21e-08	ZBED2	1.13165	0.00362
CX3CR1	1.17403	0.000128	NCAPG	1.13017	0.000221
POC1B-GALNT4	1.17386	1.98e-06	PTPN12	1.12912	4.77e-05
FOSL2	1.1728	4.12e-07	TGFB1I1	1.12829	0.00776
44445	1.17279	1.89e-05	TRIP10	1.12826	1.62e-05
PANX1	1.17262	3.32e-08	ACTN1	1.12819	0.000254
LCK	1.17235	0.000596	MPZL3	1.12808	3.09e-06
PGM2	1.17197	2.1e-08	STX7	1.12775	0.00142
PDE10A	1.17037	3.22e-08	COL16A1	1.12735	0.00668
SMAD9	1.17003	1.09e-05	EPS8	1.12643	2.75e-05
COL4A5	1.16896	2.71e-07	PIEZO1	1.12607	0.00105
KCTD12	1.16871	2.59e-06	CALU	1.12591	0.00017
ASPH	1.16851	2.22e-10	TMEM159	1.12564	1.82e-05
ENO1	1.16793	2.7e-08	ABRACL	1.12551	0.000312
RRM2	1.16791	0.00041	KCTD5	1.12474	1.05e-05
CCNB1	1.16722	1.27e-05	PPP1R18	1.1243	0.00419
PIK3CG	1.16644	0.000182	SPINT2	1.12142	7.81e-05
GOLM1	1.16628	4.14e-05	SMURF1	1.12098	0.000208
S100A16	1.16509	1.59e-08	ALAS1	1.12012	6.59e-05
AIF1	1.16375	1.64e-05	CFB	1.11998	0.0156
KLHL29	1.16367	2.96e-07	PARP3	1.11994	6.95e-05
IER3	1.1636	1.84e-08	IL4R	1.11982	0.000666
MCC	1.16324	5.2e-07	LAPTM5	1.11968	0.0147
ZWINT	1.16271	1.6e-05	MICAL2	1.11884	0.000607
UBE2D1	1.16183	7.35e-08	SERPINB9	1.11765	0.002
HRH1	1.1611	3.87e-07	HHIP	1.1169	0.00114
KATNAL1	1.16048	9.51e-11	CLDN12	1.11676	1.51e-07
GZMA	1.16036	0.00342	RBM8A	1.11671	2.81e-05
GRHL1	1.16005	3.26e-07	SGK223	1.11562	0.000607
LIF	1.15856	1.86e-07	PRRG4	1.11463	7.97e-05
MCTP1	1.15781	5.01e-07	PTBP3	1.1145	3.78e-05
ANKRD44	1.15744	0.000244	EIF4E2	1.11421	7.81e-05
MPEG1	1.15728	0.00282	B4GALT4	1.11348	3.28e-05
DDX60L	1.15701	1.06e-07	SLC5A1	1.11322	0.0484
SCRG1	1.15653	0.000194	KIAA1217	1.11289	8.04e-07
FUT11	1.15598	4.14e-09	TUBA1C	1.11198	0.000212
CXCL16	1.15539	6.41e-11	DCBLD2	1.11163	0.00301
CBFB	1.15533	1.87e-09	GPX8	1.11161	0.00341
SMYD3	1.15434	3.95e-12	44448	1.11049	0.000166
ETS1	1.15356	2.47e-05	ETS2	1.1086	0.00159
BAG2	1.15208	4.19e-06	GINS1	1.10844	0.000941
FAM83B	1.15008	3.35e-05	STAMBPL1	1.10841	0.00022
ADAM10	1.14978	3.09e-09	AGMAT	1.10836	0.0116
RRAS	1.14925	1.12e-08	MICU1	1.10786	2.73e-05
NHSL2	1.14898	1.61e-07	GSTP1	1.10607	5.54e-06
NINJ2	1.1483	2.42e-09	TACC3	1.10558	0.000166
OLFML3	1.14827	1.96e-06	N4BP1	1.10518	4.07e-05
CCR1	1.14801	6.86e-05	ALPK2	1.10458	0.00573
ATP8B2	1.14686	1.83e-05	CAPN12	1.10436	0.00126
ECM1	1.14636	3.76e-11	PLEKHG1	1.10402	0.00299
FMNL2	1.14458	1.66e-09	SLC37A1	1.10379	3.8e-05
FAM20C	1.14445	6.61e-11	DOCK6	1.10361	0.000111
SAT1	1.14431	2.64e-08	HENMT1	1.10297	0.00357
MYH10	1.14347	6.97e-08	CLDN7	1.10268	0.0015
PAQR8	1.14302	0.000124	DUSP10	1.10225	0.0015
APCS	1.14137	2.57e-05	ADAMTSL4	1.10207	0.00627
BCL10	1.14112	3.04e-06	TRAC	1.10193	0.0471
DUSP6	1.14053	1.38e-05	MFGE8	1.10017	0.00402
TIGAR	1.13993	2.93e-07	TAP2	1.09949	0.00363
ADGRF1	1.13979	4.41e-06	ZNF267	1.09924	1.83e-05
IRAK2	1.13978	5.39e-09	CST3	1.09868	6.14e-05
MEF2A	1.13938	7.35e-08	MIR1204	1.09859	0.00186
KLF12	1.13932	4.96e-06	CABLES1	1.09854	0.000468
COPS8	1.13879	1.62e-11	TMC6	1.09712	0.000174
PON2	1.13858	5.83e-09	MYL12B	1.09699	2.61e-06
ARHGAP26	1.13756	4.68e-11	TYROBP	1.09672	0.0253
MAST4	1.13693	2e-08	HSPH1	1.09552	0.000129
JUNB	1.1356	2.64e-07	C1QB	1.09535	0.0455
TAP1	1.13555	8.31e-07	RND1	1.09506	0.000607
ZG16B	1.13548	0.000518	FERMT3	1.09345	0.00409
CYR61	1.13488	0.000214	B3GNT5	1.09271	0.000675
ANKRD6	1.13476	4.68e-09	BMP2	1.09183	0.00773
CCDC74B	1.13402	8.16e-12	THAP9-AS1	1.09179	6.68e-06
ERG	1.13389	5.91e-05	LOC105375172	1.09119	0.0193
MAF	1.12957	0.000459	AMMECR1	1.09102	4.73e-05
KCNT2	1.12945	4.34e-09	KIF13B	1.09097	0.000528
IFNGR1	1.12936	2.89e-06	IER3	1.08939	0.00183
GLIPR2	1.12887	4.19e-05	RHOF	1.08922	0.00026
PPL	1.12857	5.35e-07	F12	1.08906	0.0021
SOD2	1.12857	2.9e-07	DIAPH3	1.08904	1.59e-05
GGT5	1.12829	9.62e-12	MYO1E	1.08848	1.47e-05
PCDH18	1.1281	8.02e-07	MYD88	1.08829	3.8e-05
C1orf116	1.12797	0.000164	TFRC	1.08785	0.00013
TRNP1	1.12622	2.75e-06	EHD1	1.0877	0.00044
TUBB6	1.12617	5.95e-06	TNIK	1.08736	0.000168
ITPR3	1.1258	1.38e-08	SERPINB7	1.08607	0.00313
PLS1	1.12418	0.00904	GPNMB	1.08577	0.0199
FEZ2	1.12394	9.31e-07	SRD5A1	1.08563	0.000443
TNIK	1.12354	2.04e-06	SCO2	1.08539	0.00151
TMEM45A	1.12267	6.11e-06	EXPH5	1.08536	1.95e-05
PLEC	1.12254	6.28e-11	SMS	1.08481	1.73e-06
STX7	1.12165	7.86e-09	ACP6	1.08362	0.000132
SERPINA3	1.12067	0.0155	MXRA8	1.08236	0.00534
NCOA7	1.11978	2.7e-07	MYLK	1.08213	0.0474
ATXN1	1.11964	4.74e-10	LRP8	1.08048	0.00055
OSR2	1.11949	5.39e-05	IFITM1	1.07996	0.00696
NRK	1.11943	0.000307	ITGAM	1.07947	0.0135
QKI	1.11933	4.74e-08	ALDOC	1.07946	0.00178
SGCB	1.11924	9.31e-12	CMTM6	1.07924	1.1e-05
TSHZ3	1.11896	1.09e-08	CYTH2	1.07902	0.000117
MITF	1.1186	2.21e-11	DHCR7	1.07733	0.000706
APOL1	1.11857	2.98e-10	SPICE1	1.07512	1.24e-06
MYO1D	1.11803	3.78e-07	NAB1	1.07485	1.05e-05
ZNF365	1.11774	3.36e-10	CYSTM1	1.07322	0.000351
FOXF2	1.11757	6.71e-06	MAP3K8	1.07186	0.00574
NDNF	1.11705	2.27e-06	PHF19	1.0703	0.000327
GALNT5	1.11685	9.77e-06	PRDM1	1.06976	0.00943
TLR1	1.11667	6.95e-06	KLHL7	1.06875	0.00043
NR2F1	1.11559	9.11e-06	LYN	1.06854	0.00208
DTL	1.11542	4.66e-05	TAF9B	1.06852	0.000655
CD300LF	1.11523	1.16e-06	PNPLA3	1.06625	0.00436
PDP1	1.1151	2.12e-10	CHML	1.06603	0.000349
BTN3A2	1.11471	4.04e-05	SRI	1.06502	6.54e-05
SLC12A2	1.11437	1.45e-06	IL1A	1.06415	0.0173
EHBP1	1.11321	1.94e-08	THY1	1.06313	0.014
ESM1	1.1132	1.24e-05	FGD5	1.06243	0.00198
CYGB	1.11232	6.88e-10	SYS1-DBNDD2	1.06208	0.000131
MREG	1.1113	1.21e-08	TIGAR	1.06171	0.00105
PLS3	1.11093	1.57e-09	TMCC1	1.06103	8.72e-06
KCNN4	1.11085	1.15e-07	RNF19B	1.06052	0.00178
GNA13	1.1108	1.25e-06	SMARCA4	1.06036	0.000213
EGFL6	1.11064	3.87e-06	HDGF	1.05916	4.05e-05
CDC42EP5	1.1101	9.33e-05	RUVBL1	1.05899	3.31e-05
JCHAIN	1.11008	0.0124	SERTAD4	1.05873	0.000494
CORO1A	1.10944	0.000807	ATP11B	1.05751	3.8e-05
PKIA	1.10935	5.54e-08	ABR	1.05745	0.000823
IKBIP	1.10913	3.62e-07	SAMD9L	1.05737	0.00105
HMG20B	1.10877	6.63e-08	ATP1B3	1.05659	0.000913
KDM2A	1.10865	4.34e-08	KLF4	1.05538	0.00972
IGLL3P	1.10854	0.000209	PPP1R15A	1.05531	0.00193
GLI2	1.10824	1.08e-10	CLIP2	1.05507	0.00317
CCDC88A	1.10664	4.84e-09	STX1A	1.05496	0.000245
BICD2	1.1061	2.17e-08	RHOC	1.05496	0.000146
PTK2	1.10576	2.46e-11	ASS1	1.05332	0.0022
ABHD17C	1.10563	6.41e-05	CNIH4	1.05309	2.09e-05
ETS2	1.10559	0.000239	DST	1.05288	0.00047
YWHAB	1.10542	1.45e-07	CDH2	1.0523	0.000459
GPR87	1.10466	0.000392	PRRG1	1.05115	0.000175
A2M	1.1046	2.38e-08	TM4SF5	1.05041	0.0224
IFI6	1.10369	2.12e-06	SPP1	1.05039	0.0323
PLK2	1.10235	6.81e-07	COL9A2	1.05036	0.000511
ZNF281	1.10107	7.21e-09	CASP1	1.05004	0.017
SGK223	1.09927	3.78e-07	RGS10	1.04972	0.0156
HPSE	1.09893	9.79e-07	ATL3	1.04936	3.64e-05
RNASEL	1.0985	2.16e-08	PIK3C2B	1.04932	4.37e-05
ZNF217	1.09819	2.65e-06	RHBDF1	1.04926	2.3e-05
PRKG1	1.09814	6.1e-09	SPINT1	1.04897	0.0017
KATNBL1	1.09812	4.76e-07	PHLDA3	1.04882	0.000543
SLC22A3	1.09781	7.77e-06	IGSF6	1.04868	0.0186
MSMO1	1.09759	1.16e-07	KDM5B	1.04784	7.33e-07
ST3GAL1	1.09753	8.9e-09	IRF1	1.04778	0.0013
SMURF1	1.09747	1.66e-11	STRIP2	1.04767	0.00753
P3H1	1.09696	1.47e-11	SIPA1L2	1.04717	0.00284
UBE2L6	1.09661	2.94e-07	KIF23	1.0469	0.000133
FPR1	1.09621	7.77e-05	FEN1	1.04683	3.98e-05
PRTFDC1	1.0959	4.84e-09	PNMA1	1.04636	0.000889
RHPN2	1.09546	0.000237	MROH6	1.04526	3.8e-05
DBN1	1.09487	2.78e-10	CASK	1.04433	5.65e-05
TLR4	1.09453	0.00023	MAFF	1.04403	0.00309
TRAM2	1.09427	4.21e-08	LOC100506248	1.04303	3.34e-05
ZNF117	1.0939	9.28e-09	GSK3B	1.04233	0.000374
CEP55	1.09293	4.64e-05	MPZL1	1.04166	2.88e-05
LRCH2	1.09278	2.44e-08	IRF9	1.04095	0.000194
LPAR5	1.0924	2.48e-05	HLA-J	1.04087	0.000527
PKDCC	1.09193	5.11e-09	SHB	1.04074	0.000475
GNA15	1.09178	8.27e-08	TPI1	1.03952	0.000202
ITGB1BP1	1.09054	4.34e-10	ZDHHC3	1.03879	5.28e-06
PKD2	1.08996	2.02e-08	SERTAD3	1.03841	0.000361
LOC101928361	1.08984	0.00113	TP53RK	1.03638	6.41e-05
MPDZ	1.08932	3.79e-06	COL7A1	1.03587	0.00061
PDGFRL	1.08904	9.41e-05	VCL	1.03543	0.000132
C3AR1	1.08893	6.68e-08	GPSM2	1.03531	0.000705
INTU	1.0886	2.31e-09	TUBA1B	1.03397	0.000243
ERI1	1.08775	6.81e-08	G6PD	1.03377	0.0012
NR2F2	1.0876	2.02e-08	RAB11A	1.03329	1.22e-05
IRF9	1.08748	8.67e-08	KDELC1	1.03329	0.00318
CCL2	1.08741	0.00356	PRSS8	1.03274	0.0107
HOXA5	1.08725	8.23e-07	ZDHHC7	1.03246	9.55e-06
CSGALNACT1	1.08646	5e-06	COLGALT1	1.02998	0.000157
ADAMTS6	1.08645	1.14e-08	MCM4	1.02785	3.35e-05
CARD6	1.08571	4.64e-08	SAE1	1.0256	0.000204
AHNAK	1.0857	4.61e-08	TMEM139	1.02504	0.0203
DCP2	1.08545	5.78e-07	PTAFR	1.02327	0.0026
PHF14	1.08534	4.95e-09	PLLP	1.02323	0.00589
EVA1C	1.08528	2.26e-07	DLG1	1.02202	1.83e-05
BPGM	1.08445	9.99e-09	ORMDL2	1.02188	1.49e-06
SPRED1	1.08383	3.3e-10	INPP5D	1.02159	0.0258
C3orf58	1.08364	1.16e-08	SLFN5	1.02133	0.00228
RUNX1-IT1	1.08223	6.42e-08	TAGLN	1.02027	0.0259
TUBA4A	1.08161	1.34e-07	TREM2	1.01975	0.0402
CLIC4	1.08135	1.77e-08	RND3	1.01948	0.00385
DRAM1	1.08048	2.26e-09	LRP5	1.01856	0.00108
HSPG2	1.08045	4.24e-12	TRAF4	1.01782	0.000218
SLC44A1	1.0804	1.33e-09	DCTN5	1.01773	6.09e-05
CYP3A5	1.0797	0.0222	TNFRSF10B	1.01692	0.000654
CNIH4	1.07913	4.28e-08	PFN1	1.01689	0.000526
ENG	1.07857	1.73e-08	FOXF2	1.01617	0.00532
IL13RA1	1.07792	1.38e-09	ADSS	1.01561	2.86e-06
CACNA1D	1.07782	1.92e-05	TNFSF10	1.01547	0.00212
CTSA	1.07779	1.78e-11	DYNLRB1	1.01465	5.55e-05
YWHAZ	1.0772	4.95e-07	SLC45A4	1.0145	0.000218
TMEM47	1.07669	2.06e-10	HDAC9	1.01436	0.00189
SH3RF3	1.07648	4.14e-11	GMDS	1.01358	0.00738
HIF1A	1.07614	6.42e-10	ARL4A	1.01347	0.00147
WWTR1	1.07537	5.33e-08	DEPDC1	1.01335	0.00262
KRT6A	1.07508	0.00264	SYT13	1.01313	0.0106
S100A13	1.07477	6.18e-09	DOCK5	1.01301	8.09e-06
YWHAH	1.0746	2.34e-10	RGS1	1.01296	0.0353
FYN	1.07428	3.91e-05	TFCP2L1	1.01282	0.000197
IFNAR2	1.07248	6.39e-07	BTBD10	1.01239	4.85e-05
LAIR1	1.07129	5.1e-07	SLC39A11	1.01169	9.09e-05
CPNE2	1.07115	7.62e-09	IER5	1.01082	0.00143
BNIP2	1.07095	1.08e-06	CAPN1	1.00974	0.000277
YAP1	1.07071	1.73e-10	PIK3C2G	1.00937	0.036
INS-IGF2	1.07057	0.00166	OSMR	1.00913	0.00304
NEDD9	1.07031	2.37e-05	NEK6	1.00743	0.000424
FMO3	1.07023	4.75e-05	CPNE8	1.00656	0.000176
FOXL1	1.06873	1.34e-08	COL6A3	1.00593	0.0213
TBCB	1.06848	1.71e-11	OCLN	1.00568	0.00239
SOX11	1.06847	6.69e-06	SLC35F2	1.00497	0.000188
PRC1	1.06826	1.42e-06	ALDH3A1	1.00482	0.0448
ATP10D	1.0682	2.62e-08	PLXNB2	1.00439	0.000243
MAN1C1	1.06781	4.16e-06	GCNT2	1.00426	0.0254
N4BP1	1.06766	1.88e-07	MGAT4B	1.00386	0.00026
ABR	1.06732	1.87e-09	ZDHHC20	1.00379	6.17e-06
LMO4	1.06704	5.57e-11	NRP2	1.00368	0.000792
S100A14	1.06699	0.000371	SLC52A3	1.00292	0.00442
AP1S3	1.06535	3.45e-07	PARD6B	1.00221	0.00151
FMNL3	1.06471	1.62e-08	CAST	1.00141	3.22e-06
TMEM43	1.06394	2.75e-10	KCTD1	1.00096	0.000132
TRIM31	1.06367	0.0112	CSTF2	1.00093	9.57e-05
JAM3	1.06297	2.83e-08	ATAD2	1.0002	0.00181
CILP	1.0629	0.00129	COL4A1	0.998457	0.00541
PGK1	1.0629	4.4e-07	LRRFIP1	0.995152	2.26e-06
EBF2	1.06273	0.00219	SGO2	0.989661	0.000255
IGKV1OR2-118	1.06263	0.00541	KMO	0.988408	0.00416
C2orf27A	1.06239	3.53e-10	HLA-B	0.987622	0.000779
B3GALNT1	1.06207	7.96e-09	GRN	0.978103	0.000331
PLN	1.06113	0.00197	TNFRSF10A	0.977188	1.83e-05
LAP3	1.06075	1.81e-05	ACTB	0.97653	0.000135
LRP12	1.06036	9.23e-11	ARHGDIB	0.974763	0.0105
EGLN3	1.06013	0.000122	TJP3	0.972102	0.00112
STAT1	1.05941	1.59e-06	BAIAP2	0.971134	0.000214
RBMS2	1.05911	5.23e-12	LPCAT2	0.962843	0.000577
KRT8	1.059	0.000443	SP110	0.961789	0.0013
TUBB	1.05789	6.18e-10	H2AFY	0.955533	4.15e-05
TAF9B	1.05734	2.93e-07	SH3RF2	0.951588	0.000964
DYRK2	1.05725	1.36e-08	FLNA	0.941692	0.00522
CBL	1.05707	3.78e-07	SLFN13	0.936332	0.000391
44258	1.05655	2.08e-07	BPNT1	0.933439	0.000253
PTPRM	1.05647	1.23e-07	SGMS2	0.931476	0.000237
HILPDA	1.05607	3.51e-08	ADAM10	0.929887	1.95e-06
HSD17B6	1.05596	0.000971	GALNT10	0.927473	0.000485
SWAP70	1.05588	8.92e-06	UBA6	0.925444	2.58e-05
LOC100507334	1.05585	1.54e-05	CTNNA1	0.924842	7.96e-07
MVP	1.05446	6.28e-09	BCL2L1	0.922965	0.000235
PTTG1	1.05445	2.27e-05	SH3RF1	0.918941	0.000462
UGCG	1.05413	1.45e-06	CTSC	0.913248	0.00252
ITGA5	1.05356	5.34e-07	SPTLC2	0.908093	4.57e-05
KIF14	1.05329	1.19e-06	SMAD3	0.906815	0.000181
RBFOX2	1.05298	1.06e-11	NADSYN1	0.902454	0.000197
NRP2	1.0524	1.06e-10	ABCG1	0.898847	0.00201
ACSL4	1.05235	7.33e-08	HMGCS1	0.885795	0.00134
SPAG1	1.05206	6.36e-09	GLI2	0.874499	0.00168
SGMS2	1.05204	1.38e-05	DUSP6	0.872366	0.000131
GNPTAB	1.05174	1.02e-08	ARPC5L	0.864814	7.93e-05
CYB5R2	1.05165	7.02e-12	ITGB1	0.864811	0.00013
ITPRIPL2	1.05152	6.6e-16	HLA-A	0.863354	0.000334
VCL	1.05094	2.35e-08	CTTN	0.851081	7.42e-05
IER5	1.05059	1.29e-05	VDAC1	0.850324	1.72e-05
CHIC2	1.05015	5.05e-08	CFL1	0.817804	5.6e-05
LNPK	1.04999	2.15e-08	AP2B1	0.817158	5.01e-06
SMC4	1.04957	4.47e-07	UHMK1	0.814325	3.06e-05
TRAF3IP3	1.04919	0.00148	NECTIN2	0.747954	0.000111
LIMS1	1.0486	6.34e-09	CDC42	0.743702	0.000202
HENMT1	1.04847	1.61e-07	PAK2	0.686507	0.000363
RHOBTB1	1.04722	1.85e-08	HTRA3	0.631513	0.000792
ERAP2	1.04684	0.00599	HIST1H3F	0.607306	0.0216
MELTF	1.04676	8.67e-08	NME7	0.605233	0.0036
MRGPRF	1.04601	0.000171	MUC3B	0.520376	0.014
ANKRD29	1.04546	0.000428	RAP2B	0.175645	0.448
PDZK1IP1	1.04424	0.00034	SH3KBP1	-0.0101597	0.897
PDZD2	1.04399	4.51e-08	CCL13	-0.0887929	0.00956
MEF2C	1.04349	3.42e-05	BCL2L14	-0.101629	0.00439
P2RX5-TAX1BP3	1.04282	1.17e-09	HOTAIRM1	-0.123361	0.00509
FLRT3	1.04249	0.000319	ZNF365	-0.127481	0.0028
ATP8B4	1.04224	6.79e-05	CD300A	-0.128054	0.0016
SMOC2	1.04195	0.000917	NANOS1	-0.130888	0.00102
TMEM176B	1.0415	7.34e-06	SCARA5	-0.14229	0.00553
MICB	1.0398	3.06e-05	WISP3	-0.145176	0.0025
GALNS	1.03952	2.95e-10	EFNA2	-0.17133	0.00195
AP1S2	1.03935	9.99e-06	COL4A3	-0.172565	0.000823
DMBT1	1.03907	0.0406	DLEU2	-0.172788	0.00333
TEAD1	1.03881	9.2e-09	SOX6	-0.182395	0.00101
DUBR	1.0383	2.33e-10	CALML4	-0.191447	0.00113
LPCAT1	1.03829	8.78e-07	EPOR	-0.19429	0.000897
FDCSP	1.03784	0.0234	WNT6	-0.205087	0.000396
RHOH	1.03732	0.0127	PDPN	-0.219739	0.00209
SMAD7	1.03706	5.58e-08	SEMA6A	-0.236794	0.000304
PCNX2	1.03635	3.3e-10	OLFM1	-0.240879	0.000917
DLGAP5	1.03619	0.000141	ABCA8	-0.243347	0.000782
LATS2	1.03594	7.3e-09	CKAP2	-0.246027	0.695
SPRY4	1.03591	6.44e-10	IGFBP1	-0.250735	0.00177
HCP5	1.03587	0.000136	DKK3	-0.253997	0.000995
EPB41L3	1.03526	0.00136	LOC101928269	-0.267941	0.00104
LOC101926921	1.03434	7.77e-07	CDKN2A	-0.273283	0.00169
VCAM1	1.03428	0.000527	EPS8L2	-0.279228	0.000316
PYCARD	1.03418	9.77e-06	GPC3	-0.289101	0.00159
RECQL	1.03398	2.47e-09	NEB	-0.298587	0.00755
ASPHD2	1.0339	2.68e-06	KITLG	-0.318022	0.000767
IFI35	1.03359	4.12e-08	MSX2	-0.333203	0.000492
PRICKLE2	1.03355	5.91e-08	ZMAT1	-0.334504	5.87e-05
TMOD3	1.03352	1.01e-07	CLU	-0.339291	0.000544
KLF2	1.03258	5.43e-05	GAD2	-0.34138	0.00085
ADAM17	1.0318	7.53e-09	THRSP	-0.345579	0.0145
SLC7A7	1.03131	6.42e-05	PPP2R2C	-0.34953	4.71e-05
IBSP	1.0312	5.17e-06	FOXP2	-0.352268	0.000157
SDC4	1.031	7.72e-09	PTPRC	-0.352355	0.0263
BAIAP2L1	1.03079	2e-05	CD36	-0.355202	0.000245
HOXB6	1.03077	4.98e-09	GUCY1A2	-0.356257	0.000296
EIF4G3	1.03065	7.95e-10	INSM1	-0.362568	0.00123
CORO2A	1.03025	0.000952	MACROD2	-0.366209	0.000403
NAP1L1	1.03011	2.08e-07	SFRP1	-0.37711	0.000934
OSBPL8	1.02966	1.06e-07	LMNA	-0.383922	0.000213
RALA	1.02941	1.39e-07	PTGER3	-0.387827	0.000282
LOC400043	1.02896	1.15e-06	SKAP2	-0.401161	0.00439
MAP4K5	1.02818	9.67e-09	SLC3A1	-0.402967	0.00111
TPM1	1.02808	4.47e-07	GATM	-0.419083	0.000456
EFEMP2	1.02774	2.3e-10	HOPX	-0.425016	0.00105
UHMK1	1.02724	4.51e-07	PDLIM4	-0.43471	0.00613
HLA-G	1.0269	2.12e-06	LOC101930404	-0.44415	0.0182
MBOAT1	1.02655	4.06e-08	NT5DC2	-0.448217	0.000423
THAP9-AS1	1.02597	4.23e-08	SCN7A	-0.452265	0.00012
NEK2	1.02543	6.07e-05	HEYL	-0.459027	0.00128
EFNA1	1.02529	3.12e-07	ACACB	-0.460155	1.64e-06
PARP9	1.02515	8.9e-10	MIR7-3HG	-0.460752	0.00161
APBB1IP	1.02488	9.48e-05	NEGR1	-0.484417	6.05e-06
HPS3	1.02482	9.45e-07	MPPED2	-0.495978	2.09e-05
FGF7P3	1.02459	2.51e-05	GNAS	-0.508364	0.00183
BICC1	1.02421	3.55e-05	FGFR1	-0.575411	4.47e-05
ARL10	1.02361	2.61e-09	GATS	-0.578691	0.00111
SPTAN1	1.02226	5.28e-10	DNASE1	-0.589479	0.000854
KDM5B	1.02219	6.82e-12	MST1L	-0.597037	8.94e-05
OGFRL1	1.02217	1.46e-06	TRIM74	-0.598289	0.000892
GINS1	1.02213	2.85e-05	CRH	-0.649159	0.00449
MAST2	1.02123	8.65e-09	SLC17A4	-0.659299	5.94e-05
PHF20	1.02109	1.12e-06	CPEB3	-0.668157	0.0001
TMEM87A	1.02047	5.56e-12	ZNF704	-0.670153	0.000183
UBE2S	1.01996	3.41e-07	TRHDE-AS1	-0.679393	0.00178
VMP1	1.01988	6.26e-05	DNAJB9	-0.725682	0.00202
PDLIM5	1.01936	6.1e-08	LOC101930322	-0.72839	0.0437
DDX39A	1.01761	4.93e-06	DCLK1	-0.730038	0.000108
CPVL	1.01754	0.000156	MPP7	-0.731348	0.000122
MIR24-2	1.01746	8.23e-07	FXYD2	-0.756103	0.00107
TBL1XR1	1.01734	4.53e-07	GPM6B	-0.765777	0.00214
MIR612	1.0173	1.92e-09	PIWIL2	-0.790598	0.0014
VIM	1.01722	2.09e-06	ENPP1	-0.801937	0.00235
PTPN13	1.01689	8.28e-08	SLC39A8	-0.807079	0.000592
RIN2	1.01675	1.08e-10	SLC30A2	-0.813763	0.000137
FGD5	1.01643	1.23e-06	HRASLS5	-0.865303	0.00163
ZFHX4	1.01643	2.59e-07	WDFY2	-0.89029	7.7e-05
SCGB2A1	1.0163	0.0049	PPP2R2D	-0.890494	0.000177
ST6GAL1	1.0158	3.46e-05	SLC35G1	-0.893911	0.00332
TAGLN2	1.01535	7.65e-09	FIGN	-0.917116	8.51e-06
SFXN3	1.01502	3.09e-10	MUC15	-0.921909	0.000139
SPTLC2	1.01468	6.97e-07	SLC25A27	-0.924246	0.000117
SYTL4	1.01453	1.01e-12	TMEM56	-0.925978	0.000138
XRCC4	1.01443	1.62e-08	NRCAM	-0.969157	0.000613
MCM6	1.01402	1.42e-06	CFTR	-0.981445	0.000304
PLEK2	1.01395	8.42e-06	PTPRS	-0.991454	0.000147
JUP	1.01368	5.1e-08	CRAT	-0.994775	0.000648
FKBP10	1.01319	1.36e-10	LOC101928535	-0.996651	0.00128
PRDX1	1.01316	1.99e-07	RAB3D	-1.00629	0.0112
DYNLT3	1.01306	7.09e-11	TPCN2	-1.00863	0.00156
AGFG1	1.01276	8.02e-07	PACSIN1	-1.00875	0.000103
EPDR1	1.01166	4.2e-08	MMRN1	-1.01055	0.00282
MIR21	1.01162	7.28e-08	NAA16	-1.01057	4.15e-05
FOXC1	1.01155	1.65e-06	ARHGEF26	-1.01264	7.34e-05
C3orf80	1.01153	7.67e-09	ARHGDIG	-1.01318	0.00059
ALOX5	1.0106	5.16e-09	NUAK2	-1.01446	0.00116
UBE2E2	1.00986	3.76e-08	CIRBP	-1.01574	5.02e-05
SLC8A1	1.00962	2.13e-05	FAM217A	-1.01881	0.000229
MYO9A	1.0093	5.88e-08	RASD1	-1.021	0.00756
PTPN14	1.00854	3.92e-10	GPX3	-1.02294	0.00643
CRLF3	1.00774	7e-06	RPH3AL	-1.02361	0.000352
VGLL4	1.00772	5.6e-15	MST1	-1.02672	0.00228
TEP1	1.00656	4.09e-05	FXYD1	-1.02875	0.00171
SNX9	1.00589	7.28e-09	FUT1	-1.02934	0.00814
ATP2A2	1.00565	1.7e-07	NRG4	-1.03028	0.00226
TSPO	1.00498	2.24e-11	TP53INP1	-1.03592	0.000689
TMEM200B	1.00482	1.81e-07	NUPR1	-1.03648	0.0116
UCHL1	1.0045	2.03e-07	C2orf40	-1.03748	0.0259
SLA	1.00448	4.47e-05	CHRM3	-1.03952	0.00197
MPZL1	1.00362	4.46e-13	CACNB2	-1.04025	8.5e-06
SELPLG	1.0036	2.56e-06	PLA2G12A	-1.04059	4.44e-05
IL1RAP	1.00317	3.13e-10	CFAP70	-1.0441	9.58e-05
PFN1	1.00307	4.14e-06	MAP2	-1.047	0.00779
RASGRF2	1.00299	9.68e-08	CAMK1D	-1.04802	0.000705
HIST1H2BD	1.00281	6.62e-05	LOC100506098	-1.05111	0.00132
PLEKHA2	1.00263	7.73e-07	PDE3A	-1.05131	0.00694
MMP16	1.00258	6.99e-07	DAPL1	-1.05475	0.00118
PELO	1.00257	7.59e-08	TXNL1	-1.05824	8.07e-05
FCHO2	1.00248	1.51e-07	SPIDR	-1.05916	4.17e-05
ATP13A3	1.00248	1.08e-08	P4HB	-1.05965	0.0113
MACROD2	1.00224	7.23e-07	GNG7	-1.06247	2.54e-05
CRIP2	1.00214	9.13e-08	MAATS1	-1.06274	0.000262
CENPF	1.00207	1.58e-06	G6PC2	-1.06374	0.00421
CASP8	1.00183	4.17e-06	CTTNBP2	-1.06518	0.000182
CCNA2	1.00169	1.87e-05	GPAM	-1.06675	0.00455
PPP3CA	1.00143	4.78e-09	CEBPD	-1.06704	3.37e-05
ADCY3	1.00086	6.65e-08	RPL31	-1.06779	0.00352
JAK2	1.00032	1.06e-05	GDF10	-1.0679	0.000585
CDH6	0.994232	1.01e-08	ELL2	-1.06826	0.000252
PHACTR2	0.99181	6.12e-07	ALDH6A1	-1.0691	6.24e-05
SSPN	0.990568	4.26e-10	SRPX	-1.0707	0.0185
BMPR2	0.985754	3.14e-11	CYP4V2	-1.07209	0.000481
GALNT10	0.979054	1.06e-11	RARRES2	-1.07317	0.00365
DIEXF	0.976628	5.89e-11	GALNT16	-1.0737	2.67e-06
IFIT3	0.971482	1.02e-06	GOLGA8N	-1.07488	0.000296
CMTM6	0.968901	2.69e-11	LOC102724387	-1.07533	0.00233
ERO1A	0.968153	1.08e-08	STC2	-1.07572	0.00645
ARPC5	0.967514	1.08e-07	NEURL3	-1.07729	0.0171
H2AFY	0.95744	2.85e-08	ZNF503	-1.07782	0.00332
DOCK5	0.957302	1.99e-06	ST6GALNAC4	-1.07908	0.000129
RAP2A	0.956207	1.29e-07	APLP1	-1.08203	0.000874
NAMPT	0.955521	0.000351	PWAR5	-1.08313	5.91e-06
LACTB	0.952395	6.94e-08	COQ8A	-1.08409	0.000246
HNMT	0.950896	1.18e-10	PCDH9	-1.08615	0.000224
KIF1B	0.938876	7.75e-07	PLP1	-1.08687	0.0122
SYT11	0.938391	2.05e-10	FBXO22	-1.08798	0.00259
NET1	0.91839	1.32e-07	PPID	-1.08809	0.00264
NFKBIZ	0.916225	2.58e-05	SLC16A7	-1.08891	0.00144
CELF2	0.909663	0.000344	SLC25A34	-1.09041	0.000356
NRP1	0.909605	1.44e-08	FKBP5	-1.09283	0.00652
APLP2	0.901186	3.24e-09	WNK2	-1.09424	0.000398
CERS6	0.896522	3.33e-07	PDGFD	-1.09658	0.00427
SPATS2L	0.888179	6.82e-10	PSMD6	-1.09716	0.000367
SPIRE1	0.877709	2.21e-09	PCDHB5	-1.10085	0.00517
STX6	0.874689	2.93e-09	NEDD4L	-1.10086	0.00123
LPP	0.870823	2.69e-07	MKNK1	-1.10177	0.000285
AKT3	0.859892	9.18e-10	SDPR	-1.10212	0.0001
CPM	0.849899	1.21e-06	KIF1A	-1.10412	0.00163
ATP2C1	0.835463	7.8e-12	EEF1A1	-1.10478	0.00045
LEPROT	0.828771	2.74e-08	MTERF2	-1.10525	1.92e-05
KIAA1551	0.827382	0.000495	SIK2	-1.10536	3.33e-05
PTBP3	0.824848	2.75e-08	CYS1	-1.10913	0.00403
LHFP	0.819728	4.02e-06	PLXNA2	-1.10946	0.00522
MFHAS1	0.809907	1.31e-07	ID4	-1.11162	0.000412
FUS	0.792425	7.2e-07	CERS4	-1.11222	6.08e-05
LOC100129518	0.786055	6.41e-06	LOC101930583	-1.1176	0.00153
SKI	0.783575	2.04e-11	PELI2	-1.1215	0.0015
MR1	0.761952	1.35e-09	KCNAB1	-1.12579	0.000893
CFL1	0.759796	3.02e-07	LOC100289094	-1.12666	0.00406
ANKRD10	0.757267	2.56e-10	PEBP4	-1.12698	0.00086
EHF	0.75346	0.000391	ERN1	-1.12959	0.000712
MLLT3	0.737417	1.84e-08	NRTN	-1.13023	0.00104
CRTAP	0.666283	1.11e-07	SETBP1	-1.13024	0.000599
DUXAP10	0.660669	1.37e-06	SSR4	-1.13134	0.000101
DST	0.645962	1.23e-06	KCNJ5	-1.13197	0.000337
LRRFIP1	0.628037	1.7e-08	ANO5	-1.13224	0.000913
NORAD	0.535411	3.02e-09	SATB1	-1.1326	0.000237
SCIN	-0.120908	0.000802	TXLNGY	-1.13318	0.018
POU2AF1	-0.166852	0.000242	PLCB1	-1.13334	0.000541
CARD16	-0.194054	4.34e-06	KCNJ16	-1.13763	0.000283
BCL11B	-0.239426	4.43e-05	ANGPT1	-1.1396	3.44e-05
DOCK2	-0.25102	1.41e-05	ADHFE1	-1.14005	7.09e-06
PERP	-0.256147	1.66e-05	CCDC141	-1.14278	6.38e-05
ITGA9	-0.261089	2.3e-06	PDE3B	-1.14495	0.000586
HBB	-0.306349	3.46e-05	AASS	-1.14512	0.000259
PSMB8-AS1	-0.309332	3.06e-05	PTPRN2	-1.14754	0.00171
ARID5B	-0.310667	1.85e-05	PCDHB4	-1.14762	0.000637
LDLR	-0.331825	1.91e-07	GCAT	-1.14829	0.000639
FLI1	-0.337577	1.02e-06	KSR1	-1.1492	0.00145
FCER1A	-0.338504	3.01e-06	SERPINA6	-1.15244	0.0291
TOX3	-0.344474	1.18e-05	CBARP	-1.15454	0.000335
FAR2	-0.350729	3.54e-06	LOC102723886	-1.16272	0.00113
LINC01140	-0.358122	1.67e-06	ST3GAL3	-1.16412	0.00114
ENPP1	-0.359992	1.71e-06	TRPV6	-1.16503	0.000159
KCNJ16	-0.369117	0.00257	SCG2	-1.16531	0.0372
IGHA2	-0.371223	1.9e-06	ARSE	-1.16746	0.0344
IGLV1-44	-0.372727	3.21e-06	SOX15	-1.17365	0.000117
APOC3	-0.37489	1.96e-05	DZIP1	-1.17617	0.000721
IKZF1	-0.385884	1.57e-06	LOC101929726	-1.17702	0.000378
SFMBT2	-0.395136	2.41e-08	GKAP1	-1.17806	4.65e-05
ONECUT2	-0.396329	0.000113	KIAA2022	-1.18295	0.000109
ZEB2	-0.401958	1.38e-07	PDE8B	-1.18312	0.000726
CD300A	-0.405441	1.7e-05	RHOBTB3	-1.18389	0.00234
JAK3	-0.409621	1.57e-07	REEP1	-1.18414	0.00643
IGHM	-0.415668	6.97e-07	RNF212	-1.18624	1.59e-06
HBEGF	-0.424142	1.38e-07	ALDH1A1	-1.18743	0.00111
CLDN4	-0.432728	1.8e-06	MT2A	-1.18972	1.47e-05
ANPEP	-0.436708	1.61e-06	APOBEC2	-1.19207	0.00087
FAM26F	-0.440198	3.66e-06	EDNRB	-1.19497	0.000224
PRR5L	-0.440215	6.97e-07	RFX6	-1.1951	0.0455
GATM	-0.442405	4.75e-07	SLC2A2	-1.20036	0.00934
TCEA3	-0.443678	8.18e-05	GPM6A	-1.20147	0.00291
LMO3	-0.445329	3.55e-05	IFRD1	-1.20227	0.000651
CD37	-0.451029	6.61e-06	GRB10	-1.20913	5.75e-05
TAGAP	-0.453901	4.28e-09	DDC	-1.21392	0.023
IGLJ3	-0.454018	4.57e-08	C1orf168	-1.21606	0.00507
MPP7	-0.458792	4.84e-07	ACSM3	-1.21746	0.00245
GAS1	-0.466942	4.65e-07	PLCXD3	-1.21963	0.00279
IGKC	-0.469069	1e-06	SLC25A15	-1.22552	0.00103
CEACAM5	-0.471867	1.12e-06	CBFA2T3	-1.22708	3.77e-05
MUC4	-0.472808	5.16e-06	CYB5A	-1.22784	0.000125
ARHGDIB	-0.487386	6.54e-09	BCL11A	-1.22845	0.00103
HLA-DOA	-0.492755	1.57e-07	CADPS	-1.2323	0.00596
SHROOM3	-0.495782	1.94e-07	NTRK2	-1.23398	0.000208
APOA1	-0.502946	1.2e-07	ADCY1	-1.23724	2.95e-05
VEPH1	-0.505453	5.52e-06	SFTPC	-1.23948	0.000485
GLDN	-0.506788	1.45e-07	SLC38A4	-1.24169	0.000489
APOBEC3G	-0.510786	2.02e-07	SCG5	-1.24273	0.0478
CCKBR	-0.515942	4.11e-08	HSPB6	-1.24548	0.000514
PTPRE	-0.517614	1.57e-07	ECI2	-1.24631	0.000291
MTUS2	-0.524715	2.08e-07	A1CF	-1.24712	0.00857
GRK5	-0.529847	8.07e-08	C18orf61	-1.24773	0.000513
ARHGAP30	-0.531518	4.21e-08	USP9Y	-1.24775	0.0354
KCNJ5	-0.539099	6.58e-08	MAMDC2	-1.25041	0.000291
TPSAB1	-0.539562	1.98e-06	DERL3	-1.2548	5.94e-05
SOCS3	-0.546792	1.34e-07	VAV3	-1.25697	0.00118
ITSN1	-0.561373	2.99e-08	HEPACAM2	-1.25773	0.0186
SYNPO2	-0.562059	7.68e-05	SPAG4	-1.26078	0.00121
SCNN1A	-0.56788	4.63e-07	RNF186	-1.26149	0.019
PDIA2	-0.570746	1.79e-08	IGFN1	-1.26651	0.000289
SFTPC	-0.577737	2.91e-08	MT1E	-1.27318	2.86e-06
LOC101927933	-0.586268	3.7e-09	PLTP	-1.2734	0.000913
TMEM165	-0.592362	2.49e-08	CNKSR2	-1.27493	0.000485
TRIM50	-0.607469	3.06e-07	LYVE1	-1.27543	0.00354
HOTAIRM1	-0.608369	6.42e-07	KIRREL2	-1.27573	0.00425
SLC17A4	-0.609736	6.1e-06	GMNN	-1.27681	0.00508
KCNK3	-0.620689	1.43e-06	STXBP6	-1.27704	0.00179
PEX5L	-0.644737	7.68e-08	C2CD4B	-1.27734	0.000344
SLC39A8	-0.650108	2.71e-07	RNASE1	-1.27743	0.00454
SLC35G1	-0.657779	1.98e-06	CHRDL1	-1.27963	0.0221
TRIM74	-0.660109	4.17e-08	XBP1	-1.27991	3.62e-05
RAB3D	-0.661852	1.1e-08	GSTA4	-1.28132	2.92e-05
SAP30	-0.662705	2.6e-07	PBLD	-1.28627	0.0099
GAMT	-0.668166	1.57e-07	GPT2	-1.29019	0.0196
PRLR	-0.681594	1.94e-08	PWAR6	-1.30298	3.47e-05
CBARP	-0.691872	1.54e-09	AZGP1P1	-1.30498	0.0172
STC2	-0.692534	1.71e-06	SEC11C	-1.30889	0.000105
SMPDL3B	-0.716999	1.11e-07	MAT1A	-1.31361	0.0049
P4HB	-0.748869	1.63e-05	ABCA5	-1.31546	0.000101
GATA4	-0.752465	3.86e-09	VLDLR	-1.3157	0.00049
TRHDE-AS1	-0.753766	8.46e-08	SLC41A1	-1.31931	0.000724
SLC30A2	-0.755424	3.63e-06	SIGLEC11	-1.32398	0.00258
RUNX3	-0.756592	1.47e-08	LOC105370943	-1.32925	0.000421
PIWIL2	-0.778439	1.34e-08	SIM1	-1.32968	0.00073
CRAT	-0.803349	3.18e-08	PON3	-1.33406	0.00178
HMGCS2	-0.809299	7.35e-06	PRDX4	-1.33767	0.000516
SEMA6D	-0.832921	2.22e-08	ELOVL2	-1.33844	1.78e-06
SLC25A45	-0.884686	3.95e-12	LOC100506691	-1.33965	0.00137
BCAT1	-0.886168	0.0006	SCD5	-1.34165	0.000652
LPAR3	-0.891759	3.76e-08	SV2B	-1.34498	0.0059
SIDT2	-0.894989	2.34e-09	ADAMTSL3	-1.34622	0.000395
DDC	-0.901095	0.00013	SLC25A45	-1.35582	3.46e-06
SLC6A19	-0.908638	9.29e-08	GPR155	-1.36041	9.47e-06
PEX7	-0.924361	6.8e-07	FREM1	-1.36122	3.36e-06
PTGER4	-0.977008	4.14e-11	MYCL	-1.36236	0.00164
GUCA1C	-0.983435	1.49e-07	SEL1L	-1.36368	0.000794
MIR4680	-0.984288	1.35e-08	SCG3	-1.36508	0.0211
APOB	-0.993111	0.00627	CYP39A1	-1.36665	0.000255
TDH	-0.998634	8.63e-07	ZG16	-1.37347	0.00603
BSPRY	-1.00618	0.00254	IL22RA1	-1.3743	0.0139
MTTP	-1.00931	0.0309	HPN	-1.37702	0.00838
CCL25	-1.01617	0.00747	LOC101927734	-1.37866	0.016
ABCC2	-1.01741	1.22e-07	IMPA2	-1.38116	0.0133
BTG2	-1.01871	5.22e-07	BEX2	-1.38338	0.00323
SOX15	-1.02074	7.95e-08	TF	-1.39166	0.0249
SLC27A2	-1.02155	5.07e-06	MPV17L	-1.39374	0.00068
AQP11	-1.02179	3.78e-05	PRKAR2B	-1.39386	0.00141
SEC11C	-1.02242	9.17e-08	JADE1	-1.39756	2.1e-05
LOC285095	-1.02764	2.21e-06	PTGER4	-1.39766	3.27e-05
PLCB1	-1.03115	3.5e-08	DCDC2	-1.40113	0.00175
ABAT	-1.04114	7.74e-08	PDCD4	-1.40172	7.9e-05
S100G	-1.04741	0.00825	TFPI2	-1.41119	0.0159
SLC13A2	-1.04837	1.34e-07	LOC100129129	-1.42012	0.000353
PXMP2	-1.04978	3.67e-10	METTL7A	-1.42188	3.95e-06
SGK2	-1.05333	5.73e-06	TCEA3	-1.422	0.00314
UGT2A3	-1.05375	0.0238	AQP1	-1.43182	0.00201
NUCB2	-1.06139	5.22e-07	GPHA2	-1.43328	0.000773
SLC4A4	-1.06141	0.00866	SERPINA5	-1.43547	0.0223
ASNS	-1.06233	6.66e-06	GLS2	-1.4379	0.000237
RAB26	-1.06642	2.2e-05	HS6ST2	-1.44392	0.00156
SLC25A34	-1.06789	4.33e-09	CCDC69	-1.44755	2.32e-05
AOX1	-1.06899	0.000578	NPTX2	-1.45426	0.00553
ACAT1	-1.06918	3.18e-08	ACAT1	-1.45482	1.83e-05
GMNN	-1.07065	0.000201	CHAC1	-1.45533	0.00193
HBA2	-1.07249	0.0101	DHRS2	-1.46807	0.0202
LCT	-1.08061	0.000483	PROX1	-1.47235	0.00269
ARSE	-1.08302	0.0128	NPY1R	-1.47296	0.00321
LOC101929726	-1.08601	3.13e-07	MT1HL1	-1.47718	1.27e-06
SLC41A1	-1.08636	1.11e-06	SIDT2	-1.48256	1.67e-05
AKR7A3	-1.08703	3.5e-05	ALB	-1.48926	7.79e-05
CTH	-1.08721	1.53e-08	OGN	-1.50195	0.00601
FAM46C	-1.08881	1.07e-09	ECE2	-1.5031	0.000433
MT1F	-1.09161	7.33e-06	EPB41L4B	-1.50769	0.000404
LOC100506691	-1.0921	1.3e-05	ATP4A	-1.52112	0.00102
RGN	-1.09262	0.000121	PPP1R1A	-1.52728	0.00037
PEBP4	-1.09486	4.77e-06	BEX5	-1.53268	0.00405
TBC1D8	-1.09559	3.84e-08	CHGA	-1.53594	0.00307
RBP2	-1.10561	0.0179	KLHL13	-1.53685	1.41e-05
ALDH6A1	-1.10734	5.32e-10	PEX5L	-1.53804	0.000461
F8	-1.11067	0.000123	PLIN5	-1.5416	0.00037
PPID	-1.11112	6.99e-09	LPAR3	-1.54382	0.00315
HPN	-1.11234	0.000186	MT1X	-1.54568	8.18e-07
CBFA2T3	-1.11701	1.75e-08	DPP10-AS1	-1.5459	0.00125
A1CF	-1.11741	0.00031	TMEM97	-1.54737	0.00231
BANF2	-1.11838	8.74e-07	PKHD1	-1.54918	0.00477
FAM129A	-1.12086	4.4e-06	PRLR	-1.5508	0.000338
CYB5A	-1.12131	1.57e-07	TSPAN7	-1.55173	0.000587
ECHDC3	-1.12147	1.41e-07	HOGA1	-1.55294	0.00234
ECI2	-1.12511	1.64e-08	GRB14	-1.55316	0.0049
SLC39A14	-1.12803	4.67e-06	DMD	-1.5592	1.4e-05
DMD	-1.13005	1.32e-07	FAM107A	-1.56502	2.56e-05
MCOLN3	-1.13702	3.64e-08	SLC39A5	-1.56971	0.00102
NRTN	-1.13806	1.7e-06	BRSK2	-1.58288	0.000403
BTD	-1.13963	5.28e-11	SEMA6D	-1.58429	0.00017
SERPINI1	-1.14272	5.89e-05	LIFR	-1.58812	1.22e-05
LOC100289094	-1.15522	3.43e-06	EPHX2	-1.59006	0.000227
DEFA6	-1.16806	0.0334	LINC00261	-1.60235	0.00887
LIFR	-1.17265	2.44e-07	MIR4680	-1.60253	5.3e-06
OTC	-1.18332	0.000146	PLCE1	-1.60777	0.00024
CPEB3	-1.18553	1.97e-08	MIR29C	-1.61154	0.000268
TMEM97	-1.19438	1.38e-05	FKBP11	-1.63941	2.88e-05
MEP1B	-1.1969	0.00506	NUCB2	-1.64313	0.00053
KIRREL2	-1.19971	7.11e-06	CAMK2N2	-1.64352	0.000123
SLC25A15	-1.20159	2.29e-07	RYR2	-1.64709	5.22e-06
RNASE1	-1.21089	1.58e-05	KLB	-1.65405	0.000296
NGB	-1.21285	4.77e-08	MCOLN3	-1.65893	6.37e-05
REEP1	-1.21608	3.68e-07	FAM129A	-1.66543	6.59e-05
FAM150B	-1.23501	0.00118	BBIP1	-1.66954	9.71e-07
GPT2	-1.2407	2.11e-05	KCNJ8	-1.67024	6.26e-07
LOC283075	-1.24178	4.53e-05	CTH	-1.673	0.00166
LINC00339	-1.24536	6.71e-05	PCSK2	-1.67993	0.00685
HRASLS5	-1.25248	1.6e-08	SLC30A8	-1.6801	0.0329
PRDX4	-1.25344	2.17e-06	LOC285097	-1.68154	0.000973
MSRB1	-1.25417	1.03e-06	RBP1	-1.6888	0.000719
SPX	-1.26891	2.05e-08	DPT	-1.69051	5.97e-05
SPAG4	-1.27164	3.48e-06	LOC283075	-1.69512	0.000949
EPB41L4B	-1.27663	3.34e-08	PCSK1	-1.70937	0.0064
GAS2	-1.29131	9.46e-06	RAB26	-1.73002	0.000279
GCAT	-1.29787	9.89e-07	MT1H	-1.73009	7.63e-06
PBLD	-1.30004	0.000146	SORBS2	-1.73411	2.88e-05
CCDC69	-1.30011	6.1e-10	BTG2	-1.73876	5.45e-05
MYCL	-1.30264	2.41e-07	ABAT	-1.74148	0.000153
ACADL	-1.30981	0.000167	GSTA3	-1.74159	0.000202
PAK3	-1.31047	0.0017	LOC102723493	-1.74265	8.07e-05
BNIP3	-1.31256	1.49e-05	FXYD6-FXYD2	-1.74555	0.0136
SLC38A5	-1.31431	0.00012	NEUROD1	-1.74828	0.0104
AZGP1P1	-1.31513	0.000177	VEPH1	-1.7498	0.000821
GIPC2	-1.31886	1.07e-06	TTN	-1.75069	1.08e-05
F11	-1.32675	7.44e-07	LONRF2	-1.75185	0.000251
MAT1A	-1.32981	2.24e-07	CHST9	-1.75231	0.000406
EPOR	-1.33459	3.04e-08	ECHDC3	-1.76497	1.78e-05
BRSK2	-1.33528	3.2e-08	TDH	-1.78652	0.000974
RBM20	-1.33705	5.97e-06	SERPINI1	-1.79021	1.56e-05
GSTA3	-1.33964	3.91e-10	ALDH1L2	-1.79457	0.000422
SYBU	-1.34054	0.00136	MT1F	-1.79685	2.17e-05
FAM167A-AS1	-1.35354	6.31e-07	GAMT	-1.79689	9.79e-05
LINC00261	-1.35523	9.47e-05	C5	-1.79828	0.00165
CTNND2	-1.35789	2.15e-06	CTNND2	-1.80255	8.06e-05
DPEP1	-1.35845	2.48e-05	GAS2	-1.80301	0.000424
FKBP11	-1.36024	1.79e-08	CXCL12	-1.80454	8.78e-05
TMPRSS15	-1.37072	0.000546	LOC101930067	-1.80791	0.00891
LOC100129129	-1.3771	2.35e-07	DTNA	-1.81199	1.02e-05
DEFA5	-1.38417	0.027	LOC100506718	-1.81475	0.000822
PLCE1	-1.39774	3.95e-06	BACE1	-1.81499	0.000134
EPHX1	-1.39927	2.06e-08	MUM1L1	-1.82664	0.00107
CHRM3	-1.40217	6.25e-08	APOH	-1.82727	0.00279
GLS2	-1.40676	2.45e-06	F8	-1.82901	0.000102
HOMER2	-1.41048	0.000896	KLF15	-1.83507	7.67e-06
IGFBP2	-1.41367	0.000141	SLC7A2	-1.84093	0.00126
MEP1A	-1.41576	0.00065	PDZK1	-1.85475	0.000416
IAPP	-1.42422	0.0418	TRIM50	-1.86772	0.000526
MYRIP	-1.42482	6.67e-09	ESRRG	-1.8761	5.23e-05
EPHX2	-1.42766	1.41e-08	TPST2	-1.87638	0.000364
IL22RA1	-1.43756	0.000148	EPHX1	-1.88135	3.96e-05
NR5A2	-1.44078	0.000148	IGFBP2	-1.88569	0.00231
CA4	-1.45583	1.94e-07	CA4	-1.89088	0.000202
MT1M	-1.45638	4.91e-06	PM20D1	-1.89761	0.00383
ALB	-1.46078	2.22e-07	BNIP3	-1.89841	0.000586
IMPA2	-1.50988	0.000341	FAM46C	-1.89848	9.8e-05
DPP10-AS1	-1.52114	1.1e-07	DPP10	-1.89939	0.00168
ATP4A	-1.54839	3.93e-07	RBM20	-1.91249	0.000131
SLC1A2	-1.5665	1.18e-06	F11	-1.92339	0.000346
LOC285097	-1.58134	2.17e-06	PSAT1	-1.92397	0.00261
MT1G	-1.58697	3.77e-07	C7	-1.93904	0.00134
SLC39A5	-1.59793	1.85e-08	SCGN	-1.94971	0.00472
NRG4	-1.60115	1.01e-06	PTX3	-1.95396	0.000705
PDZK1	-1.60243	9.28e-05	ANGPTL1	-1.96028	4.41e-06
KLB	-1.61055	9.97e-08	COCH	-1.96093	0.00567
P2RX1	-1.61469	2.99e-08	CCKBR	-1.9613	0.00067
BACE1	-1.64387	5.52e-06	SLC43A1	-1.96146	0.000663
ERO1B	-1.66023	6.96e-06	SLC4A4	-1.98102	0.00115
SPACA3	-1.66683	1.62e-07	MT1G	-1.9841	1.13e-05
SLC43A1	-1.66834	3.32e-06	PAK3	-1.99892	9.94e-05
LOC102723493	-1.69949	1.17e-08	HOMER2	-2.00772	0.000511
FAM3B	-1.70594	0.0023	CCDC110	-2.01776	0.000274
KIAA1324	-1.75262	6.35e-07	SFRP5	-2.0483	0.000255
TPST2	-1.7681	1.23e-06	ZBTB16	-2.05721	0.000423
PRSS3	-1.76989	0.0153	ACADL	-2.08301	3.68e-05
AQP12B	-1.77319	3.38e-07	GC	-2.09627	0.0125
SEL1L	-1.77332	1.92e-07	SYBU	-2.11902	0.000102
C5	-1.78863	9.74e-08	SST	-2.13851	0.0285
CPA2	-1.80198	0.0465	RGN	-2.15042	0.000132
PAIP2B	-1.81299	6.33e-08	LINC00339	-2.1768	3.84e-05
AZGP1	-1.83564	0.00138	DPEP1	-2.21284	0.000349
CCDC110	-1.83708	6.46e-07	KIAA1324	-2.23959	1.72e-05
GPHA2	-1.86729	6.69e-07	DIRAS3	-2.2432	3.25e-05
GSTA1	-1.87172	0.000335	TEX11	-2.25015	0.00164
PDK4	-1.88166	1.18e-07	NR5A2	-2.27422	0.00026
FGL1	-1.89437	0.00135	ADH1B	-2.28254	0.00158
PSAT1	-1.89467	1e-07	REG3G	-2.28936	0.0438
CUZD1	-1.90256	0.0363	TMEM52	-2.29045	0.00122
LOC101930067	-1.94381	1.26e-05	C6	-2.30885	0.0023
COCH	-1.95484	5.2e-07	MTUS2	-2.32997	4.09e-05
LGALS2	-1.97732	7.12e-08	AKAP7	-2.33962	1.19e-05
TEX11	-1.98232	2.13e-06	MYRIP	-2.34275	1.36e-06
RNF186	-2.01307	6.41e-07	MT1M	-2.36265	3.04e-06
CBS	-2.01445	3.92e-06	REG1A	-2.37676	0.0313
CELA2A	-2.05891	0.0439	P2RX1	-2.38254	0.000149
BHLHA15	-2.07127	8.72e-06	PRSS3P2	-2.3932	0.0244
ZG16	-2.07789	3.21e-08	LGALS2	-2.41837	0.00148
DPP10	-2.10611	1.09e-07	SLC1A2	-2.4374	0.000354
TMEM52	-2.10639	5.03e-07	PRSS3	-2.44263	0.0231
CELP	-2.15703	0.0148	GP2	-2.45932	0.00182
EGF	-2.25362	4.57e-05	SLC16A10	-2.46933	4.37e-06
TRHDE	-2.25613	2.83e-08	CBS	-2.47061	0.000587
KLK1	-2.2569	0.000508	ANPEP	-2.485	0.0011
PNLIPRP2	-2.29605	0.0111	TRHDE	-2.48969	0.0002
ERP27	-2.31577	0.002	LMO3	-2.49702	6.28e-06
RBPJL	-2.35782	2.13e-06	ERO1B	-2.51622	8.13e-05
PM20D1	-2.41557	2.63e-07	PAIP2B	-2.54405	6.65e-05
CELA2B	-2.44864	0.00742	BEX1	-2.54801	0.000631
PNLIPRP1	-2.53875	0.00352	GUCA1C	-2.58439	0.000962
SLC16A10	-2.54126	1.31e-07	PRSS2	-2.60344	0.0857
GP2	-2.61782	2.29e-06	DLK1	-2.65662	0.00251
SYCN	-2.67481	0.00642	GSTA1	-2.68061	0.000397
DNASE1	-2.697	2.42e-09	KCNK3	-2.71742	0.000163
GNMT	-2.74551	1.55e-06	EGF	-2.8202	0.000783
TMED6	-2.76898	9.89e-05	PDK4	-2.82564	7.37e-07
AQP8	-2.88069	7.06e-05	FGL1	-2.89635	0.00195
SERPINI2	-2.97325	0.00163	GNMT	-2.94887	0.000524
CTRL	-3.00886	0.000759	AQP12B	-2.95259	0.00283
			RBPJL	-2.97821	0.00136
			IAPP	-3.00372	0.00297
			REG1CP	-3.03467	0.00114
			SPX	-3.08959	0.000778
			BHLHA15	-3.09527	0.000135
			KLK1	-3.11786	0.00294
			AOX1	-3.15493	1.54e-05
			FAM150B	-3.25008	2.08e-05
			CELA3B	-3.34373	0.0377
			CLPS	-3.37289	0.0459
			CELA2A	-3.39989	0.0422
			CELA3A	-3.41458	0.042
			ERP27	-3.47215	0.00401
			CPA1	-3.50526	0.0476
			TMED6	-3.5224	0.000643
			AQP8	-3.56814	0.00211
			CTRC	-3.5844	0.026
			CELA2B	-3.58901	0.0103
			REG1B	-3.71714	0.0161
			PDIA2	-3.78405	0.00208
			CEL	-3.80089	0.0227
			PLA2G1B	-3.81961	0.0245
			CUZD1	-3.87298	0.00595
			SYCN	-3.95174	0.0178
			PNLIPRP1	-4.06936	0.00238
			CTRL	-4.1103	0.0052
			CPA2	-4.17983	0.00797
			SERPINI2	-4.2512	0.00178
			CELP	-4.28793	0.00591
			PNLIPRP2	-4.49342	0.00468

## Sheet: 3.STAD
GSE103236			GSE33651			GSE54129			GSE65801			GSE79973
Gene symbol	log2FC	adj. p-val	Gene symbol	log2FC	adj. p-val	Gene symbol	log2FC	adj. p-val	Gene symbol	log2FC	adj. p-val	Gene symbol	log2FC	adj. p-val
COL10A1	6.08382	5.96e-05	RGS1	3.70458	3.51e-12	EGR1	5.90164	9.78e-57	INHBA	4.00173	3.91e-10	COL11A1	5.98176	0.003947
CEMIP	4.98607	0.0005334	COL4A1	3.18678	2.86e-14	SFRP2	5.87694	6.29e-25	CST1	3.66857	4.78e-07	IGF2BP3	4.63965	0.004394
KRT17	4.44727	0.0147533	RPL37	2.88826	1.87e-14	COL8A1	4.76625	1.07e-24	CLRN3	3.60543	6.55e-05	INHBA	4.56248	0.001621
ONECUT2	4.33157	0.0075733	CBWD3	2.85145	6.02e-12	INHBA	4.6813	4.25e-25	CHI3L1	3.583	5.2e-07	COL10A1	4.46264	0.001621
SALL4	4.20351	0.0005334	CTGF	2.84807	7.14e-11	GREM1	4.58028	2.16e-22	MAGEA2B	3.26147	0.000923	FNDC1	4.21638	0.005823
HOXC9	3.91974	0.0013129	TCEAL4	2.84406	8.56e-14	MYL9	4.46967	6.62e-23	SALL4	3.1359	1.4e-07	FAP	3.9921	0.009368
KRT80	3.86766	0.0052275	C4B	2.77659	4.4e-10	CHI3L1	4.41299	5.94e-16	CDH17	3.09913	8.46e-05	HOXA10	3.93066	0.02139
SPP1	3.85944	0.0184842	ZFP36L2	2.69574	4.44e-10	C1S	4.39848	1.32e-36	GUCY1B2	2.86207	1.18e-06	CT83	3.62147	0.012438
INHBA	3.8082	0.0005334	THY1	2.69325	7.13e-09	CYR61	4.34468	1.53e-33	CTHRC1	2.72612	2.04e-09	THBS2	3.61383	0.004787
CLDN1	3.65838	0.0084319	FN1	2.63274	6.33e-08	COL1A1	4.30007	1.47e-33	AGMO	2.59366	4.62e-05	HOXC6	3.60943	0.015063
IGF2BP3	3.65266	0.0257625	PLAU	2.60138	9.63e-09	SFRP4	4.25212	2.77e-17	MFAP2	2.53854	1.52e-10	CST1	3.56133	0.008703
TNS4	3.64259	0.0214665	KLF10	2.52248	6.81e-10	MIR675	4.1993	1.25e-14	CRABP2	2.50424	3.15e-09	SULF1	3.52571	0.001828
SFRP4	3.64238	0.016649	COL1A2	2.43925	1.78e-09	CXCL8	4.1173	4.04e-14	SLN	2.34074	0.000632	NOX4	3.52357	0.004787
CLDN4	3.61658	0.0140779	CALM1	2.4299	1.5e-09	COL6A2	4.11513	1.5e-31	CEACAM3	2.32108	0.000746	COL8A1	3.52175	0.004021
IL11	3.56009	0.0093158	KARS	2.42649	1.75e-11	PLA2G2A	4.07908	5.57e-15	CST6	2.27994	4.08e-05	SFRP4	3.49409	0.006053
TREM2	3.51806	2.38e-05	S100A9	2.40684	2.87e-05	SPP1	4.05506	3.21e-14	SRPX2	2.27976	4.93e-09	IL13RA2	3.43948	0.004249
CLDN7	3.49928	0.0152014	NNMT	2.40362	7.38e-08	SLIT2	3.94466	3.83e-19	CHRDL2	2.24673	0.00127	SALL4	3.42276	0.003394
FAP	3.46833	0.0104142	MGP	2.37193	1.49e-05	OGN	3.87472	7.78e-14	CHST6	2.2385	2.48e-05	SPP1	3.38937	0.008638
MMP3	3.37606	0.0338633	ADM	2.37038	4.12e-08	PKM	3.83284	2.63e-52	XLOC_009582	2.23639	0.00328	CEMIP	3.35081	0.039879
CTHRC1	3.34284	0.0005334	TUBB6	2.36969	4.89e-09	APOD	3.80479	1.42e-17	MATN3	2.22782	1.02e-05	CDH3	3.22723	0.001103
MMP11	3.32139	0.0116774	DNAJA1	2.36692	4.38e-10	THBS2	3.78591	1.35e-21	PKD2L1	2.2116	8.09e-05	WISP3	3.17785	0.015353
CDH3	3.30481	0.0164091	LGALS1	2.3591	6.81e-10	CD74	3.78125	2.02e-44	PLA2G7	2.18828	2.76e-05	HOXC9	3.13544	0.017673
KRT23	3.30008	0.0424644	SOD2	2.32336	3.26e-06	PDLIM7	3.73711	3.2e-26	HS3ST2	2.18817	1.51e-07	MIR675	3.09608	0.04542
APOC1	3.24372	0.0148123	ARID5B	2.31394	4.05e-12	DIO2	3.66424	8.51e-27	MGC4294	2.17296	1.08e-07	COMP	3.09574	0.019474
HOXB9	3.23615	0.041569	NPM1	2.29439	3.94e-10	BGN	3.64604	1.5e-28	ULBP2	2.05571	6.31e-09	WDR72	3.0323	0.045091
LINC01296	3.2098	0.0116305	RPL26	2.28891	3.18e-10	GXYLT2	3.60708	1.85e-22	CDH16	2.05376	0.0013	COL1A1	3.01117	0.005685
SDS	3.20241	0.0038966	TALDO1	2.26352	1.86e-10	QSER1	3.59462	7.59e-65	CHI3L2	2.03642	7.91e-05	ADAMTS2	2.97094	0.004519
S100A2	3.19537	0.0365965	ETS2	2.2487	1.96e-09	AQP1	3.58932	1.81e-25	RNF186	1.94487	0.0147	WISP1	2.95335	0.002438
TRIM29	3.14563	0.0429064	GTF3C6	2.23988	3.25e-07	RGS1	3.58656	8.8e-36	SNAI1	1.9235	6.03e-07	NKX3-2	2.92895	0.007884
GAD1	3.09747	0.0348218	KCNJ8	2.23041	3.98e-08	CLINT1	3.53813	6.32e-37	S100A3	1.91866	3.29e-08	WNT2	2.90453	0.024111
ESM1	3.00639	0.0157611	CXCL10	2.22413	7.75e-06	MALAT1	3.53088	3.91e-62	LOX	1.90233	7.28e-08	CTHRC1	2.86714	0.003291
THBS2	2.99728	0.0231107	STEAP4	2.1798	1.28e-06	CTHRC1	3.51622	2.6e-21	ANXA9	1.8915	0.000117	COL12A1	2.8421	0.003271
SLC4A11	2.9596	0.0122012	GPX4	2.17381	7.36e-09	S100A8	3.51086	7.2e-21	NEB	1.88712	4.67e-05	DUXAP10	2.79948	0.003367
ETV4	2.91259	0.0061543	COX6C	2.17267	2.16e-05	SCRG1	3.50883	2.03e-12	XLOC_012861	1.88631	2.75e-09	LINC01296	2.73911	0.001828
KLK10	2.90286	0.0295338	IVNS1ABP	2.16475	2.01e-09	SULF1	3.5008	3.78e-21	IL2RA	1.85451	1.16e-05	CLDN1	2.66216	0.011238
HKDC1	2.87781	0.0378562	THEMIS2	2.15363	1.24e-08	ITGBL1	3.44478	1.4e-16	MLXIPL	1.84887	3.97e-05	MTBP	2.64659	0.006711
COL1A1	2.82477	0.0046654	GABARAP	2.15232	4e-09	FCGR3B	3.44466	1.77e-24	FLVCR2	1.84468	5.97e-06	ADAM12	2.63517	0.009411
IGFBP1	2.81979	0.0380317	VIM	2.13858	1.4e-12	SYNPO2	3.4409	1.97e-12	SLC2A3	1.83891	8.21e-06	ASPN	2.63404	0.005911
F12	2.75599	0.0055879	SERPINA3	2.13465	0.000709	ARHGEF7	3.42757	5.53e-49	SEMA5B	1.82354	1.52e-10	KRT80	2.62274	0.006981
NOX4	2.75429	0.0153061	IER5	2.12876	6.84e-07	IGFBP4	3.39095	2.4e-26	TOP2A	1.80943	0.00019	FKBP10	2.60363	0.004264
TGM2	2.74156	0.02685	SERPINA1	2.12592	0.000162	TAGLN	3.35774	2.05e-18	AGT	1.79526	0.000241	CLEC5A	2.60248	0.021878
P4HA3	2.73607	0.0249481	A2M	2.11809	8.42e-08	WISP1	3.33301	3.84e-19	FAR2	1.77998	2.32e-08	TMPO	2.59496	0.010647
TNFRSF12A	2.68211	0.0071035	KCMF1	2.11066	1.74e-14	PRRX1	3.31347	1.96e-23	IGF1	1.76876	0.000357	CRISPLD1	2.57125	0.007801
SULF1	2.64964	0.0257538	S100A10	2.10895	4.7e-05	TGFB1	3.29355	6.43e-42	MSX1	1.75821	4.61e-07	DKK2	2.56003	0.007958
SPHK1	2.61352	0.0047433	COL4A2	2.0945	2.03e-08	VMP1	3.28848	1.2e-47	C3	1.75806	2.37e-05	LOC102725271	2.55671	0.002223
LINC01296///DUXAP10///DUXAP8	2.60434	0.029716	ABRACL	2.0859	2.73e-06	PRKCSH	3.28818	8.14e-58	RNASE2	1.75576	0.0002	PI15	2.55526	0.039096
PRSS22	2.59819	0.0189447	SLC15A3	2.08	1.82e-09	HSPB6	3.28738	3.34e-13	FJX1	1.75008	1.21e-07	COL1A2	2.55482	0.003018
STK31	2.57355	0.0380317	FBXO32	2.06054	3.88e-07	FAP	3.28414	2.73e-21	NNMT	1.74539	1.52e-06	KRT6B	2.54217	0.030372
LINC01094	2.52327	0.0033978	ANXA1	2.05904	5.9e-06	LOC101928916	3.28293	3e-28	CDH11	1.73036	9.88e-08	HS6ST2	2.54065	0.044075
HMGA2	2.46656	0.0443804	HIST3H3	2.05151	2.14e-05	C3	3.28239	1.62e-20	UGT2B7	1.71285	0.02	FN1	2.53047	0.004053
KIF26B	2.46251	0.0093158	GADD45B	2.04822	3.62e-06	MCL1	3.28201	3.34e-37	CILP	1.70091	0.0144	APOC1	2.50846	0.004787
EPHB2	2.41391	0.0047437	UTP14A	2.03966	2.52e-09	LINC01279	3.2729	5.98e-13	ZNF385D	1.69065	0.000216	LOC101929122	2.47876	0.042536
DIO2	2.37635	0.0082149	TOP1MT	2.02746	1.17e-07	HOXC6	3.26757	1e-14	PPP1R1B	1.69015	0.00469	EPHX4	2.46798	0.036
TNFRSF11B	2.36571	0.0021296	FCER1G	2.02713	1.69e-07	CRISPLD1	3.26716	2.83e-15	BCL2A1	1.65192	0.000384	HOXA10-HOXA9	2.45828	0.006178
PLA2G7	2.36059	0.0407254	SIK1	2.02463	4.28e-08	CXCL13	3.22785	6.81e-11	GFPT2	1.64582	0.000786	P4HA3	2.4471	0.029324
CGB1	2.35772	0.0483138	RPL37A	2.01826	4.27e-12	EDNRA	3.22228	1.34e-19	OLFML2B	1.63973	2.34e-07	SPOCK1	2.44573	0.021363
TMEM158	2.35566	0.029716	HTRA1	2.01698	1.44e-07	THBS4	3.22054	6.82e-11	XLOC_001148	1.62496	6.82e-06	HOXC10	2.44214	0.02316
SOD2	2.34884	0.047332	LGALS12	2.00782	6.87e-07	MGP	3.20004	1.39e-16	VCAN	1.62454	3.65e-08	GPR78	2.41993	0.029324
CTSV	2.34742	0.0270293	LARP7	2.00051	3.41e-09	FLNA	3.19678	7.18e-17	HMCN1	1.61448	0.000105	PDLIM7	2.41457	0.012843
LRFN4	2.34484	0.0006257	CAV2	1.99782	7.84e-09	RSPO3	3.18716	2.34e-17	UPP1	1.61151	3.7e-08	CXCL8	2.40276	0.046293
HAGLROS	2.32452	0.0061543	PSMD7	1.98344	3.3e-08	CD37	3.18537	2.04e-25	BUB1	1.60547	0.00427	RGS4	2.38382	0.017342
TICRR	2.31491	0.0435658	APOLD1	1.97584	6.1e-07	FAM198B	3.17902	2.39e-34	GJA4	1.60505	1.71e-08	ADGRF4	2.37998	0.011883
LIF	2.29495	0.0238368	CLTA	1.97445	2.31e-09	COL6A1	3.17851	3.04e-26	XLOC_001851	1.59284	0.0015	BGN	2.37087	0.003807
WISP1	2.28801	0.0164091	HTRA3	1.97392	1.49e-07	GUCY1A3	3.17824	1.93e-21	MARCO	1.59212	0.00892	APOC4-APOC2	2.35691	0.049533
C2orf27A	2.27798	0.042713	C19orf53	1.96385	1.56e-09	DES	3.15933	2.32e-08	TM4SF20	1.59049	0.0143	SERPINH1	2.34297	0.005823
BGN	2.27688	0.0061543	AKAP12	1.9566	2.49e-05	CHRDL2	3.15323	4.76e-14	IGF2	1.57444	0.00225	CPXM1	2.29242	0.03553
MARVELD3	2.25323	0.0341998	RGCC	1.95362	8.18e-09	THBS1	3.14729	1.03e-22	CTAG1A	1.5742	0.0487	SEMA3A	2.27911	0.036571
GJB2	2.24755	0.0327756	SLC43A3	1.95231	7.43e-07	CYP1B1	3.14516	1.26e-14	DPEP1	1.56189	0.0051	NID2	2.27884	0.00552
PMEPA1	2.24468	0.0093158	PSMB7	1.94297	5.14e-09	BANF1	3.12621	8.2e-83	SLC39A10	1.55717	1.52e-10	CAP2	2.21406	0.003285
COL12A1	2.23176	0.0209957	ENY2	1.94115	1.26e-07	SPTAN1	3.12595	9.81e-59	S100A10	1.55705	7.81e-09	CD300A	2.20357	0.023136
SKA3	2.20906	0.0296344	DHX58	1.94015	9.2e-11	SPOCK1	3.10941	1.79e-15	XLOC_006922	1.53417	1.78e-06	HOTS	2.20038	0.039678
MDFI	2.20819	0.0015322	PELI1	1.93789	4.88e-08	CCDC80	3.10734	7.24e-21	KIF4A	1.52748	0.00543	MXRA7	2.18779	0.018492
APOE	2.19824	0.0176188	FRG1	1.9254	1.92e-09	LY6E	3.0932	9.07e-31	AURKB	1.52574	0.00944	MFAP2	2.1811	0.007662
BMP8A	2.17408	0.0112571	NFYB	1.92296	7.14e-11	FN1	3.08979	1.53e-21	XLOC_010390	1.51457	0.00212	NRP2	2.16363	0.010888
TIMP1	2.16761	0.0125555	ISCU	1.91727	9.82e-09	INS-IGF2	3.08626	9.81e-13	GLI1	1.50891	4.2e-05	LY6E	2.16206	0.018298
MFAP2	2.1433	0.0058932	PTGDS	1.90811	0.000143	MAP1B	3.08351	3.39e-19	SORCS2	1.5032	0.000338	ANXA8L1	2.16044	0.008796
OXTR	2.1186	0.0084319	C19orf43	1.90155	5.56e-07	ZFP36L2	3.07212	9.56e-48	SPON2	1.49987	3.84e-07	TNFRSF12A	2.15164	0.011628
SOX9	2.11787	0.0253897	ENG	1.90023	7.45e-10	ASPN	3.07187	5.78e-14	ITGBL1	1.49621	0.00286	CDH13	2.14942	0.015118
TUBB3	2.11169	0.0159803	PCMTD2	1.8936	6.41e-11	COL10A1	3.04533	2.09e-09	MUCL1	1.48543	1.25e-05	ULBP2	2.14923	0.029113
FAM20C	2.10894	0.0384913	LAMB1	1.88732	1.12e-09	GUCY1B3	3.04216	3.71e-24	MDK	1.48134	1.33e-06	MMP11	2.14895	0.031185
EVA1A	2.1017	0.0379081	CCDC80	1.87176	0.00104	DDR2	3.04138	7.81e-23	TNFSF4	1.47177	7.28e-06	RUSC2	2.14677	0.013663
MOCOS	2.09021	0.0380317	KRR1	1.86655	3.59e-09	CST1	3.04055	1.5e-07	ESM1	1.46516	6.26e-05	S100A2	2.14371	0.029163
RUNX1	2.06418	0.0233568	GBP1	1.86292	3.08e-06	PTPN12	3.03962	6.78e-50	TMSB15A	1.46138	9.97e-07	HOXA-AS2	2.12889	0.015065
MMP10	2.04447	0.0475013	LAPTM5	1.85626	5.65e-06	RHOB	3.01966	3.29e-29	EGFLAM	1.45786	4.03e-05	ANOS1	2.12194	0.006837
HEYL	2.04411	0.0166576	UBA52	1.85376	2.48e-06	DPYSL3	3.01938	4.17e-18	FMO1	1.45122	3.47e-06	PRRX1	2.11264	0.007315
SLC52A3	2.03762	0.0296344	MS4A6A	1.84147	2.7e-10	GEM	2.99884	3.7e-27	CEP55	1.4498	0.00613	TIMP1	2.09279	0.004061
SLC11A1	2.02886	0.0417422	RAC2	1.83648	1.33e-06	TRAPPC1	2.9879	2.56e-72	BIRC5	1.44289	0.0177	THY1	2.09049	0.003285
AIM1L	2.02319	0.0148123	RPL35	1.82694	0.000118	SERPINE1	2.97089	1.61e-20	TIE1	1.43303	2.01e-07	LOC100653149	2.08807	0.007884
LOX	2.0004	0.0084319	TIE1	1.82572	9.42e-09	TNS1	2.96699	3.69e-16	WT1	1.42799	0.0022	MELTF	2.08035	0.020815
PLEKHN1	1.99932	0.0209957	IFI16	1.82526	4.07e-08	CALD1	2.95479	3.05e-20	TMC7	1.41847	7.92e-05	CST2	2.07772	0.022857
FAM19A5	1.99636	0.0433379	CFD	1.8186	0.000299	CTGF	2.94971	1.21e-26	NR1I2	1.41733	0.0427	RARRES1	2.07078	0.00526
PLAU	1.989	0.0407254	DLC1	1.816	2.32e-06	FMNL2	2.9466	4.19e-47	KIFC1	1.41216	0.0134	SNORD112	2.06385	0.011049
GPR84	1.98043	0.0380317	YBX1	1.81022	3.8e-07	CLIC4	2.94372	2.43e-32	LBP	1.40492	0.00154	SPARC	2.06287	0.003628
ANXA9	1.9713	0.049076	MRPL58	1.80537	3e-06	CNN1	2.9303	2.62e-09	GPX8	1.40096	5.61e-07	COL6A3	2.05858	0.002223
LRP8	1.95971	0.0060025	CCT8	1.79998	2.13e-08	SELL	2.923	5.34e-24	SEMA7A	1.39426	6.1e-06	KIF26B	2.05745	0.008092
BMP1	1.94017	0.0014205	IARS2	1.79693	1.12e-09	MIR612	2.91126	9.15e-50	PPEF1	1.38203	0.000683	GRIK2	2.05697	0.031979
HPSE	1.93721	0.0125555	ATPIF1	1.78996	0.000105	RAP2A	2.89917	1.1e-54	CDCA5	1.3724	0.00279	LOC100505727	2.04215	0.015481
TPX2	1.93494	0.0378478	CTSL	1.78618	1.26e-07	RARRES1	2.89694	8.42e-14	L1TD1	1.37172	0.00192	SHROOM4	2.02255	0.029888
NEK2	1.92848	0.004674	MYL9	1.7858	0.00103	ADAMTS1	2.89127	4.66e-21	UCHL1	1.36375	0.013	XXYLT1	2.01736	0.037874
ARSI	1.91186	0.0103066	SECTM1	1.78243	3.51e-05	COL11A1	2.88829	2.39e-07	GPNMB	1.36333	8.15e-05	LINGO1	2.01369	0.027347
ECT2	1.90236	0.0195149	CD248	1.78072	3.8e-07	COL12A1	2.88631	6.24e-19	CASC5	1.36305	0.00881	KNL1	2.01218	0.012122
SRPX2	1.89136	0.0476382	MLKL	1.77934	1.49e-09	ITGA5	2.88628	5.44e-20	SLC7A9	1.36264	0.00704	THBS1	2.00431	0.002546
PAQR4	1.88669	0.0125305	IGFBP5	1.77637	1.73e-12	AHNAK2	2.88173	5.37e-12	IFNG	1.35701	0.00133	C1GALT1C1L	1.99718	0.021072
LIPG	1.86486	0.0372182	MRGPRX3	1.77545	6.27e-09	CEMIP	2.87896	3.44e-14	XLOC_001412	1.35622	0.0024	HMCN1	1.99396	0.009254
EXO1	1.85707	0.0327756	MARS	1.76031	1.4e-12	ISLR	2.87226	6.42e-18	TNFRSF25	1.34804	5.07e-10	SRPX2	1.99138	0.003645
MEX3A	1.85687	0.0077725	C2	1.75847	6.23e-09	FNDC1	2.86901	1.07e-09	CAMK2N1	1.34581	0.000248	COL5A2	1.98688	0.003225
ADAMTS14	1.84899	0.0437174	RAB31	1.75673	1.18e-07	THY1	2.854	9.04e-27	SERPINF1	1.34576	0.000306	SPHK1	1.98008	0.006662
RCN3	1.84372	0.023136	PTMA	1.75541	2.77e-07	SMCHD1	2.84547	2.33e-43	CDK1	1.33975	0.0105	RNFT2	1.96797	0.027036
SLC28A3	1.83861	0.0318144	AK6	1.7534	1.12e-09	ZYX	2.84076	1.84e-35	PRR5L	1.33247	3.9e-09	DPYSL3	1.96771	0.00556
EPPK1	1.83744	0.033469	CTSK	1.74442	2.35e-07	YWHAE	2.84063	2.06e-40	NAV3	1.32438	0.00641	CFHR4	1.9648	0.043503
TNFRSF10B	1.83287	0.0093158	LAMB2	1.7407	5.56e-08	OSR2	2.8368	4.79e-20	LOXL2	1.32361	1.71e-06	LINC01579	1.96126	0.019518
LZTS1	1.82925	0.0104034	UBC	1.72907	1.12e-10	GPNMB	2.83535	1.16e-28	XLOC_012197	1.31862	0.00121	ANGPT2	1.94256	0.01891
ERFE	1.82153	0.0494413	TRIB1	1.72726	2.81e-06	FKBP5	2.82542	3.88e-28	FAM176A	1.30654	4.73e-05	FOXC1	1.94196	0.021475
KREMEN2	1.81378	0.0189447	NDUFA5	1.7247	5.96e-08	SFRP1	2.81891	2.65e-10	MPO	1.29836	4.54e-07	RIN3	1.93902	0.02468
RECQL4	1.81248	0.0125555	USP39	1.71544	5.59e-08	EPHX1	2.81337	1.78e-34	CKAP2	1.29659	4.55e-06	PMEPA1	1.936	0.007868
ECE2	1.81239	0.0214665	ALOX5AP	1.71443	0.000166	CCL19	2.79854	1.27e-11	JAG2	1.29562	3.63e-10	LAMA4	1.93128	0.006739
SPARC	1.81019	0.0149788	TNFSF13B	1.71207	1.31e-06	PLN	2.7924	1.01e-08	EDAR	1.2953	0.00305	SNORA5B	1.92395	0.01641
ZNF469	1.79855	0.0080645	OLFML2A	1.70955	2.9e-07	EXOC5	2.7882	6.86e-53	CPVL	1.29449	1.48e-07	LYPD1	1.92263	0.036606
ITGAX	1.79755	0.0394411	PSMD10	1.70712	1.94e-08	EMP3	2.77716	6.48e-32	ADC	1.28892	1.51e-05	CELSR3	1.92161	0.009197
RAD54L	1.79166	0.0377928	EIF3F	1.69349	1.82e-09	SNX27	2.76447	7.59e-65	SLC7A10	1.2847	0.0458	GRB14	1.91151	0.029245
ATP11A	1.78301	0.0095465	DECR1	1.68986	1.34e-05	DNAJC7	2.75935	1.62e-50	RASGRF2	1.27638	0.000554	NT5DC2	1.90779	0.019037
SAPCD2	1.78067	0.0485563	TERF2IP	1.68493	1.65e-08	C5AR1	2.75066	4.24e-31	HMOX1	1.27382	2.97e-05	CCL18	1.90579	0.013933
TEAD4	1.78002	0.0093158	IPO5	1.68483	3.12e-09	FOSB	2.74863	6.5e-15	TBX18	1.266	0.00654	TPRG1	1.9042	0.042092
RNFT2	1.77826	0.0474648	TIMP1	1.68141	2.65e-06	CAP2	2.74744	2.44e-17	AGMAT	1.25506	0.0311	FAM225B	1.89929	0.02747
ASPM	1.77106	0.0474269	GTPBP4	1.67624	2.3e-07	SET	2.74715	1.54e-48	CLSPN	1.25327	0.00831	OLFML2B	1.89447	0.006473
IGF2BP2	1.76906	0.0196163	ATP1B3	1.67576	0.000118	SMTN	2.74211	3.4e-15	CYP26A1	1.24676	0.000254	CLEC11A	1.89223	0.017569
CENPF	1.7621	0.0176188	GIMAP7	1.67505	3.41e-08	HIPK1	2.73228	1.71e-60	DTL	1.24622	0.00186	AEBP1	1.89021	0.006439
MXRA5	1.76168	0.0160634	DYSF	1.67497	4.6e-06	ACTG2	2.72952	5.87e-09	DIO3	1.24566	0.000629	CORIN	1.88942	0.019518
E2F1	1.75562	0.0125555	FYB	1.67408	3.13e-05	SERPINA1	2.726	1.48e-10	AQP9	1.23433	0.0266	LINC01503	1.88886	0.019999
F2RL2	1.75412	0.0170167	APOC1	1.67193	0.000442	PLEC	2.7205	9.78e-37	HLX	1.22873	1.52e-07	GJC1	1.86558	0.047905
PFKFB3	1.75269	0.032743	RGS2	1.67067	7.76e-05	TPSAB1	2.71897	5.09e-19	ANXA2	1.22228	8.12e-08	LOC101928195	1.86438	0.001621
FKBP10	1.75178	0.0095036	CD163	1.66801	5.75e-06	PCGF1	2.71193	9.04e-73	HAS2	1.22078	0.00163	CCDC8	1.86279	0.027657
CHRNA5	1.72262	0.0470366	IGSF6	1.66406	0.000133	TWF1	2.70468	2.9e-43	HTRA3	1.22002	0.000731	PRELID3A	1.85603	0.028289
S100A3	1.72061	0.0332197	NAMPT	1.66385	0.000131	APOLD1	2.7026	6.39e-27	OBP2A	1.21483	3.18e-06	HCFC1R1	1.84256	0.023235
HMGA1	1.71753	0.0452631	CCDC71L	1.66368	2.03e-09	PRELP	2.6619	1.46e-15	TNNC2	1.21411	0.00223	FAM19A5	1.84108	0.003604
F2R	1.71507	0.0055544	UGP2	1.65517	2.81e-07	PLTP	2.65611	1.4e-23	MLIP	1.21344	0.019	FAM65A	1.83834	0.009294
TNFSF11	1.71444	0.0394837	COPRS	1.65516	2.31e-08	EBF1	2.64884	7.83e-18	MAEL	1.21178	0.0213	TNS1	1.83721	0.028533
HJURP	1.70509	0.0328735	FBLN5	1.65102	1.65e-06	CYB5R3	2.64377	9.63e-50	ELOVL3	1.21094	2e-05	FOXS1	1.83609	0.031882
TMC7	1.69084	0.0061543	NOMO3	1.64757	3.05e-10	CXCL2	2.64334	9.7e-13	PPBP	1.20705	0.0179	BCAT1	1.82311	0.00556
NCAPH	1.69011	0.0387057	SPARC	1.6439	6.51e-06	NFIA	2.62619	2.15e-24	XLOC_010338	1.20541	7.15e-05	TNFSF11	1.82248	0.014552
KIF18B	1.68991	0.0217359	ATP6V1D	1.63644	1.41e-07	PI15	2.61753	8.95e-11	ASGR1	1.2028	0.000127	CLDN16	1.81493	0.024827
PRR5-ARHGAP8	1.68697	0.029234	TNFSF10	1.63578	1.65e-07	TPSB2	2.61456	5.44e-21	XLOC_006009	1.19973	4.53e-06	TNFAIP6	1.81408	0.011395
VMO1	1.68467	0.0344122	CHN1	1.62371	1.22e-05	PIK3R1	2.61397	2.29e-37	IL32	1.198	0.000795	CDH11	1.81315	0.003291
DSCC1	1.68074	0.0129825	RPL5	1.60644	4.73e-09	OSMR	2.61091	5.79e-27	NCF2	1.19149	4.55e-05	PLEKHG3	1.80649	0.03629
SLC16A3	1.67357	0.0476387	HSPA4	1.60643	6.65e-09	PTGDS	2.60814	1.47e-14	UBE2T	1.19135	0.00291	GPNMB	1.80618	0.016608
MROH6	1.67207	0.0162452	CFLAR	1.59832	3.15e-06	MFAP2	2.60118	1.66e-20	IBSP	1.18202	0.0176	FAM72A	1.80297	0.011467
RELL2	1.67174	0.0099993	OAZ1	1.5982	5.81e-08	COL6A3	2.59742	5.83e-23	XLOC_013923	1.18105	0.00861	ZNF883	1.8025	0.044779
UPP1	1.66747	0.0174934	NMI	1.5975	2.87e-05	PDE3A	2.58731	1.75e-15	MEOX1	1.17916	0.000266	EGOT	1.79504	0.04404
BUB1B	1.66615	0.0471213	FAM120AOS	1.59285	1.08e-06	IL2RG	2.58392	1.44e-23	HSPA6	1.16762	6.32e-07	COL6A1	1.78984	0.030331
OLFML2B	1.66317	0.0492635	TPM2	1.58885	1.97e-09	GAS1	2.58192	2.28e-10	SLCO1C1	1.15913	5.84e-06	VCAN	1.77728	0.003529
MEST	1.66225	0.0210346	PAPLN	1.58879	6.55e-05	ARHGDIB	2.5757	4.28e-35	CD200	1.15846	8.05e-05	FBN1	1.77089	0.009268
MACC1	1.65687	0.0219195	MS4A4A	1.58621	1.78e-06	COL14A1	2.56788	1.78e-11	C1R	1.15488	0.00022	RBP4	1.77079	0.040594
TTK	1.65384	0.0392136	LAMA5	1.58548	1.87e-06	CDH11	2.56749	1.1e-23	TFAP2C	1.15078	3.28e-07	RMND5A	1.76262	0.024863
PRR16	1.64379	0.0057952	IFI30	1.58078	1.87e-06	COL4A1	2.56698	4.15e-23	LBH	1.14736	2.26e-07	PLPPR4	1.76054	0.027548
ABHD11	1.62289	0.034795	EMILIN2	1.58065	5.94e-07	RAP1GDS1	2.54691	8.17e-51	IZUMO2	1.14538	0.00222	TRABD2B	1.75027	0.038837
WNT5A	1.60874	0.0132043	UBD	1.57453	0.00892	OMD	2.53601	1.53e-11	XLOC_002408	1.1446	0.000706	ZNF703	1.74554	0.025737
IFI30	1.59824	0.0402191	NRBF2	1.57279	7.32e-07	NOTCH3	2.53375	4.69e-21	FOXM1	1.14233	0.0195	PDE3A	1.74394	0.027652
IVNS1ABP	1.59731	0.0242673	RBM38	1.5716	1.95e-07	PEA15	2.53128	3.28e-42	PLA2R1	1.13179	9.01e-06	LRP8	1.74126	0.017415
ITGA2	1.59712	0.0242673	SUPT20H	1.57121	0.00973	RNF213	2.51114	2.85e-28	CLEC12A	1.12998	0.00174	WASF1	1.73218	0.006999
IL32	1.58967	0.0437174	KIAA0196	1.56816	2.64e-05	GPC6	2.50664	6.53e-30	CLCF1	1.1298	0.000871	SOGA1	1.73197	0.020951
ANGPT2	1.58313	0.0443804	FNTA	1.56799	4.77e-07	FERMT2	2.50469	2.61e-16	HOXD1	1.1297	0.000122	TREM2	1.73139	0.039397
FJX1	1.57739	0.0316451	SUMO2	1.56181	3.09e-06	SLC20A1	2.50365	7.95e-29	KDELC1	1.12899	1.35e-08	RHEBL1	1.72373	0.045091
RIN1	1.57599	0.0164091	CSNK2B	1.56012	4.4e-10	OLFML2B	2.50085	4.82e-19	XLOC_005143	1.12712	0.00029	KIAA1755	1.71814	0.046031
CASC15	1.57018	0.014188	C1QB	1.5584	3.57e-06	TIMP3	2.49719	7.08e-22	FZD2	1.12625	1.48e-06	LOC101928916	1.71809	0.004462
ARHGAP39	1.5683	0.0046654	TAOK3	1.55642	4.48e-12	EGR2	2.49471	1.18e-21	XLOC_006924	1.11449	7.05e-06	FAM167B	1.71741	0.034232
MET	1.56697	0.0314318	RBPMS	1.55298	1.15e-06	FMO1	2.49278	3.02e-15	LRP1	1.11276	3.1e-05	BCAS4	1.71202	0.007535
FOXD2	1.56656	0.0196593	LSP1	1.55261	3.82e-06	ADAMTS2	2.49251	6.57e-17	GUCY1B3	1.11059	0.0103	TTC26	1.70878	0.010967
CYP27B1	1.56367	0.0231107	HLA-DRB3	1.55119	9.26e-06	IGF1	2.49034	1.82e-09	VWF	1.10707	0.000113	FAM131A	1.70626	0.024065
GPX8	1.56224	0.0327756	CLEC2B	1.55013	4.79e-06	ARID1A	2.49018	1.74e-49	IRX4	1.1054	0.0229	PGS1	1.69934	0.027559
IL18	1.54812	0.0340267	CPVL	1.54091	2.72e-06	ANP32E	2.48034	4.58e-30	DLC1	1.1034	0.000648	C10orf25	1.69228	0.014904
LEF1	1.54757	0.032743	SUB1	1.53988	3.48e-05	IL7R	2.45756	5.02e-23	CSF2	1.09126	0.00419	SNX10	1.68901	0.003225
AJUBA	1.54518	0.0465246	RGMA	1.53946	0.00234	PDE4B	2.45144	6.06e-28	SELP	1.09076	0.00286	GUCY1A3	1.68595	0.021459
VEGFA	1.54515	0.0414084	COL6A2	1.53601	8.79e-06	VCAN	2.44352	8.92e-18	WNT3	1.08852	1.9e-05	MEST	1.68172	0.003515
VCAN	1.54479	0.0296344	SMTN	1.53162	0.000618	PTGS2	2.44242	2.55e-11	FES	1.08668	6.48e-08	TNFSF4	1.6765	0.004021
MIR4435-2HG	1.54105	0.0148415	PRPF40A	1.53127	1.33e-07	FYN	2.43555	1.98e-34	CENPL	1.08539	6.78e-05	VMO1	1.67139	0.031979
TYMP	1.54066	0.0380317	PTGES3	1.52932	0.000347	ZAK	2.42839	2.55e-15	SPRY1	1.0852	4.3e-05	CST4	1.67038	0.033458
FAM72D	1.54055	0.0429064	FAS	1.52572	9.78e-08	IL32	2.42271	3.61e-25	ATP6V1B1	1.08146	0.000914	CHN1	1.66942	0.004264
PLK1	1.53988	0.0438812	LINC-PINT	1.51569	5.31e-06	MYOCD	2.41544	1.18e-09	EPSTI1	1.08121	0.000868	EDNRA	1.66281	0.01017
NUF2	1.53959	0.023136	DNAJC15	1.51538	5.2e-06	KCNJ8	2.412	2.11e-22	OR51E1	1.08111	0.00142	NOP14-AS1	1.66241	0.04125
MTMR11	1.53651	0.0322526	PSMB4	1.51191	2.57e-06	GNA13	2.40289	7.69e-43	BDNF	1.07865	0.00612	RAB31	1.66106	0.001621
FAM64A	1.53107	0.0470577	DDX54	1.5117	6.04e-09	LMAN1	2.40145	5.98e-42	ZBED2	1.07281	0.0118	TNC	1.65819	0.022244
COL5A2	1.52967	0.0288033	TIMM9	1.50875	1.49e-08	PAPD4	2.39288	5.75e-38	PZP	1.0711	0.000633	FGFR4	1.64995	0.011049
CXCL16	1.52877	0.017202	PLK2	1.5066	5.69e-07	PLEKHA2	2.39011	1.16e-30	PCDHB14	1.06684	0.00117	COL5A1	1.64695	0.006003
OSCAR	1.52185	0.0336643	RFX5	1.50655	8.06e-09	CPNE3	2.38963	8.34e-38	XLOC_005327	1.06266	0.0455	CSPG4	1.63823	0.009363
FCGR2A	1.51334	0.0402191	NREP	1.50322	1.16e-05	SYNM	2.37538	3.53e-06	COL15A1	1.05958	0.000833	TMOD2	1.63359	0.049974
ICAM1	1.51251	0.0485059	SKAP2	1.50075	1.14e-05	TAF9B	2.37461	5.75e-24	CCRN4L	1.05948	0.000433	BYSL	1.62027	0.028465
EFNA4	1.50982	0.0060025	GYPC	1.49853	6.12e-06	CEP350	2.37143	1.14e-60	SIPA1L2	1.05906	0.000326	PRPF31	1.61793	0.015572
ABL2	1.50706	0.0437174	C10orf128	1.49831	1.97e-07	SLMAP	2.36966	8.53e-16	RETN	1.05884	0.0208	CAMK2N1	1.61515	0.035457
IQCE	1.50449	0.0093158	COL3A1	1.4982	8.01e-09	TNFAIP6	2.36885	1.1e-16	SV2B	1.04808	0.000566	LOC100506459	1.61448	0.010406
PTK7	1.49742	0.0411408	ANXA5	1.4965	4e-05	CXCR4	2.36762	1.73e-23	KPNA2	1.03153	3.64e-06	COL3A1	1.61144	0.005375
PAFAH1B3	1.4926	0.0093158	SMS	1.49561	0.000293	FCGR1B	2.35304	8.38e-18	LRRC6	1.02848	1.71e-05	FAM83D	1.61071	0.008144
SLC29A2	1.49254	0.0196163	PDLIM4	1.49329	1.21e-05	FMO2	2.3509	3.22e-13	LRRC8C	1.02761	8.94e-08	CALHM2	1.60937	0.028047
MYO1B	1.48858	0.0125555	ACAA2	1.48963	0.000766	CILP	2.35079	7.51e-12	ADRA2A	1.02725	0.0182	SLC39A10	1.6076	0.003367
TRPM2	1.47772	0.0095036	PPIAL4A	1.48951	2.61e-07	IGFBP7	2.3474	1.48e-25	CSGALNACT2	1.02525	1.23e-05	LOC100131262	1.6062	0.014655
SLCO4A1	1.47764	0.0402191	BRK1	1.48826	3.5e-05	RGMA	2.34644	1.8e-10	CKLF	1.01693	6.5e-07	WIZ	1.6026	0.037445
SERPINH1	1.47319	0.0228538	SLU7	1.48669	6.68e-08	MMP2	2.34249	3.07e-18	VASN	1.01127	0.000491	TOP2A	1.59315	0.047024
SNX10	1.46724	0.0369975	RPS27A	1.48488	6.36e-08	JUND	2.33987	3.62e-32	AQP12A	1.00603	0.0386	UBE2C	1.59085	0.048584
MTHFD1L	1.46663	0.0196442	BAG2	1.48376	0.000437	BAG2	2.33548	6.5e-13	MARVELD1	1.00164	0.00639	CTSL	1.58858	0.010061
DOCK5	1.46325	0.0122012	BAG3	1.48213	4.09e-06	CCL21	2.33059	3.44e-13	XLOC_005465	0.946752	0.00618	CALD1	1.58586	0.005249
ATAD2	1.45536	0.0099993	SMARCA5	1.4811	4.4e-10	S100A9	2.3294	7.28e-13	XLOC_008079	0.907026	0.0169	LOC728805	1.58251	0.023622
ZFAS1	1.45526	0.0129825	TYROBP	1.48036	5.56e-06	SERPINF1	2.32371	2.14e-17	XLOC_005849	0.667817	0.021	PLEKHA4	1.57738	0.040076
AUNIP	1.4509	0.0132043	ARL5A	1.47929	1.16e-07	C1R	2.32	1.41e-19	XLOC_006756	0.233594	0.402	ANTXR1	1.57463	0.006168
P3H4	1.44199	0.0211727	POP4	1.47766	9.75e-07	NAMPT	2.31163	3.15e-20	XLOC_000515	0.178176	0.527	FADS3	1.56943	0.008251
SLC37A2	1.44137	0.0379081	GBP2	1.47735	4.44e-05	ELN	2.30976	2.51e-16	XLOC_006805	-0.0665365	0.676	EREG	1.56693	0.029287
SPON2	1.43751	0.0114125	OXA1L	1.47179	7.98e-07	MIR6883	2.30906	1.14e-18	XLOC_006925	-0.118197	0.383	TPM2	1.56536	0.028085
HAVCR2	1.43417	0.0437174	CSRP1	1.46984	9.83e-05	SOCS3	2.30604	5.67e-21	XLOC_011592	-0.140651	0.746	TRPC2	1.56496	0.032904
CLCN2	1.42289	0.016649	TRIM24	1.46904	5.75e-06	SUPT20H	2.3029	4.39e-08	XLOC_002977	-0.456973	0.0125	EHD2	1.55852	0.0162
TTYH3	1.42248	0.0164091	ATG3	1.46451	5.48e-07	PDLIM3	2.3015	1.87e-13	XLOC_005810	-0.46773	0.048	FANCB	1.55279	0.03962
ENC1	1.42135	0.0485563	BAZ2A	1.4614	4.24e-09	HSPD1	2.29758	2.98e-17	TRPM3	-0.589096	0.00113	CHSY3	1.54821	0.022848
C3orf80	1.41989	0.0443804	MINOS1	1.46057	0.000401	PTGIS	2.29045	6.76e-11	XLOC_007868	-0.945752	2.9e-07	GPX8	1.54774	0.020044
PPP1R13L	1.4198	0.0176188	SRP14	1.45979	6.11e-09	44441	2.28942	1.51e-46	CYP4Z1	-1.01227	0.00617	LILRB1	1.54214	0.036018
CENPW	1.41766	0.0277652	DGCR6L	1.45931	1.3e-05	SYNC	2.27525	7.28e-12	TEX15	-1.02651	0.00618	MIR4435-2HG	1.53724	0.00958
CALCRL	1.40521	0.0168949	CHI3L1	1.4585	0.00207	DMPK	2.27412	3.94e-15	KCNC3	-1.03177	6.26e-06	S100A4	1.52866	0.017484
HECW2	1.40328	0.0193944	ZFP36	1.4577	2.99e-05	NUCKS1	2.26858	3.03e-41	SPRR2D	-1.03396	0.000298	COL4A1	1.52651	0.005469
BYSL	1.40117	0.0095465	PLEK	1.45727	0.000644	ZBTB38	2.26821	1.31e-44	IL20RA	-1.03449	0.00164	ADORA2B	1.52547	0.026246
HMGB3P1	1.39531	0.047332	SASH3	1.45599	2.2e-05	DUSP1	2.26714	3.56e-25	UBL3	-1.03478	4.86e-08	HOXA1	1.52516	0.023443
LGALS7	1.39516	0.0387057	ZNF394	1.4558	5.38e-09	RERG	2.26625	9.09e-11	RAB11FIP2	-1.04055	2.37e-07	FBXO32	1.5221	0.016877
CEP72	1.38829	0.0402191	RPS10P19	1.44929	0.00152	CTSK	2.26568	1.21e-22	DHRS7	-1.04417	3.79e-08	NEK2	1.51959	0.025082
KLHL7	1.38678	0.0328735	PCOLCE	1.44872	0.000209	DDX42	2.26243	9.07e-40	CDH10	-1.04538	0.0268	FANCM	1.51604	0.017111
THY1	1.3866	0.009975	IFT52	1.44605	1.03e-07	COCH	2.26001	3.91e-41	CCDC54	-1.05222	0.008	ADAMTS6	1.51555	0.004787
TMC6	1.37872	0.0492635	PMEPA1	1.44436	0.000105	TWIST1	2.25327	6.43e-16	CTNND2	-1.06008	0.00135	QSOX2	1.51364	0.049429
TONSL	1.36777	0.0276723	ADGRA2	1.44422	2.64e-05	PRUNE2	2.25274	1.28e-08	TBKBP1	-1.06047	5.75e-06	GREM1	1.51351	0.041119
S100A10	1.36703	0.0176188	EXOSC8	1.44215	0.000151	EPAS1	2.25042	6.77e-35	XLOC_002049	-1.06412	4.52e-05	EPPK1	1.50618	0.01807
TMEM206	1.36589	0.0116774	EPHA2	1.44122	0.000181	CARMN	2.24986	1.52e-13	GSTA4	-1.07053	4.04e-05	TNK2	1.49716	0.040773
PRR7	1.36582	0.0249037	C1orf54	1.43853	3.45e-05	MEDAG	2.24606	1.92e-16	ACO2	-1.07321	3.44e-10	MYL9	1.49712	0.027548
GRPEL2	1.36326	0.0460893	NCOA1	1.43159	3.4e-10	NR4A2	2.24437	1.47e-15	SCGB3A2	-1.07392	5.08e-07	FAM26E	1.49568	0.009368
NFE2L3	1.35179	0.0140779	COX14	1.4305	1.56e-05	RAB23	2.23804	3.35e-15	XLOC_006560	-1.0752	0.000974	ZAK	1.49271	0.01188
MFSD12	1.34854	0.0239567	FABP4	1.42602	0.0242	ZNF652	2.23743	5.25e-50	TMEM89	-1.08463	0.000891	MIR1292	1.49127	0.012845
RTKN	1.34845	0.0164091	TMED5	1.41919	1.06e-05	ITPKB	2.23721	1.29e-15	TRIM36	-1.09155	0.0162	BIRC5	1.48965	0.035366
GPR4	1.34705	0.0257625	ELOVL5	1.4168	6.56e-05	FPR1	2.23707	1.12e-20	LPHN3	-1.10096	0.0121	DEPDC1B	1.48837	0.038969
GABPB1	1.34689	0.0397382	RPF1	1.41596	1.9e-05	IFNGR1	2.2363	1.12e-31	XLOC_013825	-1.10544	0.00026	CAD	1.48835	0.02069
THEM6	1.34581	0.0168949	PMP22	1.41417	0.000117	CEPT1	2.22654	4.66e-37	MYBPC3	-1.11088	0.00039	PHOSPHO2-KLHL23	1.48714	0.024924
COL18A1	1.34172	0.042713	FUNDC2P2	1.41053	1.41e-07	LAPTM5	2.2264	1.97e-25	XLOC_007894	-1.11982	9.95e-07	NUF2	1.48131	0.043868
PTPRO	1.34049	0.0394411	SNX2	1.40899	1.37e-05	ERI3	2.22379	9.95e-57	XLOC_010503	-1.12221	4.46e-06	SLC5A6	1.48024	0.030189
NOTCH3	1.33872	0.0369975	GRASP	1.40871	1.9e-05	CDV3	2.2185	6.5e-36	SLC25A21	-1.12513	0.00607	HOXA3	1.47995	0.003291
PRR5L	1.33827	0.0125201	CLPB	1.40327	2.36e-06	MLLT10	2.21735	6.18e-43	CYP2D6	-1.12932	0.000365	ECT2	1.4763	0.007801
POP1	1.33812	0.0343171	CHSY1	1.40306	8.02e-07	CLDN3	2.212	1.98e-05	C10orf12	-1.13078	2.2e-06	FAM198B	1.47092	0.011563
SEC14L2	1.33357	0.0485563	TRAF1	1.3993	0.000112	APOE	2.2105	5.09e-16	APC2	-1.13194	0.00636	PLAU	1.45907	0.020106
TRAIP	1.3317	0.0152014	ARHGEF17	1.38996	7.97e-05	LPP	2.20965	7.49e-20	OASL	-1.14253	0.0226	ELOVL2	1.45894	0.026944
PGM2L1	1.32965	0.0157611	BCLAF1	1.38859	4.4e-10	PDGFRL	2.20911	3.08e-12	FUT1	-1.14755	0.00449	HTRA1	1.45615	0.003807
AGPAT4	1.32053	0.0437174	PPIB	1.38326	1.21e-05	FHL1	2.20772	1.06e-08	PARK2	-1.15926	0.00158	DOK5	1.45605	0.020854
ZNF587	1.31857	0.0346477	PSMD6	1.38112	0.000621	LOC101926921	2.20633	1.45e-27	ATCAY	-1.16258	0.0411	TMEM158	1.45604	0.007734
SNX8	1.3181	0.0164091	TFB2M	1.37787	4.43e-05	COL4A2	2.20608	1.6e-16	BARX2	-1.17721	0.0408	ENO1	1.44919	0.008592
UCK2	1.3155	0.0194291	RAB34	1.37735	2.36e-06	HSPB8	2.20436	6.5e-09	XLOC_007506	-1.17923	1.37e-05	RNF150	1.44594	0.025482
SOX4	1.31442	0.029716	ADK	1.37569	3.25e-07	CALCRL	2.20344	3.46e-20	SLC25A47	-1.18397	4e-05	ALDH1B1	1.44556	0.005685
DPP9	1.31424	0.0363393	CDV3	1.37494	1.79e-09	COL1A2	2.20252	7.53e-22	XLOC_002892	-1.18682	8.47e-07	MFGE8	1.44224	0.036128
ENO1	1.30825	0.0380317	LAT2	1.37489	2.52e-05	MMP19	2.20112	4.83e-26	XLOC_008925	-1.18773	0.0232	MYH10	1.44178	0.013895
SSR2	1.30644	0.0485569	NATD1	1.37396	0.000203	NME7	2.1961	9.5e-16	BRP44L	-1.19122	3.9e-08	ASPM	1.43265	0.033112
SS18L1	1.30613	0.0152014	GLT8D1	1.37352	2.2e-06	NAV1	2.19274	5.94e-31	LY6H	-1.20659	0.0166	BMP8A	1.4317	0.033497
NPM3	1.29863	0.0249446	TCEAL1	1.37151	5.9e-06	C1QA	2.19057	1.06e-26	ASF1B	-1.22454	0.0382	LOC100129518	1.43075	0.048969
CYP2D6	1.28871	0.0404281	DUSP23	1.37133	1.11e-07	STX16	2.18887	7.64e-31	XLOC_012664	-1.22508	0.000508	BUB1	1.42929	0.030189
NADSYN1	1.27676	0.0342571	LOC643733	1.37031	2.12e-05	ADAMTS12	2.18807	8.16e-16	TM6SF2	-1.22537	3.43e-08	ATP11A	1.42848	0.014792
C10orf2	1.27506	0.0070535	MYO1B	1.36886	2.99e-05	IQCJ-SCHIP1	2.18661	2.04e-14	XLOC_011510	-1.2268	0.000204	TUBB6	1.4284	0.005604
CD3EAP	1.26775	0.0201077	PPIG	1.36499	1.55e-10	CCL3L3	2.18492	9.47e-12	XLOC_014068	-1.22998	0.000993	ITGA2	1.42453	0.015481
RHPN1	1.26323	0.0465246	NRDC	1.36364	2.19e-09	WTAP	2.1802	6.85e-42	RASAL1	-1.23842	0.0194	SLC27A5	1.41938	0.022057
SLC52A2	1.26211	0.0161065	ARHGDIB	1.35903	2.92e-05	LMO3	2.17822	2.63e-10	SDR42E1	-1.24456	0.00247	VSTM4	1.41781	0.039397
CBX8	1.26096	0.0116774	HSP90AB1	1.35639	8.75e-05	CITED2	2.17436	3.66e-26	PRTN3	-1.2459	1.38e-06	LOX	1.41308	0.02316
NCR3LG1	1.26001	0.0387057	MEA1	1.3561	1.74e-06	NRP2	2.16618	3.43e-18	AKR1C3	-1.24905	0.0177	BICC1	1.41281	0.015065
NUDT4	1.25966	0.0339825	TGFB1I1	1.35422	0.000644	AGO2	2.16303	3.75e-46	C12orf34	-1.25403	8.48e-05	BAG2	1.40802	0.018644
RTEL1	1.25433	0.0443804	ITGAM	1.35086	1.8e-05	PTPRS	2.16155	1.42e-15	IDH2	-1.25846	5.74e-05	AJUBA	1.40793	0.034042
RAD54B	1.25243	0.0234017	SPARCL1	1.35029	0.00226	C11orf96	2.15469	5.7e-17	DUSP26	-1.25869	0.00334	FCGR3B	1.40671	0.022716
CENPN	1.25222	0.041569	RPS24	1.34922	4.92e-11	ATP6V1G2-DDX39B	2.15371	2.56e-72	NYX	-1.26596	0.00404	HMGB3	1.39894	0.049318
DDX31	1.2517	0.0228053	ATP6V1H	1.34835	2.62e-05	CPXM2	2.14883	3.15e-11	KIT	-1.27111	0.000313	AGPAT4	1.39837	0.017484
RIPK2	1.24635	0.0342571	UTP11	1.34821	2.04e-07	EGR3	2.14376	1.97e-14	AGSK1	-1.27917	0.000341	TACC3	1.39804	0.024967
NECTIN1	1.23987	0.0322526	FLII	1.34807	1.36e-08	SCYL2	2.14332	7.73e-33	ZNF536	-1.2799	0.00663	COL4A2	1.39436	0.010139
SLC6A6	1.23624	0.0478092	EIF3A	1.34146	4.28e-07	CXCL9	2.14322	3.02e-07	XLOC_008002	-1.28905	2.77e-06	CSDC2	1.39373	0.02803
PKMYT1	1.23282	0.0327756	DDX49	1.34132	6.72e-07	TMEM267	2.14311	3.52e-26	MRPL28	-1.29213	4.64e-05	FSTL1	1.39331	0.007779
SLC5A6	1.23157	0.0210947	PQBP1	1.33933	6.7e-05	ITGA7	2.14029	9.06e-12	TMEM116	-1.29388	2.77e-07	PCSK5	1.39202	0.044001
ALS2CL	1.22304	0.0435658	PKM	1.33766	0.000121	PLD3	2.1394	5.64e-37	KLRC1	-1.29545	0.000622	TM4SF1	1.39169	0.046323
CTSB	1.22124	0.0198922	IGF2	1.33702	0.00558	TMEM173	2.12797	2.73e-34	PM20D1	-1.29883	5.43e-05	SULF2	1.38997	0.011049
HMGB3	1.22106	0.0278565	KANSL2	1.33624	6.04e-09	RBM6	2.12667	3.53e-23	TM7SF2	-1.32389	9.06e-06	NRP1	1.38319	0.040109
KCNJ2	1.21907	0.0336643	MCUB	1.3356	2.87e-05	TUBB6	2.1261	1.41e-17	XLOC_008632	-1.35943	5.79e-06	PROS1	1.38133	0.016417
TMEM44	1.21858	0.0377928	RGS5	1.33429	0.000847	MEOX2	2.12147	1.98e-07	GRIK1	-1.36634	0.000717	ATAD2	1.37888	0.03227
BCL2L1	1.20695	0.0398172	SNRPG	1.32858	9.6e-05	ACTA2	2.12147	2.4e-15	MCOLN3	-1.37823	3.05e-06	HOXB7	1.37638	0.020711
BCL2L11	1.19507	0.0180027	AIMP2	1.32854	3.21e-06	GLS	2.12035	1.35e-19	SGK2	-1.39355	0.0302	SERPINE2	1.37634	0.021988
EIF6	1.19368	0.0492635	PPP2CA	1.32847	7.48e-10	HEYL	2.1148	4.29e-15	SCUBE2	-1.45033	0.000471	FAR2	1.37136	0.02082
SNHG17	1.19076	0.0394837	ASAH1	1.32623	0.000562	NR4A3	2.11448	6.15e-20	RPS6KA6	-1.45194	4.81e-06	RTKN2	1.37132	0.049802
PRRG1	1.18288	0.0394411	FOS	1.32608	0.00601	AP2A1	2.1104	4.09e-33	XLOC_002746	-1.46375	1.14e-05	MAP4K4	1.35164	0.003109
KDELC1	1.17976	0.0377928	EIF4EBP2	1.3255	0.000142	CCR7	2.10971	8.61e-12	SORBS2	-1.47826	0.000983	ZMYND11	1.34621	0.042586
ANXA2P1	1.17415	0.0407254	MAP1B	1.32416	0.0013	FCGR1CP	2.10859	4.5e-15	WNT6	-1.48504	1.97e-06	LOC100506472	1.34218	0.022213
PDGFB	1.17209	0.0473939	EIF3M	1.32373	7.8e-09	PLA2G7	2.10688	1.78e-12	XLOC_013686	-1.49136	4.47e-07	SKAP2	1.34201	0.003333
ZMYND15	1.17095	0.0164091	LAPTM4B	1.32345	0.000333	BCL2L1	2.10688	2.78e-30	XLOC_005539	-1.49443	3.07e-05	KIF2C	1.33738	0.02026
SMARCA4	1.15504	0.0327756	RSPRY1	1.32299	1.31e-07	LOC106146153	2.10482	9.86e-15	PDE1B	-1.49578	5.42e-05	ZNF546	1.33492	0.032676
PABPC1L	1.15464	0.0489802	CNN1	1.32228	0.0206	DOK5	2.10211	7.46e-17	XLOC_003429	-1.50396	1.38e-05	PDPN	1.33391	0.005685
PUS7	1.14874	0.0125555	VDAC3	1.31748	2.47e-05	PLXNC1	2.10171	3.93e-31	MPPED1	-1.50714	6.75e-07	PRRG1	1.33263	0.006519
NAA40	1.14853	0.0401373	FAM181A	1.31651	1.65e-06	ZFPM2	2.09985	7.08e-10	FAM174B	-1.50811	9.86e-06	EMILIN1	1.32752	0.027548
P3H1	1.14545	0.0348123	SNRK	1.31366	6.89e-06	KLK10	2.09985	5.03e-05	IGFBP2	-1.51381	1.26e-05	MARVELD1	1.31841	0.00656
CKS1B	1.14249	0.0162178	HLA-E	1.3123	2.7e-10	GNS	2.0991	4.62e-38	GCKR	-1.52507	0.00524	DDAH2	1.31726	0.030362
PGF	1.14199	0.029716	PLEKHO2	1.31225	0.000161	C4B_2	2.09648	4.58e-11	ALDH6A1	-1.52845	4.11e-10	ISLR	1.31477	0.011489
FIGNL1	1.14107	0.0288033	RPL17	1.31052	2.08e-05	NRXN3	2.09604	6.03e-07	TMEM61	-1.52874	0.000532	CDC25B	1.31011	0.049767
MMP14	1.13947	0.0350964	TARS	1.3056	3.59e-09	MAFB	2.09579	1.42e-28	CYP4B1	-1.5508	0.00314	VEGFC	1.31005	0.011513
FAM110A	1.13826	0.0327756	AMZ2	1.3056	2.8e-07	SMPX	2.09005	1.49e-06	SLC6A5	-1.56779	1.15e-06	ENG	1.3088	0.048017
CKAP2	1.13822	0.0443804	SDC2	1.30501	1.27e-05	HSD11B1	2.08989	3.37e-14	FOXA3	-1.5793	0.00691	ST6GALNAC5	1.3063	0.014831
HDGF	1.138	0.0152014	RSRP1	1.30464	3.42e-09	PSME3	2.08961	4.53e-46	MIA2	-1.60503	0.0137	ACTN1	1.30339	0.003333
NOLC1	1.13745	0.0361042	NAPRT	1.3034	0.00138	SATB1	2.08928	1.81e-21	NDST4	-1.61864	6.42e-06	AMIGO2	1.30067	0.010062
FAT1	1.13542	0.0116305	ACTB	1.30179	5.47e-05	GSTM4	2.08004	1.47e-19	XLOC_009868	-1.62359	6.51e-06	FCGR1CP	1.30063	0.020224
EIF3H	1.1304	0.0443937	COL15A1	1.29576	2.06e-05	NR1D2	2.07671	2.03e-25	XLOC_006828	-1.63254	3.77e-06	LUZP2	1.29919	0.044333
SEH1L	1.13038	0.0497757	GLRX3	1.29514	2.4e-06	CLMP	2.07387	1.26e-16	EPHB6	-1.68183	1.7e-06	CMTM3	1.29875	0.005757
RPP25	1.12919	0.0129825	ATRX	1.29492	1.75e-11	C2orf40	2.06904	0.000204	RAB27B	-1.68494	0.000495	SLC8A1	1.29786	0.034012
TNFAIP3	1.12443	0.0429064	NCF4	1.29349	0.000132	IGF2BP3	2.06749	3.76e-06	EPHA5	-1.69524	6.32e-07	MSR1	1.29713	0.011883
ARPC1B	1.12349	0.0180027	LOC100996724	1.28967	1.26e-06	CFL1	2.06713	1.99e-55	RGN	-1.69918	0.000205	FRMD6	1.2956	0.007662
PDZD8	1.11943	0.0336643	CMSS1	1.28924	2.06e-05	HSPB7	2.06666	1.47e-07	TMEM38A	-1.73948	6.09e-09	DSE	1.29549	0.005523
FLCN	1.11763	0.0380317	SNUPN	1.28619	7.35e-07	SHANK3	2.06626	4.96e-16	CHRM2	-1.76028	0.000101	TUBA1A	1.29191	0.01807
PLOD3	1.11365	0.0093158	UPF3B	1.28453	6.87e-07	KCNMB1	2.06559	1.28e-08	MYZAP	-1.81748	3.64e-07	GUCY1B3	1.29043	0.019886
HSD3B7	1.10701	0.0486189	COX7A1	1.28393	0.00154	PLVAP	2.06255	4.28e-23	PXMP2	-1.88394	4.57e-07	GPR161	1.28769	0.027087
SNRPD1	1.09736	0.0437174	SH3BGRL3	1.28376	3.98e-07	TIMP1	2.06202	1.28e-22	FGF21	-1.89643	1.62e-06	ITGA5	1.28622	0.028894
NUDCD1	1.09703	0.0148123	ADAR	1.28241	1.95e-07	NRIP1	2.062	1.62e-31	SPDEF	-1.9043	0.00294	PRKCDBP	1.28462	0.007441
ANXA2	1.08823	0.0195149	LPIN1	1.27814	2.27e-06	VEGFC	2.05947	2.04e-20	LRRC3B	-1.92371	2.23e-05	LOC101930489	1.28337	0.004814
PRKX	1.08631	0.0377928	SPON2	1.27809	0.000256	UCP2	2.0578	3.76e-31	SBK2	-1.93233	1.04e-07	IQCJ-SCHIP1	1.27719	0.010647
IGFBP3	1.08587	0.0380317	RBPJ	1.2767	1.02e-09	STAT1	2.05448	4.16e-16	MS4A8B	-1.94126	0.0314	LINC01094	1.27688	0.034589
VAV2	1.08116	0.0340267	RPL7	1.27371	4.42e-08	LOC101929368	2.05284	1.73e-52	AQP10	-1.95781	1.88e-06	FZD2	1.27343	0.025302
URB2	1.07044	0.0361583	LOC105371433	1.27113	6.26e-05	FSTL1	2.0497	4.03e-20	PKIB	-2.00932	0.000602	STIL	1.2732	0.045505
PODXL	1.06914	0.0322219	RPL36	1.27091	9.62e-07	MS4A1	2.04949	7.3e-07	SVOP	-2.04805	5.92e-06	IGSF9B	1.26722	0.042643
SNX12	1.05987	0.0390631	RPP25	1.26708	2.69e-05	SELE	2.04733	8.25e-09	TREH	-2.06557	3.04e-05	PGBD5	1.26596	0.034641
C1orf112	1.05749	0.0420868	RACK1	1.2666	1.04e-09	TRIP10	2.04198	2.97e-42	XLOC_001589	-2.07233	1.31e-07	CDCA7	1.26508	0.025256
PTBP1	1.04937	0.0470366	CFB	1.26486	0.000808	CUX1	2.04061	3.37e-31	XLOC_009344	-2.0856	7.91e-05	LRRC32	1.26319	0.032061
GTPBP4	1.04849	0.0129825	NLRC5	1.26475	2.17e-05	MYH11	2.03979	3.89e-06	MT1F	-2.13298	0.000487	LGALS1	1.26225	0.004883
PVT1	1.03997	0.0176188	MAN1C1	1.26397	0.000401	HAND2-AS1	2.03885	4.12e-07	CPLX3	-2.15597	0.0144	IKBIP	1.26153	0.003333
CTSZ	1.03845	0.0437174	RINL	1.26392	8.94e-05	SYNE2	2.03878	2.74e-25	HDC	-2.1699	1.13e-05	CDKN3	1.25871	0.030189
BOP1	1.03632	0.0361042	SON	1.26314	9.6e-07	UCHL1	2.03207	9.43e-13	FGB	-2.18186	0.0025	MMP14	1.25767	0.021441
TNFRSF25	1.03252	0.0437174	ACSL4	1.26166	2.94e-07	MMP9	2.03204	2.28e-09	SLC5A5	-2.20717	5.97e-08	PTRF	1.25754	0.011975
DNMT3B	1.03239	0.030288	COPS2	1.26138	7.43e-07	GFPT2	2.03134	2.63e-15	LGI1	-2.22518	5.82e-05	PRC1	1.25654	0.045248
SLC7A6	1.03119	0.0457417	PLEKHO1	1.25981	0.000185	SPARC	2.02695	5.48e-20	P2RY4	-2.22775	2.01e-06	BLVRA	1.25568	0.002303
MFSD13A	1.02717	0.0437174	RPUSD4	1.25874	3.76e-07	TLN1	2.02567	3.32e-19	HMGCS2	-2.23426	0.0177	FCGR1B	1.25458	0.019999
AGO2	1.02266	0.0249481	AIDA	1.25769	2.35e-07	PCOLCE	2.02481	1.01e-15	GCNT4	-2.29141	4.11e-10	MDFI	1.25436	0.036615
CTSA	1.02011	0.020022	ACTN1	1.25683	9.99e-05	NUCB1	2.02297	9.78e-47	AKR7A3	-2.33086	3.26e-06	PALD1	1.25257	0.012332
ELK1	1.01692	0.0457899	TNS2	1.2546	0.000204	SLC29A1	2.01957	5.4e-20	ACSM1	-2.3402	3.58e-07	LOC100130872	1.25078	0.01549
FAM91A1	1.01658	0.0328735	NDUFB1	1.25282	1.18e-05	LIPG	2.01575	2.07e-13	LMAN1L	-2.36148	1.99e-08	ESM1	1.25034	0.040279
S100A6	1.01469	0.029716	SDHB	1.25226	3.7e-06	MSR1	2.01521	3.2e-21	EMID2	-2.39062	6.78e-08	SLC38A1	1.24425	0.01977
XRCC4	1.01141	0.0489802	PPM1M	1.25141	3.1e-06	ITGB2	2.01013	6.06e-18	OR56B1	-2.4448	4.96e-06	PTGFRN	1.24027	0.003291
MZT1	0.940044	0.0417422	NOP56	1.24921	2.11e-05	CNN3	2.00978	6.61e-20	OR3A3	-2.44617	5.77e-07	KIF14	1.23908	0.034404
LRFN2	-1.00355	0.0465797	C1R	1.24748	0.000241	MAGEA6	2.00877	0.00263	SLC22A13	-2.66247	2.2e-05	MXRA5	1.22912	0.023829
FGFBP2	-1.01975	0.0164091	TIMM50	1.24572	1.33e-07	HSPA4	2.00639	7.44e-32	HRASLS2	-2.68656	0.0036	NDC80	1.21827	0.049364
GLUL	-1.04168	0.0231107	ZNF7	1.24553	1.28e-08	FBXO32	2.00323	2.69e-14	KLK11	-2.70312	0.0104	DDIAS	1.2173	0.033136
PRKACB	-1.05994	0.0387057	TNIP1	1.24424	7.07e-06	COPA	2.00291	2.07e-29	XLOC_010725	-2.73764	1.83e-06	PFN2	1.21468	0.020111
ATP11B	-1.07104	0.048944	PAIP1	1.24046	1.74e-06	TNC	2.00251	4.04e-10	DUOX2	-2.80203	0.0069	TIMP3	1.21197	0.026876
GSTA4	-1.07235	0.0486129	IL7R	1.23978	0.00364	SERPING1	2.00238	8.59e-15	P2RX2	-2.84051	3.74e-08	GPR42	1.20789	0.045302
CEP85L	-1.08552	0.0368568	VOPP1	1.23472	2.81e-05	FNDC3A	1.99953	2.85e-40	IRX3	-2.84842	3.86e-05	MSRB3	1.2052	0.046411
ZNF367	-1.08556	0.033469	CLNS1A	1.23357	0.000133	BHLHE40	1.99886	2.68e-25	CTSE	-2.87098	0.00605	MAD2L1	1.203	0.036085
SARDH	-1.10191	0.039134	SLC25A33	1.23135	0.000156	MNDA	1.99855	7.36e-15	EPN3	-2.88259	0.00399	GPC1	1.20232	0.025567
KCNA2	-1.10886	0.0497757	PLOD1	1.23021	2.27e-06	STC1	1.99818	4.53e-16	XLOC_003384	-2.97798	3.19e-07	E2F3	1.20068	0.01641
ELL2	-1.11622	0.0189447	PPAN	1.22962	1.33e-06	ANGPTL2	1.99812	1.51e-16	PADI3	-3.1609	5.86e-07	UPP1	1.19819	0.048367
IKZF3	-1.12154	0.0195149	NDUFAF5	1.22927	3.21e-07	UBAP2L	1.99742	3.62e-46	B3GNT6	-3.16344	1.14e-05	AFAP1L1	1.19741	0.026559
ATP2B3	-1.12212	0.0465246	POLR2B	1.22874	4.48e-07	SPSB1	1.99742	1.02e-31	CAPN13	-3.28344	9.27e-07	FOXC2	1.19667	0.020094
GPD1L	-1.15688	0.0327756	PLEKHG1	1.2286	3.27e-05	RHOH	1.99445	1.08e-11	REG3A	-3.39686	0.0115	MTUS2	1.19134	0.044563
TMEM8B	-1.18195	0.0310487	DAP3	1.22732	2.99e-05	RAB31	1.98656	9.35e-18	CKMT2	-3.42943	1.19e-07	LEF1	1.19082	0.011563
KIAA1456	-1.18206	0.0328735	CSF2RB	1.22492	0.00144	TIE1	1.98533	5.42e-14	TTR	-3.73121	1.9e-06	RUVBL1	1.18732	0.006263
FAIM2	-1.19041	0.0402191	ACVRL1	1.22477	4.89e-05	PDGFRB	1.97746	8.24e-19	IGFALS	-3.7599	3.33e-07	CPVL	1.18281	0.022577
PNPLA7	-1.21118	0.0093158	TMEM204	1.22465	3.13e-05	FPR3	1.97742	4.81e-26	FGG	-4.01477	4.39e-05	TRIP13	1.18246	0.037464
CHST8	-1.23342	0.0244061	EPSTI1	1.22426	0.000559	SLC2A3	1.97444	3.69e-22	CAPN9	-4.09259	2.41e-05	P3H4	1.17938	0.014079
GCNT2	-1.24326	0.0402191	UBR5	1.22297	1.75e-06	MFAP5	1.97437	2.04e-09	SOSTDC1	-4.31985	1.07e-08	SELM	1.1789	0.015481
ADRB2	-1.24589	0.0275576	CRYAB	1.22015	0.0121	BCL2A1	1.97413	9.28e-09	XLOC_006757	-4.32538	5.04e-08	CEBPB	1.17771	0.014552
PLEKHG4B	-1.25345	0.0472604	ATP5A1	1.22001	0.00385	DGKH	1.97308	5.69e-23	SUN5	-4.32956	4.2e-07	MTFR2	1.17649	0.037614
ASTN2	-1.26443	0.0095465	DDX42	1.21991	3.97e-07	PLXDC2	1.97289	5.61e-18	CWH43	-4.3673	1.27e-07	PCDHB9	1.17505	0.035244
TMEM261	-1.27309	0.0433379	NELFE	1.21988	3.02e-06	PDPN	1.97134	4.87e-23	DPCR1	-4.89511	1.75e-05	SLCO2B1	1.17299	0.033458
CD36	-1.28394	0.0277652	MRPL32	1.21716	2.32e-05	KCTD12	1.97057	6.5e-18	KCNE2	-7.47344	1.52e-10	CNPY3	1.17243	0.021506
NR3C2	-1.29618	0.0397944	FAM20C	1.21631	2.39e-05	SAMD4B	1.97002	4.32e-41	PGA3	-8.59548	3.9e-09	FLNA	1.16859	0.034232
XK	-1.29866	0.0328735	IFITM4P	1.21511	0.000163	KIAA0485	1.96958	4.07e-24				HOXB3	1.16808	0.027187
APLP1	-1.30819	0.0404281	MGEA5	1.21405	9.8e-07	MRGPRF	1.96607	4.06e-08				CCNB1	1.168	0.045843
FAM153A	-1.32307	0.0184139	RTP3	1.21132	0.00151	CD248	1.96494	1.99e-19				CSE1L	1.16791	0.009411
KRT32	-1.32946	0.0264004	CEBPB	1.21036	0.000117	RBPMS	1.96252	3.09e-18				PRR5L	1.16655	0.030299
BAALC	-1.35216	0.0402191	NDN	1.20959	0.00176	CHRDL1	1.95779	4.93e-06				DSCC1	1.16637	0.045428
ADAM33	-1.35459	0.0350964	SYNCRIP	1.20824	3.48e-05	BNC2	1.95529	7.54e-16				LUM	1.16539	0.006594
PIPOX	-1.35914	0.0234986	CENPB	1.20774	0.00116	CRYAB	1.95511	2.27e-09				CKAP2	1.16213	0.023466
ADAMTSL1	-1.36081	0.0217359	IFITM2	1.2037	4.96e-05	MSRB3	1.95307	5.24e-11				BMP1	1.16172	0.00556
SMIM10L2B	-1.36644	0.0322642	PPP1R12B	1.20328	0.00012	SLFN5	1.95169	4e-22				KLHL29	1.15849	0.011049
RNASE1	-1.39688	0.0375426	HEBP1	1.20227	0.000204	TRPS1	1.9512	7.97e-16				COL18A1	1.15609	0.002818
WNT6	-1.4016	0.0046654	H3F3A	1.19951	1.19e-05	CD4	1.95098	3.23e-34				SYT11	1.15467	0.020094
ATP8A2	-1.4036	0.0352321	SPTAN1	1.19725	3.73e-06	NOX4	1.94391	4.45e-11				CD109	1.15334	0.020676
CELA2B	-1.41613	0.0480862	GABARAPL1	1.19661	0.000346	SERPINA3	1.94008	2.45e-07				DTL	1.15094	0.037614
GAMT	-1.4186	0.0196593	STARD13	1.19484	3.26e-05	MIR1248	1.93993	2.83e-24				NETO2	1.14931	0.026197
CADM3	-1.42304	0.0164091	DUSP2	1.19149	0.0164	COL5A2	1.93924	5.89e-17				PDCD5	1.14834	0.024923
HSD11B1L	-1.42429	0.0212414	ENPP2	1.18977	0.000646	NCF2	1.93898	1.32e-18				LZTS1	1.14599	0.038743
CNTN3	-1.42458	0.0084319	C1QC	1.1897	0.00109	C1QTNF5	1.93868	2.59e-17				UBE2T	1.14531	0.024842
RASSF2	-1.42883	0.0380317	HOXB13	1.18804	0.000106	FBN1	1.93599	1.04e-12				TMEM237	1.1444	0.004883
ARHGAP20	-1.4322	0.0401373	LOC100505942	1.18415	0.00749	TMEM176B	1.93593	4.43e-28				LOC338620	1.14304	0.027087
CACNA2D2	-1.43569	0.030569	MFSD12	1.18374	5.55e-07	PRAF2	1.93528	4.32e-29				LTBP2	1.13999	0.035028
SLC25A4	-1.44918	0.0316451	GAS5	1.18342	0.000109	NRK	1.93454	6.12e-07				CEP55	1.13867	0.048712
SORBS2	-1.45128	0.0061781	PLEKHF1	1.18175	0.00542	BBX	1.93271	2.16e-31				BICD1	1.13564	0.040394
SLC6A16	-1.45185	0.0352321	PITPNA	1.18173	5.46e-06	PLAGL1	1.929	6.87e-16				EFEMP2	1.13449	0.045192
C6orf25	-1.45984	0.0354306	LY6E	1.18086	0.000804	CXCL1	1.9285	1.46e-06				BBOX1-AS1	1.13393	0.041175
ADRB3	-1.46803	0.0129825	WDR53	1.17958	2.04e-07	KBTBD2	1.9244	2.68e-43				SERPINF1	1.1337	0.032179
BMP6	-1.47509	0.0402191	LMO2	1.17786	2.16e-05	PROX1	1.92407	1.93e-10				NUAK1	1.13346	0.027732
LOC389033	-1.50212	0.0164091	CCDC3	1.17663	0.000304	CLPTM1	1.92398	6.01e-43				PHF19	1.12719	0.013157
DUSP26	-1.50807	0.0338271	ANP32B	1.17321	0.000173	TCF4	1.92249	2.01e-21				FCGR2A	1.12591	0.019518
METTL7A	-1.51144	0.0140646	CASP4	1.17188	0.00144	MBNL1	1.92221	1.74e-27				NDE1	1.12525	0.005986
CRABP1	-1.5326	0.02685	AKIP1	1.17119	6.62e-06	REPIN1	1.92181	1.78e-28				CD44	1.12482	0.041551
SMIM10L2A	-1.53321	0.0201077	PILRB	1.1701	2.08e-06	AP2M1	1.91991	3.95e-54				GLS	1.12419	0.004787
GPX3	-1.5497	0.0147857	MYO9B	1.16861	5.99e-05	JAM3	1.9196	5.2e-14				TMEM45A	1.123	0.028667
MUSTN1	-1.55079	0.0387057	TMEM47	1.16796	0.000149	CYBB	1.91506	4.89e-19				PKM	1.12177	0.038831
EPHB6	-1.55103	0.007518	CNTNAP1	1.16724	0.000322	PIP4K2A	1.91328	1.32e-29				S100A10	1.12001	0.024356
GFRA2	-1.58394	0.0383398	SPSB2	1.16654	0.00018	C10orf10	1.91266	4.85e-26				FMNL3	1.11963	0.026876
ARHGEF37	-1.591	0.0124401	FTMT	1.1648	0.000429	HOXC10	1.9081	1.07e-07				DNAJA4	1.1192	0.048975
RGN	-1.59199	0.0189447	POLR3C	1.16428	1.01e-07	PDP1	1.90765	1.38e-23				CENPL	1.11756	0.0402
DUSP19	-1.59279	0.0170015	UBE2A	1.16202	0.000134	RIT1	1.90491	4.46e-31				CENPW	1.115	0.015955
NME5	-1.59315	0.0275576	UBE2E3	1.1607	4.04e-05	CH25H	1.90068	4.48e-15				MATN3	1.11361	0.039397
FAM181B	-1.62068	0.0247913	GPX7	1.16041	0.000177	THSD7A	1.8977	4.3e-15				HOTAIRM1	1.11321	0.049678
PLA2G1B	-1.62082	0.0352321	PSMD2	1.15955	1.26e-07	TMEM158	1.89727	5.27e-17				HEYL	1.10594	0.036615
PPP2R3A	-1.63274	0.0291263	RUBCN	1.1592	3.98e-08	TFRC	1.89504	5.17e-14				LSM14A	1.10552	0.011883
SMIM11A	-1.63422	0.0119421	CCDC85B	1.15822	5.12e-05	SNX10	1.89028	2.45e-13				STX6	1.10466	0.008682
ITIH5	-1.66243	0.0148123	ZNF706	1.15758	1.75e-05	CLEC7A	1.88985	9.1e-13				PAK2	1.10346	0.008682
KCNJ12	-1.66563	0.0361042	TCF3	1.15574	3.06e-05	RASA2	1.88783	8.13e-39				CKS1B	1.10338	0.033437
LINC01105	-1.67072	0.0464155	ANTXR2	1.15549	4.83e-05	FTX	1.88616	1.23e-38				UBE2D1	1.10193	0.020521
COL4A5	-1.69328	0.0249481	NFKBIA	1.15512	0.000977	NT5DC2	1.88093	1.89e-21				GUCY1A2	1.10023	0.037913
PDE1B	-1.7137	0.0162178	CETN3	1.1543	3.51e-05	NAPA	1.87872	7.69e-54				VASH1	1.09814	0.007734
P2RY14	-1.7497	0.0404281	RGL1	1.15247	7.18e-05	ANGPTL1	1.87234	4.99e-07				TGM2	1.09724	0.03181
MT1M	-1.7759	0.0429064	SLC38A10	1.15229	7.69e-07	PARVB	1.87051	8.06e-29				MIR7112	1.09615	0.009004
LINC01088	-1.78144	0.0189447	GGCT	1.15215	3.06e-05	TRIO	1.86985	1.29e-30				SACS	1.09611	0.014552
PAMR1	-1.79454	0.0351367	FAM129A	1.15177	0.00277	FNIP1	1.8678	1e-38				ARMC9	1.0958	0.02715
LOC440570	-1.80243	0.0148123	NR1H3	1.15163	0.000149	NUDT3	1.86357	1.14e-35				STK32C	1.09295	0.029942
TOX	-1.81912	0.0477186	KIAA0040	1.14957	7.68e-08	PDZRN4	1.86033	1.13e-06				HGF	1.09227	0.024088
SCUBE2	-1.82013	0.0160634	PRPF6	1.14737	2.02e-07	HOTS	1.85883	4.66e-16				FANCD2	1.09021	0.013624
PHYHD1	-1.8243	0.0056605	AKTIP	1.1473	7.75e-06	IL6	1.85326	1.52e-09				CORO1C	1.0898	0.003515
STAB2	-1.85378	0.0156503	SRPX	1.1451	0.0135	NID2	1.85255	5.8e-15				FGD6	1.08754	0.010711
GPR155	-1.8575	0.0318673	TMEM176B	1.14503	1.72e-05	TP53	1.85124	1.49e-19				PLXDC2	1.08611	0.022411
PACRG	-1.8689	0.0291263	HLA-DPA1	1.14477	0.000298	IL17RD	1.8502	7.85e-11				CBR3	1.08587	0.043645
CKB	-1.87088	0.0125201	CLCC1	1.14315	4.31e-07	ADAMTSL4	1.84881	3.74e-17				CTSK	1.08564	0.021285
SORCS1	-1.87323	0.0317316	DARS	1.14293	1.31e-06	ENTPD1	1.84845	6.44e-26				ITGB1	1.08409	0.002223
GNG7	-1.8785	0.0060025	MOB3A	1.14256	1.92e-05	AQP9	1.84801	1.38e-10				FCER1G	1.08028	0.026295
GFRA3	-1.88629	0.0061543	ADAMTS5	1.14171	0.000182	LMOD1	1.84634	1.19e-07				TEAD4	1.07949	0.006772
PDGFD	-1.89539	0.0189447	RGS19	1.14104	0.000241	TREM1	1.84432	4.92e-10				CENPF	1.07864	0.030081
SYT4	-1.90492	0.0404341	RDX	1.14037	0.000107	ZCCHC24	1.84121	1.18e-11				CEP170P1	1.0774	0.004787
PEBP4	-1.90983	0.0052275	SPAST	1.14017	5.81e-05	C1QC	1.8375	5.39e-21				PDGFRB	1.07588	0.022465
PTPRZ1	-1.92464	0.0176188	CNOT10	1.13998	4.52e-07	HNRNPH1	1.83695	2.16e-39				LOXL1	1.07542	0.003333
OR2A25	-1.93147	0.0470577	IL15RA	1.13833	5.26e-07	SLC39A6	1.83167	5.73e-36				SPTSSA	1.07494	0.002735
C1orf132	-1.94044	0.0070535	RPL36AL	1.13802	4.81e-06	ENPEP	1.83135	6.18e-10				KDELC1	1.07401	0.014904
FAM167A-AS1	-1.9513	0.0161865	HUWE1	1.13649	3.06e-06	PICALM	1.82676	1.71e-35				ST3GAL2	1.07365	0.034249
TNNT3	-1.96476	0.0152014	SH2D2A	1.13482	0.00059	CERCAM	1.82643	2.44e-21				ROBO1	1.07271	0.01761
HBG1	-1.9703	0.0362329	MS4A7	1.13174	0.000877	NREP	1.82359	8.81e-17				GPSM2	1.07235	0.041425
FUT9	-1.97203	0.0426323	TIMM8A	1.13125	0.000235	TMEM176A	1.82132	1.77e-20				STRIP2	1.0687	0.039438
SEMA3D	-1.98902	0.0129825	MAP4	1.13099	3.71e-06	SLC39A14	1.82052	1.58e-20				IGFBP7	1.06635	0.005198
TMEM61	-1.99876	0.0474929	MCM5	1.13021	8.19e-06	SLC25A36	1.82004	4.89e-30				LOC101928269	1.06387	0.005784
CLEC3B	-2.01936	0.0304622	FAM102A	1.12823	0.00144	FCER1G	1.81972	8.26e-19				OSMR	1.0635	0.016686
PTGDR2	-2.04611	0.0404341	ITGB2	1.12772	6.47e-05	RDX	1.81828	1.2e-16				SVIL	1.06307	0.047373
AARD	-2.05344	0.0486129	FLJ11710	1.12614	0.000188	CXCL5	1.81767	0.000693				ARPC1B	1.06277	0.011609
SLC2A12	-2.05644	0.0470366	RRAGC	1.12441	8.25e-06	CHRNA3	1.81533	4.38e-09				PTPN12	1.05999	0.004236
ECHDC3	-2.07434	0.0276723	BTF3P9	1.12233	0.000333	KIAA1033	1.81331	5.38e-36				STK3	1.05941	0.009171
XKR4	-2.12598	0.0240757	USF2	1.12122	2.18e-05	GRINA	1.81308	2.67e-27				ATP10A	1.05795	0.018845
RCAN2	-2.13812	0.0299274	SENP6	1.12055	7.29e-09	AMIGO2	1.81092	1.42e-11				ELOVL5	1.05765	0.011541
AKR1C1	-2.14096	0.0313648	BAD	1.11965	0.000504	FCGR2A	1.81072	2.3e-19				HSD11B1	1.05672	0.021502
PRIMA1	-2.14462	0.0428516	NARF	1.11717	2.44e-08	MAP1A	1.81015	1.76e-14				ARHGAP11A	1.05603	0.027321
HDC	-2.19425	0.0309504	LAMP3	1.11695	0.000314	PCDH9	1.80294	2.94e-08				ITGA1	1.05502	0.046237
NSG1	-2.21164	0.023136	TUBA1C	1.11559	2.23e-07	CD14	1.80282	6.59e-18				CASC7	1.05322	0.011975
ASPA	-2.21742	0.0164091	SIKE1	1.11465	9e-05	ZNF331	1.80264	1.07e-16				MAGI2-AS3	1.05256	0.031037
DRAIC	-2.22269	0.0132388	UTP18	1.11419	0.00216	MAZ	1.80149	1.95e-29				MYO1B	1.05227	0.007662
CDH19	-2.23169	0.0341998	BLMH	1.11153	5.46e-06	ALDH1B1	1.79836	4.71e-14				NME7	1.05211	0.003333
TMEM100	-2.23254	0.0345733	TMEM41A	1.11071	0.000189	FCMR	1.79763	5.86e-12				DPY30	1.04945	0.004787
FGA	-2.24231	0.041569	HARS	1.10805	1.34e-05	DNAJB5	1.79733	9.42e-14				TIMP2	1.04716	0.008355
SLC25A42	-2.24709	0.0472604	RRAGA	1.10794	1.07e-05	SRSF3	1.79562	7.38e-27				DACT1	1.04637	0.033597
ADHFE1	-2.25513	0.0128807	LOX	1.10737	0.000496	ST6GALNAC5	1.79495	2.57e-10				44450	1.04635	0.03962
CCBE1	-2.25646	0.0231107	ETS1	1.10671	0.00019	CPXM1	1.79425	3.68e-10				PABPC1L	1.04589	0.036965
PAIP2B	-2.28002	0.0056605	OCIAD1	1.10644	2.01e-06	ASPH	1.79291	3e-29				MSANTD3	1.03713	0.005523
RPRM	-2.32761	0.0194291	NEAT1	1.10606	0.00491	FOS	1.79204	1.09e-12				SGO2	1.03462	0.047042
KLF15	-2.32779	0.0084319	NOP58	1.10573	0.000526	SF3B4	1.79122	1.57e-35				NARR	1.03174	0.047802
MYRIP	-2.33014	0.0328735	TAF9	1.10407	9.59e-06	KIAA0907	1.79027	9.71e-31				UBE2E2	1.031	0.010647
MYOT	-2.36177	0.0404281	RUVBL2	1.10296	2.02e-05	DENND1B	1.78767	8e-18				TGFBI	1.02293	0.01188
GNAO1	-2.37434	0.0093158	NCAPD2	1.10271	3.62e-05	PRR14	1.7871	2.95e-42				ARL13B	1.0221	0.002223
GPM6B	-2.37965	0.029716	INO80C	1.10255	0.000252	ACTB	1.78404	8.36e-37				HIST2H4B	1.02148	0.031185
FNDC5	-2.38077	0.032743	AKR1B1	1.1021	8.49e-06	ZMYND11	1.78231	3.51e-35				DUSP14	1.0207	0.02715
KRT24	-2.38189	0.0234017	GLIPR1	1.10182	4e-06	CNOT3	1.78156	4.05e-37				DVL2	1.01936	0.049705
COL4A6	-2.40869	0.032743	SNRNP35	1.10027	8.49e-08	LTBP2	1.77813	9.49e-17				SLCO3A1	1.01841	0.043772
BHMT	-2.42345	0.0116774	WRNIP1	1.09986	0.000481	CBX5	1.77801	3.16e-26				C1orf198	1.01477	0.013581
ITGA8	-2.44671	0.0439446	TMEM2	1.09782	1.7e-05	GRB10	1.77674	5.48e-17				RCC2	1.01279	0.01417
ESRRG	-2.45142	0.0052275	DDX5	1.09717	1.4e-07	MBNL1-AS1	1.77398	1.35e-11				TRIO	1.01122	0.00511
PLIN5	-2.49893	0.0327756	TM4SF1	1.09604	0.00127	TRIM28	1.77336	2.24e-35				TMEM185B	1.01083	0.026003
FLT4	-2.52242	0.0478678	NAA20	1.09581	0.000162	BSG	1.76991	3.71e-31				FBXO5	1.0065	0.032186
LIFR	-2.52748	0.0030313	LRP11	1.09505	1.86e-05	ZNF423	1.769	1.64e-08				IGFBP4	1.00414	0.023836
LGI1	-2.53868	0.0129825	GIMAP4	1.09356	0.000139	PMEPA1	1.76878	1.39e-14				FPR3	1.00397	0.033458
RERGL	-2.55885	0.0069448	DDX58	1.09351	0.000381	ABCF2	1.76877	1.68e-43				MED27	1.00303	0.011594
RSPO2	-2.59512	0.0327756	IL1B	1.09279	0.0335	SERPINH1	1.76786	3.84e-19				PDLIM4	1.0022	0.009199
TPCN2	-2.59592	0.0328735	PRKDC	1.091	0.000142	PTP4A3	1.76773	7.15e-17				HIKESHI	1.00143	0.009382
NPY	-2.64771	0.0209957	CDKN2AIP	1.09043	2.21e-06	FHL5	1.7671	5.39e-11				KPNA2	1.00103	0.011523
MT1E	-2.67828	0.0112571	HEG1	1.08924	0.00077	PODN	1.76695	1.69e-11				MIR6756	0.998596	0.015065
LYVE1	-2.68519	0.0202461	VPS16	1.08886	1.2e-07	BCL6	1.76653	1.54e-20				ODF2L	0.977979	0.00556
PLCXD3	-2.68955	0.004706	USP7	1.0888	2.66e-07	BOC	1.76643	7.91e-12				GNB4	0.960368	0.011049
SIGLEC11	-2.69266	0.0328735	PFDN2	1.08857	0.00053	IGHD	1.76493	1.49e-05				COL8A2	0.954731	0.01569
VIT	-2.85038	0.0322526	GOLGA5	1.08804	6.62e-07	DNAJC3	1.76366	8.89e-28				TPM4	0.9186	0.009411
CHGA	-2.85914	0.0407173	APMAP	1.08734	1.33e-05	SLC4A2	1.75776	3.68e-30				CTSB	0.899098	0.021988
PLP1	-2.95335	0.0094448	GNL2	1.08685	7.69e-07	PPP1R12B	1.75684	1.3e-16				ENTPD1	0.863866	0.008014
SUN5	-2.95391	0.0343171	TSN	1.0844	1.13e-05	SLC1A3	1.75636	3.07e-16				APOE	0.853407	0.021475
C2orf40	-3.1593	0.0470577	DUS1L	1.08288	2.28e-05	COL5A1	1.75237	1.88e-11				XPR1	0.845177	0.010062
GPER1	-3.16337	0.0052275	CD55	1.08175	0.02	NCOA2	1.75177	1.8e-24				AGPS	0.836647	0.002745
DPT	-3.17329	0.0129825	RAB9A	1.08115	1.26e-05	PRNP	1.74933	2.86e-17				ANP32E	0.814651	0.009401
GC	-3.19971	0.0492635	ERGIC3	1.08101	0.000139	MLLT11	1.74857	5.29e-10				RIPK2	0.805267	0.023381
C16orf89	-3.35171	0.0061543	RRS1	1.08069	0.00347	GLIPR1	1.74831	3.2e-16				DOCK9	0.685373	0.035353
PPP1R1A	-3.36511	0.0278565	RNF146	1.08001	0.000844	MIR100HG	1.74814	6.89e-06				NCOR1	-0.534767	0.0093
DRD5	-3.46113	0.0264004	CCT3	1.07997	2.82e-06	SOD3	1.74796	2.76e-11				MCPH1	-0.626278	0.034448
PI16	-3.50301	0.0125305	CPSF1	1.07933	3.1e-05	LOXL1	1.74779	1.08e-15				PAPPA2	-0.692666	0.033823
TTR	-3.56851	0.0164091	PTOV1	1.07922	2.66e-06	ENC1	1.7464	6.03e-17				HSD17B4	-0.733849	0.00958
MAL	-3.60814	0.0060025	FERMT2	1.0787	0.000435	CFL2	1.74637	5.56e-09				NAPEPLD	-0.756035	0.011458
CCKBR	-3.67727	0.0164091	ATP6V1B2	1.0786	0.000481	UHMK1	1.74562	5.02e-26				LOC101929964	-0.795658	0.01641
APOBEC2	-3.83017	0.0034761	EBNA1BP2	1.0784	8.28e-05	LINC01355	1.74429	1.05e-34				DNAJC22	-0.815971	0.021285
CKMT2	-3.87539	0.0005006	PPP1R14A	1.07657	0.00917	BICD1	1.73942	1.93e-27				ZNF169	-0.831429	0.020399
SST	-4.11599	0.03944	SMARCA4	1.07337	8.32e-08	G0S2	1.73932	2.57e-08				MOB3B	-0.835529	0.035457
SCARA5	-4.20941	0.0046654	RPAP3	1.07223	2.05e-05	SRGAP2	1.73924	4.52e-27				TMEM246	-0.866365	0.012843
FIGF	-4.26843	0.0006257	IFITM1	1.07008	0.000204	HCAR3	1.73738	8.5e-06				SLC25A34	-0.867417	0.021363
GHRL	-4.56355	0.0457521	TBCA	1.06702	1.61e-05	PCDH7	1.73635	4.87e-16				LOC100506314	-0.887029	0.013196
MYOC	-5.41387	0.0060025	JAM3	1.06301	0.00547	MRVI1	1.73243	2.17e-09				FMN1	-0.897575	0.006594
GIF	-5.73076	0.0437174	PPID	1.06299	6.26e-05	DHX9	1.73203	9.89e-30				BDH2	-0.901133	0.031776
ATP4B	-6.67093	0.0309504	LOC100129550	1.06081	4.79e-06	CTSL	1.73185	1.36e-20				CHPT1	-0.934875	0.016414
ATP4A	-7.09106	0.0402191	MEST	1.06022	0.0101	CSF1R	1.72835	6.15e-23				SAR1B	-0.95096	0.00556
			PIPSL	1.06018	2.4e-05	NRP1	1.72791	2.12e-24				TPD52	-0.957674	0.036676
			GPAT3	1.0593	1.69e-05	PALM2-AKAP2	1.72506	5.64e-16				ETV5	-0.981804	0.029863
			PHAX	1.05743	5.3e-06	MUM1	1.72417	2.59e-31				MAGI3	-0.984294	0.003873
			FCGR2C	1.0571	0.000221	GNAL	1.72145	8.62e-15				LOC400927-CSNK1E	-1.00014	0.011018
			ZFP91	1.055	1.26e-05	PLAU	1.72142	7.65e-13				ATP5G3	-1.00053	0.048921
			SLC6A8	1.05361	0.0124	FADS3	1.72078	8.4e-20				DSC2	-1.00062	0.045048
			LOC105374313	1.05322	6.62e-07	LYVE1	1.72043	5.06e-07				LOC105370629	-1.00425	0.042013
			MCM3AP	1.05314	4.67e-07	PTRF	1.72008	5.06e-12				EPHX1	-1.00449	0.020106
			TFG	1.05299	0.000437	NTRK2	1.71988	1.15e-09				RAB11B-AS1	-1.00505	0.019398
			IGSF3	1.05281	0.000177	CD163	1.71945	5.41e-15				CCDC120	-1.0053	0.035457
			CCNB1IP1	1.05074	0.000241	IL18BP	1.71871	1.42e-16				GAREM1	-1.00549	0.016456
			LTBP1	1.05011	0.00198	PWAR6	1.71791	4.34e-08				FAM102A	-1.0064	0.024356
			PTPN2	1.0494	6.93e-06	RANBP2	1.71646	3.49e-30				GAB1	-1.00791	0.033233
			RPL4	1.04915	1.78e-06	DNM1	1.71463	6.64e-17				CADM2	-1.00936	0.020625
			KPNA4	1.04893	2.06e-05	GDAP2	1.71284	1.87e-33				PHGR1	-1.01042	0.011049
			PER1	1.04749	0.000316	COL8A2	1.71271	2.78e-12				HP11014	-1.01092	0.041847
			CAPNS1	1.04748	5.23e-05	RFTN1	1.71226	1.48e-17				IRAK3	-1.01129	0.034529
			RARRES2	1.04731	0.00746	DCLK1	1.71047	1.1e-06				GALE	-1.01297	0.011063
			HIST1H3C	1.04703	1.91e-05	MOXD1	1.7092	4.62e-11				C1orf115	-1.01332	0.03004
			ITGA7	1.04657	0.0283	REEP1	1.70866	8.56e-06				OBSCN	-1.0162	0.040555
			ALDOAP2	1.04492	3.17e-06	FSCN1	1.70587	1.72e-13				LGALS9	-1.01701	0.006128
			ULK1	1.04475	3.82e-05	SELM	1.70279	5.15e-14				DCTN1-AS1	-1.01887	0.014617
			ATP5J2	1.04433	3.68e-05	SAMHD1	1.70081	2.71e-19				NDRG2	-1.01906	0.03843
			C1orf115	1.04403	0.000188	GZMK	1.70065	1.44e-09				ADAM3A	-1.01942	0.038831
			CLASRP	1.04135	6.94e-05	DLC1	1.69806	8.65e-13				FNDC5	-1.02181	0.034589
			RPL35A	1.0393	3.2e-06	LAIR2	1.69761	1.99e-20				MGC10814	-1.02207	0.030299
			LOC105378591	1.03861	8.65e-05	LEPROT	1.69753	3.3e-13				HBEGF	-1.0227	0.020988
			NFKBIE	1.03781	0.000263	NXT2	1.69517	3.9e-22				SGSM3	-1.02382	0.041408
			C1orf122	1.03732	0.00172	AEBP1	1.69445	2.26e-10				GPLD1	-1.02424	0.043989
			PMPCB	1.0365	0.000401	NEXN	1.69285	1.57e-06				C11orf44	-1.02537	0.010467
			PSMD3	1.03648	0.00167	MN1	1.69094	1.2e-07				PGRMC2	-1.02697	0.005108
			GNAI2	1.03585	3.27e-05	PTPRG	1.67973	2.87e-22				MAGI1	-1.02711	0.017502
			NR4A1	1.03517	3.23e-05	CHN1	1.67915	9.84e-18				FAM183CP	-1.02775	0.012841
			TOMM70	1.03502	0.000456	SLIT3	1.679	1.19e-09				PAK1	-1.02804	0.005574
			CTSA	1.03412	0.000189	SAMD12	1.67848	2.01e-10				ZBTB20	-1.02901	0.009368
			GLA	1.03215	0.00162	HCK	1.67833	1e-15				ABCA5	-1.03145	0.002546
			CLEC1A	1.03108	0.000298	IFITM2	1.67611	1.8e-28				EMILIN3	-1.03314	0.024842
			IWS1	1.03002	1.89e-06	ZNF317	1.67583	2.17e-37				DTNB	-1.03413	0.043516
			ESYT2	1.02978	2.2e-05	FKBP8	1.67302	2.66e-34				TMEM125	-1.03423	0.026944
			CDK5RAP1	1.0292	0.000155	MXRA8	1.67269	1.47e-14				CAPN5	-1.03459	0.019676
			BST2	1.02868	0.00449	MIR4745	1.67064	1.53e-37				KCNAB3	-1.03509	0.037913
			GPKOW	1.02828	7.57e-07	RASSF4	1.66934	1.35e-21				NR2E3	-1.03543	0.032431
			MRPL24	1.02769	0.000432	LOX	1.66811	3.83e-12				ABHD6	-1.03795	0.004541
			DCAF13	1.0263	0.00122	FBXL20	1.66591	1.11e-21				TRAPPC2L	-1.04069	0.040109
			SERPINH1	1.02555	1.9e-06	GAS7	1.6657	1.55e-24				LINC01126	-1.04482	0.011628
			TNFSF15	1.02447	0.00242	FAM222B	1.66557	4.29e-37				FAM13A-AS1	-1.04643	0.016512
			ADGRL4	1.02156	0.000855	BUB1	1.66414	1.91e-11				GUCA1C	-1.04695	0.035957
			PROCR	1.02047	8.89e-05	C20orf27	1.66265	2.43e-22				CTH	-1.04797	0.038743
			C21orf59	1.01905	0.000129	ITGA1	1.66219	4.99e-12				LOC100506870	-1.04876	0.03569
			OLFM1	1.01876	1.34e-05	SHC1	1.65846	1.25e-38				SPATA6	-1.05069	0.011628
			BNIP3L	1.01594	0.000185	LOC100506718	1.6575	2.57e-14				KALRN	-1.05186	0.023223
			PRKCH	1.01455	0.00155	ZFHX3	1.6556	2.01e-20				DNMBP	-1.05191	0.010927
			TAF10	1.01327	7.43e-07	TGM2	1.65486	4.91e-19				SLC44A2	-1.05192	0.006999
			GDE1	1.0128	5.01e-06	HNRNPUL1	1.65465	2.74e-45				LOC100507424	-1.05192	0.005008
			KAT6A	1.01269	5.09e-06	ISYNA1	1.65395	1.36e-18				SEZ6L2	-1.05249	0.031853
			DUSP6	1.01028	0.000904	USP9X	1.65362	5.54e-20				VPS37C	-1.05757	0.04807
			CD68	1.00837	0.0267	CDC42	1.65337	3.63e-34				LMNA	-1.05838	0.006128
			LOC646014	1.00781	3.12e-07	MMP7	1.65305	0.000826				FOXD2-AS1	-1.05944	0.025807
			DHX36	1.00685	6.24e-08	DICER1	1.65261	4.72e-35				EIF2AK3	-1.06024	0.024356
			CCDC9	1.00643	9.52e-07	GNAI2	1.65199	4.2e-37				LOC102723409	-1.06032	0.020094
			ST5	1.00624	0.000304	G6PC3	1.65148	2.72e-40				TEX9	-1.06037	0.009547
			CDKN3	1.00577	0.0235	WASF1	1.65071	3.34e-11				PWP2	-1.06085	0.043516
			HOPX	1.00325	0.0144	ADCY3	1.64985	4.76e-24				BBIP1	-1.06173	0.006473
			FTHL17	1.00242	0.000816	NECTIN2	1.64964	3.66e-18				NMRK1	-1.06184	0.011883
			METAP2	1.00169	0.000746	NR4A1	1.64958	5.21e-18				EXOC4	-1.06254	0.044901
			PPP6C	1.00164	0.00132	CPNE2	1.64541	2.91e-22				C4orf33	-1.06503	0.021205
			CMTM3	1.00149	3.06e-05	COL18A1	1.64456	9.64e-14				ALAD	-1.06523	0.008014
			PAAF1	1.00139	7.11e-05	TGFBR2	1.64393	1.98e-24				CPAMD8	-1.06645	0.005417
			CNPY2	1.00131	0.000177	PPP1R10	1.64364	1.17e-34				ATP5F1	-1.06749	0.02029
			SRGN	0.984571	8.67e-05	NXN	1.64326	2.54e-13				RFESD	-1.0687	0.010647
			COL1A1	0.980992	7.88e-07	COL15A1	1.64078	6.42e-11				TMEM92	-1.06889	0.034762
			MDH2	0.973791	1.01e-09	FABP4	1.63958	0.000499				LBP	-1.06891	0.041839
			IRF1	0.96376	2.14e-05	FAM129A	1.63923	2.71e-10				COBLL1	-1.06944	0.0287
			LOC100506990	0.959725	5.77e-06	AP1S2	1.63903	1.13e-12				SYTL1	-1.06981	0.046949
			CTSB	0.948964	5.65e-05	CPM	1.63797	8.24e-14				PROM2	-1.07036	0.009793
			SERBP1	0.916052	0.000353	ZNF264	1.63515	3.54e-28				ALDH2	-1.07114	0.011521
			KLF6	0.914262	0.000141	EFEMP2	1.63232	7.23e-12				KIAA1804	-1.07277	0.044341
			PDLIM1	0.91027	0.000102	MTMR1	1.63047	4.35e-21				ATP1B1	-1.07384	0.043143
			POLE4	0.905873	7.51e-05	PPP1CB	1.62937	6.89e-29				ASAH2B	-1.07521	0.004264
			RAP1A	0.884366	3.13e-09	CCR1	1.62829	1.24e-17				KLB	-1.07596	0.027732
			PSMC1	0.863267	0.00013	FAF1	1.62771	4.31e-28				LOC100289473	-1.07913	0.021209
			RPS19	0.845505	1.26e-07	44261	1.62706	3.94e-28				RBM47	-1.08001	0.024356
			RAP1B	0.826873	2.08e-05	GPX8	1.62693	3.39e-12				SLC25A4	-1.08154	0.047003
			CD44	0.818006	4.92e-06	DYNC1H1	1.62622	8.79e-36				APTR	-1.08227	0.032904
			SMG6	0.812916	2.99e-06	GM2A	1.62445	9.61e-31				ATP1B2	-1.08245	0.037079
			RBMS1	0.807376	5.65e-06	EPHB2	1.62369	1.45e-12				MAP3K10	-1.08447	0.034042
			POLR2K	0.799561	2.02e-05	YTHDF3	1.62312	8.59e-25				CMTM4	-1.08574	0.023829
			MAP1LC3B	0.789485	0.00011	LOC284219	1.623	9.44e-12				B4GALT6	-1.08624	0.021441
			SERINC3	0.779527	3.53e-06	C8orf88	1.62296	5.71e-06				UBE2J1	-1.08762	0.037434
			MAPK1	0.771927	1.79e-06	TACR2	1.62252	1.15e-06				KL	-1.08794	0.047818
			PIGS	0.76933	9.37e-06	KLHDC3	1.62155	1.67e-31				PITPNC1	-1.08861	0.034448
			NDUFV2	0.760579	0.000112	FBXW11	1.62084	2.99e-30				LOC101929340	-1.09082	0.025243
			CKS1B	0.746386	0.00763	ACTC1	1.61922	1.26e-09				BTD	-1.09114	0.007762
			S1PR3	0.743161	0.000469	GNA14	1.61904	3.49e-13				CD101	-1.09305	0.047526
			ANKRD10	0.738537	4.47e-05	CCDC50	1.61904	4.12e-19				ZNF718	-1.09528	0.029267
			FTH1	0.733963	2.79e-08	ALDH1A3	1.61887	1.62e-10				LPCAT3	-1.09695	0.047163
			CSF1R	0.719498	4.57e-05	TPP1	1.61839	1.23e-38				SECTM1	-1.09835	0.037738
			PECAM1	0.702024	4.38e-05	PIK3C2A	1.61748	1.4e-28				NKX3-1	-1.09896	0.021441
			CENPBD1P1	0.696242	1.24e-05	CCL2	1.61717	2.62e-11				SMIM22	-1.09966	0.0188
			HLA-DPB1	0.684929	3.1e-05	SBNO2	1.61547	1.18e-31				RPARP-AS1	-1.09992	0.009368
			LGALS8	0.661568	2.61e-07	ECM1	1.61384	8.86e-18				GPD1L	-1.10072	0.02168
			PDIA3	0.626892	8.2e-05	ICE2	1.61049	5.92e-30				LOC101928881	-1.10205	0.020365
			NCALD	0.621408	0.000248	ASB2	1.61014	1.71e-08				CPEB4	-1.10287	0.032179
			ZHX1-C8orf76	0.603183	1.35e-08	SEC61A1	1.60999	1.01e-24				RASAL1	-1.10377	0.028631
			DNAJB12	0.59975	5.6e-06	ACKR1	1.60974	8.08e-07				PTCRA	-1.10528	0.035267
			GIMAP6	0.596476	2.03e-05	RHOJ	1.60682	3.82e-19				MIR22	-1.10721	0.039177
			KIAA0922	0.595179	1.65e-05	HOXA10	1.6057	0.000117				EPS8L1	-1.10763	0.046307
			ATPAF1	0.585919	2.81e-06	NUP58	1.60459	6.97e-30				AK7	-1.10838	0.041839
			RBM17	0.584132	1.5e-05	CSF3R	1.60279	1.15e-25				NSG1	-1.10932	0.005194
			RPL17-C18orf32	0.58346	0.000246	FGFR1	1.60047	4.79e-13				ACOX3	-1.11091	0.006594
			PHIP	0.582022	3.74e-10	TFEC	1.59983	4.27e-09				MOBP	-1.11138	0.011523
			MAP4K5	0.562996	3.25e-07	STAG2	1.59639	1.84e-36				CRYL1	-1.11147	0.009175
			SH3BGRL	0.554501	1.39e-05	TCERG1	1.59598	1.45e-23				PLPP5	-1.11148	0.009294
			PARVG	0.550849	0.000793	CPVL	1.59587	1.29e-12				BAG1	-1.1142	0.027652
			FAM222B	0.538198	5.55e-06	FLI1	1.59489	7.14e-21				STX12	-1.1147	0.007779
			C21orf33	0.533065	3.61e-06	TGFBI	1.59145	3.11e-16				SLC13A5	-1.11572	0.047597
			TAF3	0.496426	4.78e-06	PLEK	1.59052	6.71e-20				MPV17L	-1.11582	0.011974
			UBE2R2	0.479015	3.03e-06	BTBD19	1.58769	2.58e-17				DNAJB13	-1.1175	0.022289
			WDR33	0.469086	1.92e-06	CCL4	1.58691	7.18e-10				TRG-AS1	-1.12088	0.034211
			ANKRD11	0.468732	0.000524	P2RY13	1.58686	1.95e-15				FOXP4	-1.12179	0.033516
			HCG18	0.44206	2.38e-05	RASSF5	1.58497	8.99e-23				SHROOM3	-1.12434	0.025549
			ADD2	0.435763	5.97e-08	CTDSPL2	1.58446	9.58e-28				DOPEY2	-1.12485	0.0099
			CCDC91	0.395611	6.96e-07	RBL2	1.58434	5.63e-36				RETSAT	-1.12491	0.007324
			SAP18	0.351917	1.67e-06	CD46	1.58212	8.48e-21				ERVW-1	-1.12498	0.047258
			IFRD1	0.302768	0.000202	PLK1	1.58171	1.16e-17				KAZALD1	-1.12607	0.015481
			TMSB4X	0.266738	2e-07	TNRC6B	1.58169	1.92e-22				PEX11A	-1.12627	0.002223
			STX17	0.134987	0.000249	KIRREL	1.58126	6.83e-14				TSPAN12	-1.12639	0.007999
			RNF130	0.129634	1.34e-05	NPIPA5	1.58034	5.4e-18				LOC100419741	-1.12712	0.046523
			HSPA1B	0.127609	0.000428	LEF1	1.57858	2.06e-12				SYT9	-1.12722	0.045248
			CPSF6	-0.0699854	9.12e-05	FAM76A	1.57849	3.68e-26				LINC00849	-1.12788	0.024546
			THADA	-0.360986	4.91e-08	HOXB7	1.57828	4.72e-08				GOLGA2P10	-1.1283	0.003333
			SRSF10	-0.425218	0.00113	ILK	1.57822	2.81e-20				CACNA1B	-1.13082	0.01601
			FOSL2	-0.500749	2.08e-07	SNHG24	1.57723	3.47e-11				FAM186A	-1.13139	0.024515
			IKZF4	-0.572029	8.69e-12	MGC24103	1.5764	1.43e-07				CLTA	-1.13343	0.027548
			DGCR8	-0.599202	2.82e-05	ELK4	1.57402	5.94e-28				ACADSB	-1.13349	0.011454
			PPARG	-0.620235	1.13e-05	ADAMTS8	1.56943	1.34e-07				ADIPOR2	-1.13465	0.017014
			ARL6IP1	-0.677769	0.000291	C2	1.56938	1.49e-15				SYNJ2BP-COX16	-1.13747	0.01862
			HLCS	-1.00263	0.000113	MORC2-AS1	1.56843	1.23e-43				RNF128	-1.13867	0.027516
			GHSR	-1.009	1.44e-06	LOC101930405	1.56797	5.02e-20				LOC440117	-1.14106	0.032904
			JUP	-1.00917	0.00029	ST6GAL1	1.56795	4.61e-14				PYROXD1	-1.14161	0.005512
			LCP1	-1.01158	0.0106	SLC2A14	1.56556	1.83e-16				PIP5K1B	-1.14273	0.023223
			ARAF	-1.01406	3.39e-05	HIPK3	1.56388	3.14e-24				PLEKHH1	-1.14316	0.008014
			C14orf178	-1.0177	2.29e-05	FDCSP	1.56386	0.000277				PTPRO	-1.14354	0.034042
			HOOK2	-1.02539	1.37e-05	SERPINB9	1.56348	1.39e-16				CYP3A4	-1.14464	0.007734
			MPDU1	-1.02595	1.85e-05	RAMP2	1.56328	6.3e-16				ZSCAN31	-1.14998	0.00893
			ACSS3	-1.04027	0.000181	TGFB1I1	1.56254	1.98e-07				ALCAM	-1.15335	0.034835
			CD79A	-1.04763	3.41e-09	44450	1.56065	4.78e-19				FHIT	-1.1608	0.019886
			CLTB	-1.05044	0.00101	SYTL3	1.56044	6.55e-14				MYBL1	-1.16095	0.032426
			LOC101928291	-1.05833	4.58e-05	SF1	1.5599	2.87e-15				INSC	-1.1615	0.031882
			TMEM14A	-1.05903	7.76e-05	COMP	1.55744	1.1e-07				DPF3	-1.16447	0.039239
			MRPL54	-1.06026	6.55e-07	CSRP1	1.55542	6.54e-08				HBBP1	-1.16668	0.007304
			IL17RE	-1.06361	0.000198	LRRC32	1.55464	8.81e-16				SLFN13	-1.1678	0.047594
			ALDH6A1	-1.06714	0.00012	FGF7P3	1.55271	7.46e-08				PROSER2-AS1	-1.16852	0.015429
			NCSTN	-1.07647	4.62e-07	TAOK1	1.55074	1.43e-34				GRAMD1C	-1.16856	0.001621
			RAB27A	-1.07794	0.00145	MTSS1L	1.55064	7.13e-15				ARSD	-1.17326	0.014547
			CERS6	-1.08331	5.81e-05	LGALS1	1.54938	1.82e-15				FLJ37035	-1.17668	0.043516
			F11R	-1.08694	0.00144	PPP1R9B	1.5478	1.46e-29				SPATA18	-1.17878	0.046875
			IFI27	-1.08757	2.03e-05	LPL	1.54728	2.11e-06				PLCXD1	-1.18662	0.015776
			DLX4	-1.09037	3.37e-08	SCARF2	1.54646	1.75e-15				MAGIX	-1.18798	0.003515
			SUCLG2	-1.11312	0.000235	CCDC71L	1.54598	1.17e-17				BLNK	-1.1883	0.009368
			RAB11FIP1	-1.12792	0.000452	NID1	1.54531	7.08e-14				OTUD1	-1.1893	0.010467
			ALDOC	-1.13087	9.06e-05	SPHK1	1.54514	1.07e-16				CDYL2	-1.1895	0.003485
			PLXNB2	-1.14138	5.25e-05	CPNE8	1.54457	4.63e-19				TLE4	-1.18955	0.0167
			HNRNPL	-1.1584	0.000434	GPR161	1.5433	2.82e-13				RCCD1	-1.19149	0.023829
			SMIM14	-1.16677	6.36e-05	WDR1	1.53919	1.86e-26				ACVR1C	-1.1927	0.017214
			PROSER2-AS1	-1.17194	0.0039	ZFP36	1.53919	5.99e-20				LRFN5	-1.19445	0.008006
			RPL11	-1.17751	3.01e-17	LAYN	1.53854	1.58e-08				BPIFA2	-1.19771	0.033112
			ANG	-1.18725	0.00248	C1QB	1.53828	2.39e-13				FBXO2	-1.198	0.038392
			HES1	-1.19776	0.000316	ZBTB16	1.53796	1.25e-06				ERLIN2	-1.19874	0.008014
			POU5F1P3	-1.20531	2.13e-08	SPTBN1	1.53661	2.8e-24				DHRS7	-1.20078	0.018644
			SLC16A2	-1.21035	6.94e-05	ACTN1	1.53639	1.68e-15				SVIP	-1.20161	0.005184
			TESC	-1.21321	0.00795	HSP90AB1	1.53592	6.58e-18				MIR4680	-1.20206	0.004787
			AHNAK	-1.22118	8.37e-05	PIP5K1A	1.53496	2.2e-25				LINC00342	-1.20368	0.012864
			NDUFC2	-1.22689	4.41e-05	BHLHE22	1.53418	4.73e-11				MAP3K2	-1.20884	0.040596
			DPY19L2P3	-1.24865	1.37e-05	PLPP3	1.53328	1.48e-15				USP53	-1.21289	0.035457
			ARG2	-1.2591	0.000182	DAB2	1.53159	1.11e-16				SMPDL3A	-1.21517	0.008014
			SELT	-1.28337	7.78e-05	EPRS	1.53154	2.07e-23				ACACB	-1.21544	0.017763
			STARD4	-1.30484	2.92e-08	LOC102725526	1.5283	3.55e-05				HADH	-1.21577	0.004055
			ATP2A3	-1.32007	7.42e-05	CAPRIN1	1.52814	8.88e-36				ACO2	-1.21601	0.003333
			LINC01119	-1.33042	1.49e-08	VGLL3	1.52807	2.31e-07				LINC00944	-1.21721	0.022674
			MLPH	-1.34406	0.00363	PENK	1.52762	0.000434				SMIM14	-1.21806	0.031491
			TAPBP	-1.37246	2.58e-05	PTPN14	1.52701	1.36e-18				LOC101929219	-1.21926	0.039397
			UGCG	-1.37549	5.26e-09	ZNF548	1.52569	2.06e-49				TAS2R4	-1.22078	0.037738
			PBLD	-1.37658	0.00487	IFITM1	1.52366	9.54e-16				PTER	-1.22248	0.004497
			C16orf89	-1.39188	0.00574	PTBP3	1.52228	3.38e-18				KIF16B	-1.22472	0.024924
			RNASE1	-1.41486	0.00286	F7	1.52146	2.83e-24				CDC14A	-1.22673	0.029392
			C9orf16	-1.41602	1.32e-10	TYROBP	1.52105	2.84e-16				ACSF2	-1.22785	0.007315
			RPS15	-1.46549	1.96e-07	CLIP3	1.52095	1.43e-12				PRSS50	-1.22828	0.045829
			CYBA	-1.62137	1.75e-07	UBA1	1.51812	3.49e-36				CLASP2	-1.2307	0.02785
			RIOK3	-1.6421	5.35e-07	THEMIS2	1.51811	1.3e-16				SLC3A1	-1.231	0.037864
			TFF2	-1.73696	0.00222	TNFSF4	1.51809	1.16e-09				SLC28A1	-1.23222	0.004264
			ACTG1	-1.78936	3.27e-05	CRIP2	1.518	1.59e-15				NBEAL1	-1.23627	0.014552
			RBM3	-1.83282	9.6e-07	FAM83D	1.51681	5.05e-07				IDUA	-1.23873	0.010888
			SLC7A8	-1.83717	1.23e-05	GTF2I	1.51561	3.09e-29				IRF6	-1.24428	0.038949
			AKR1C2	-1.92071	0.00297	TMEM30A	1.51541	3.35e-23				ADCYAP1R1	-1.24785	0.048544
			ALDH3A1	-1.98131	0.0023	ESYT2	1.51519	3e-22				C1orf210	-1.25226	0.009368
			HPGD	-2.30536	0.000102	C9orf16	1.51504	2.64e-25				ONECUT1	-1.25316	0.011563
			MIF	-2.92953	7.09e-16	BTG2	1.51317	7.98e-18				KBTBD12	-1.2554	0.028644
						SULF2	1.5128	7.53e-15				GPR26	-1.25665	0.044629
						CALR	1.50867	5.37e-20				PPARGC1B	-1.25728	0.035802
						SRGAP1	1.50866	1.78e-35				GOT1	-1.25848	0.006594
						CENPT	1.50607	3.39e-31				SPATA16	-1.25971	0.038837
						PPP1R18	1.50519	2.51e-17				LPCAT4	-1.25983	0.021906
						AGO3	1.50395	1.1e-32				ARRDC4	-1.26067	0.011823
						CCL15-CCL14	1.50355	9.21e-07				TINCR	-1.26215	0.028894
						MRPL38	1.50307	3.03e-35				WDR91	-1.2653	0.024863
						PIK3AP1	1.50303	5.08e-15				CYGB	-1.26773	0.04921
						IAH1	1.50268	6.52e-20				ACTR6	-1.27073	0.015481
						LOXL2	1.50117	5.26e-14				ADAMTS15	-1.27116	0.020044
						IFITM3	1.49949	1.19e-27				BCAP29	-1.27135	0.044232
						DUXAP10	1.49933	0.000461				ETFDH	-1.27275	0.004061
						SOCS1	1.49867	6.08e-15				UNGP2	-1.27557	0.044781
						RAC2	1.49809	1.01e-12				LINC00671	-1.27638	0.018766
						PLEKHG2	1.49754	4.52e-25				ATP11B	-1.27732	0.007851
						LY86	1.49713	9.39e-19				HSPB2-C11orf52	-1.2797	0.005911
						FJX1	1.49623	1.95e-20				LOC101928087	-1.2798	0.040988
						CENPB	1.49613	1.63e-29				CES3	-1.27993	0.023829
						RCN3	1.49579	5.74e-17				RIPK4	-1.28047	0.028985
						ATG16L1	1.49575	5.17e-25				SEC16B	-1.28263	0.041404
						CLDN1	1.49373	7.88e-10				ABLIM1	-1.28332	0.015031
						FIBIN	1.492	2.19e-13				KRTAP11-1	-1.28457	0.041653
						PPTC7	1.49163	1.45e-26				PPFIBP2	-1.28585	0.004236
						CFLAR	1.49162	1.89e-20				GPHB5	-1.28809	0.036615
						CSGALNACT2	1.48936	2.66e-35				ZNF497	-1.2893	0.031978
						RUFY3	1.48927	4.68e-22				LOC101930075	-1.2894	0.024924
						FYB	1.48728	5.11e-16				44257	-1.29123	0.011823
						LOC100129518	1.48705	5.7e-16				LOC100507487	-1.29192	0.008398
						SRPX2	1.48541	4.7e-10				EAF2	-1.29223	0.048736
						XYLT2	1.48519	2.52e-13				MITF	-1.29268	0.024628
						ZMYM2	1.48437	5.07e-19				HPCAL1	-1.29409	0.005586
						IL2RA	1.48396	1.62e-23				LOC389199	-1.29412	0.027712
						CD3E	1.48298	1.14e-18				DNM3	-1.29455	0.036743
						SPAG9	1.48293	7.72e-30				TMEM220	-1.29501	0.046411
						SSPN	1.48075	2.29e-09				TOM1L2	-1.29616	0.027087
						ADAMTS5	1.48001	7.2e-15				CHRNB3	-1.29694	0.037659
						THADA	1.47992	6.98e-42				VGLL2	-1.29781	0.027516
						ALPK2	1.47915	7.18e-12				XYLT2	-1.29803	0.016512
						MFGE8	1.47749	9.48e-19				ITGAX	-1.29859	0.045829
						SH3GLB2	1.47715	1.73e-23				SIRT4	-1.29986	0.040052
						IL6ST	1.4727	9.26e-22				GNG7	-1.30019	0.035578
						RHOBTB3	1.47236	1.31e-13				HMX1	-1.30067	0.032426
						ATP1B3	1.46951	1.88e-20				RECQL5	-1.30208	0.015572
						C1orf162	1.4685	1.37e-14				PELI2	-1.30241	0.031046
						KRAS	1.46749	2.92e-16				IFITM10	-1.30488	0.036448
						BCHE	1.46707	0.00164				NRF1	-1.30584	0.04921
						MXRA7	1.46693	2.38e-10				TPSG1	-1.3063	0.023371
						ARRB2	1.4666	2.33e-37				OSBPL7	-1.31001	0.031185
						LOC100507073	1.46332	4.14e-07				HRASLS2	-1.3105	0.004407
						RNA45S5	1.46249	3.71e-07				KCNIP4	-1.31156	0.03258
						DFNA5	1.46248	1.27e-10				TDRD9	-1.31208	0.010723
						JPH2	1.46217	1.97e-06				IDH2	-1.31606	0.027548
						IGHV3-23	1.46109	1.31e-05				CYB5A	-1.31957	0.001621
						SLC38A1	1.46079	1.86e-27				PRDM16	-1.32151	0.014655
						TFPI2	1.45833	0.000247				FAM13A	-1.32478	0.021992
						RNF207	1.45656	1.52e-24				EPOR	-1.32691	0.037091
						ADAMTS6	1.4562	2.98e-17				STS	-1.3274	0.006206
						TLR4	1.45584	3.28e-21				EPHB6	-1.3293	0.011489
						DGKA	1.45435	1.39e-13				CBLN4	-1.33188	0.031112
						NUMA1	1.4538	9.03e-23				ABCC5	-1.33207	0.012272
						PPP2R1A	1.45335	1.9e-38				SLC5A5	-1.33223	0.012774
						MYH10	1.45183	2.18e-08				KCNK10	-1.3329	0.021606
						TOB1	1.4513	1.86e-09				FOXA1	-1.33381	0.032426
						GRIN2D	1.45015	1.55e-11				GPX3	-1.33838	0.008304
						GTPBP2	1.44984	6.63e-21				DNASE1	-1.34015	0.008251
						GPR78	1.44968	5.41e-16				ADGRL3	-1.34118	0.012623
						TTC7B	1.44867	5.73e-10				MYL4	-1.34186	0.011628
						PLEKHO1	1.44733	2.96e-09				FMO4	-1.34629	0.007834
						SSH1	1.44657	1.06e-27				CLEC2L	-1.34754	0.048017
						TWSG1	1.44373	9.55e-17				RAB37	-1.35176	0.029863
						BRSK1	1.44311	2.16e-32				TMEM116	-1.35579	0.020585
						MRPL30	1.44297	2.32e-28				CDS1	-1.35785	0.014906
						ANAPC2	1.44226	1.56e-36				KCNQ1	-1.3593	0.013581
						YME1L1	1.43987	2.34e-22				ATP8B1	-1.36151	0.005739
						KLHDC10	1.43889	3.59e-36				CBR1	-1.36327	0.002089
						TNFAIP3	1.43829	1.1e-14				SLC18A2	-1.3635	0.021906
						VWF	1.43823	8.29e-10				MIA2	-1.36489	0.029474
						CXCL6	1.43795	0.000249				FBP1	-1.36549	0.018156
						MIR8071-2	1.43778	1e-05				SLC7A8	-1.3672	0.00552
						PGM5	1.43657	6.38e-08				CYP3A7-CYP3A51P	-1.37165	0.041847
						LIF	1.43547	1.83e-12				LOC101928222	-1.3751	0.023012
						CASQ2	1.4346	1.48e-06				TMEM161B	-1.37525	0.003109
						LOC100130872	1.43335	2.39e-12				MED28	-1.37714	0.035457
						CD44	1.43227	6.27e-18				ATP2A3	-1.37755	0.011802
						ANXA6	1.43225	2.97e-14				CPEB3	-1.37788	0.010379
						STRN4	1.43178	3.13e-30				AHCYL2	-1.37863	0.016197
						RHOQ	1.42903	8.81e-20				TCP10	-1.3817	0.045645
						MRAS	1.42881	2e-16				MIR4755	-1.38251	0.042307
						PTMS	1.42877	4.54e-16				C3orf56	-1.38283	0.044027
						ROCK2	1.42767	3.86e-30				AZGP1P1	-1.38293	0.005784
						GJA1	1.427	2.03e-11				FAM174B	-1.38323	0.02252
						CIZ1	1.42646	8.05e-36				RGMB	-1.38379	0.032962
						LSP1	1.42481	5.33e-19				LOC101927391	-1.38515	0.029942
						LOC728061	1.42216	1.23e-18				CYFIP2	-1.38822	0.026497
						ELMO2	1.42154	1.82e-33				REC8	-1.38912	0.005417
						CD86	1.42149	7.92e-17				CDHR3	-1.39162	0.013581
						HIC1	1.42132	1.75e-11				CLP1	-1.39736	0.039252
						LOC101928409	1.42016	1.54e-07				CD160	-1.39811	0.045091
						TSPAN18	1.41994	7.49e-09				SEMA6D	-1.3983	0.046949
						CORO1C	1.4164	2.7e-23				FRMD1	-1.39831	0.035105
						44446	1.4154	1.34e-18				ZNF57	-1.40232	0.001045
						HSPG2	1.41501	7.72e-12				LINC00226	-1.40264	0.035028
						MEF2C	1.41459	3.07e-16				CD36	-1.40518	0.015031
						C1orf198	1.41408	6.75e-21				FAM41AY2	-1.40531	0.027267
						FRMD6	1.41365	8.79e-09				PLA2G2F	-1.40578	0.031818
						CP	1.41344	4.44e-06				FLRT3	-1.40806	0.028048
						CDK17	1.41288	1.33e-30				SLC26A4	-1.4081	0.016414
						KRT6B	1.41259	0.00206				EPB41L4B	-1.41093	0.002223
						ROBO4	1.41256	2.19e-12				MAPK6	-1.41309	0.049867
						BTBD2	1.41247	3.46e-32				LOC100507330	-1.41319	0.040548
						HES4	1.41199	2.03e-15				SCIN	-1.41338	0.019374
						COL3A1	1.41186	2.08e-16				LANCL3	-1.41415	0.028223
						LILRB1	1.4111	1.35e-21				CBARP	-1.41804	0.03417
						RENBP	1.41087	1.89e-22				CCDC187	-1.41949	0.024842
						ANKRD28	1.40961	1.35e-09				KLHDC7A	-1.42065	0.035236
						ARHGAP1	1.40645	4.33e-27				ZNF414	-1.42162	0.038258
						YIF1B	1.40619	9.55e-29				LINC01565	-1.42172	0.009004
						VIM	1.40577	1.04e-19				CTB-49A3.2	-1.42295	0.008618
						WIPF1	1.40484	2.16e-18				PTPRH	-1.42432	0.026246
						ASXL2	1.40408	2.2e-25				DISP1	-1.42494	0.017113
						LOC100507165	1.404	5.76e-12				CYP3A43	-1.42639	0.006662
						SCARB2	1.40351	1.22e-25				ETNK1	-1.42717	0.02804
						MAN1A1	1.40339	1.22e-13				RNF212B	-1.42826	0.034609
						SORBS1	1.40313	1.29e-07				CA12	-1.42831	0.046481
						SPI1	1.40257	6.22e-22				LINC00113	-1.4299	0.041119
						RASAL2	1.4022	3.12e-24				LOC101929441	-1.42997	0.04589
						ANKH	1.40196	5.06e-18				CASP10	-1.43022	0.048614
						FAM86DP	1.40114	6.96e-21				SGK1	-1.43105	0.019216
						HTRA1	1.40058	1.2e-10				LINC01122	-1.43224	0.046031
						CASK	1.39988	2.22e-14				LOC100507403	-1.43289	0.032534
						RAD23B	1.3996	1.61e-21				LOC100505501	-1.43318	0.036606
						CDON	1.39935	6.4e-06				TTC22	-1.43375	0.015353
						STC2	1.39928	7.34e-19				AKR1C3	-1.43507	0.039678
						FAM46B	1.3977	6.98e-07				CYTH1	-1.44124	0.040166
						ETV6	1.3971	3.78e-31				NECTIN3	-1.44224	0.016377
						FXYD1	1.39649	2.21e-07				GABBR2	-1.44254	0.022631
						PPP1R14A	1.39544	2.37e-05				C1orf116	-1.4439	0.018762
						VIP	1.39528	1.12e-05				NQO1	-1.44871	0.009368
						GPSM3	1.3945	5.31e-25				LOC100507281	-1.44912	0.016747
						HLA-DPA1	1.39202	1.83e-12				HMGA2	-1.44933	0.04921
						ARHGAP23	1.3905	1.11e-17				RNASE4	-1.44942	0.023465
						TFDP2	1.38977	4.27e-16				PROZ	-1.45162	0.028207
						G3BP1	1.38949	7.2e-27				RAB27A	-1.45303	0.0162
						JUNB	1.38682	3.84e-18				FAM43A	-1.45607	0.042963
						CCL8	1.38578	3.08e-06				ELOVL6	-1.46069	0.00407
						MIR1204	1.38467	6.85e-13				UBL3	-1.46087	0.008014
						SLC4A5	1.38398	1.87e-30				CCL28	-1.46854	0.040597
						DENND5A	1.38319	1.89e-12				RNF152	-1.46865	0.016686
						ITGA4	1.38281	1.65e-13				PAQR8	-1.46908	0.015643
						NBPF26	1.38276	1.89e-21				MADCAM1	-1.46929	0.049767
						LOC100509457	1.38238	7.12e-09				PM20D1	-1.47004	0.019181
						KMT2A	1.38165	1.29e-28				CADM3	-1.47569	0.035069
						MTPAP	1.38128	2.5e-25				TCF4-AS1	-1.48002	0.044901
						GNB5	1.37919	1.35e-21				NMRAL1P1	-1.48029	0.046875
						SOGA1	1.37821	1.92e-16				CAMK2B	-1.48088	0.024841
						KCTD20	1.37803	7.81e-28				TST	-1.48343	0.003109
						TRMT2B	1.37727	9.38e-21				SCNN1A	-1.48432	0.029888
						PPP1R15A	1.37686	2.97e-24				MROH7	-1.48442	0.049533
						MKL2	1.37684	2.94e-18				NEDD4L	-1.48493	0.002223
						ARMC9	1.37651	7.91e-15				C20orf141	-1.48536	0.046992
						ITGAM	1.37579	2.4e-14				NOSTRIN	-1.48802	0.028644
						FSTL3	1.37575	1.07e-15				UBALD1	-1.48868	0.008251
						TM6SF1	1.37456	1.81e-14				MYO1A	-1.49113	0.033911
						SRPRA	1.37454	8.91e-39				CTNND2	-1.49286	0.00526
						DUSP14	1.37364	1.64e-19				KLF2	-1.49304	0.028985
						ABCA1	1.37241	5.86e-15				AVPR1B	-1.49633	0.040317
						CXorf36	1.37066	1.12e-15				KLRB1	-1.49673	0.047224
						MDM2	1.37049	6.45e-16				GLP1R	-1.49708	0.049318
						FGD6	1.37033	3.3e-12				ANKRD22	-1.49989	0.015065
						MFAP4	1.37008	1.32e-05				C14orf180	-1.50094	0.045248
						CDC42EP1	1.37006	1.9e-15				DCAF4L2	-1.50179	0.046031
						RBM42	1.36802	4.97e-29				DENND5B	-1.50346	0.047302
						TRIM59	1.36724	2.21e-11				CFAP53	-1.50378	0.03576
						ASAP1	1.36715	3.5e-25				LOC202181	-1.50861	0.003628
						AGAP2-AS1	1.36714	4.36e-21				PXMP2	-1.50903	0.00573
						ZNF148	1.36571	2.42e-27				MYZAP	-1.50976	0.003271
						TMEM259	1.36475	3.46e-27				KCNIP2	-1.51055	0.032431
						IGK	1.36436	9.44e-07				NTRK3	-1.51375	0.021888
						GLYR1	1.36419	2.07e-33				TLR3	-1.5148	0.030308
						PLPPR4	1.36304	1e-06				LINC01530	-1.51557	0.049974
						PCIF1	1.36051	3.14e-37				CYB5R1	-1.51667	0.015031
						WNT2	1.36049	5e-11				PDXK	-1.51699	0.030459
						FBXL22	1.35848	2.96e-07				B3GNT7	-1.51802	0.040842
						ZNF275	1.35805	5.54e-33				PAQR5	-1.51813	0.041119
						SDCCAG3	1.35663	7.34e-18				PAX7	-1.52021	0.028964
						COL16A1	1.35615	4.11e-08				ADA	-1.52048	0.021097
						PPP1R1A	1.35598	6.31e-05				C6orf141	-1.52478	0.011049
						NKTR	1.35255	1.37e-23				GFRA2	-1.52683	0.0287
						MIR6756	1.3522	4.69e-08				SCN4A	-1.52761	0.013181
						PIP5K1C	1.35208	2.85e-17				NDOR1	-1.52804	0.024225
						CDH5	1.3516	3.15e-10				HERPUD1	-1.52856	0.040076
						ITGB4	1.35019	1.25e-09				SYNE1	-1.53303	0.048969
						CEBPB	1.34856	1.5e-19				PDE1C	-1.53371	0.014027
						GHDC	1.34843	1.83e-27				TNPO2	-1.53688	0.024821
						SRSF11	1.34679	1.6e-14				GCNT1	-1.53823	0.011883
						GGNBP2	1.34652	3.03e-19				ZER1	-1.54072	0.020707
						INO80B-WBP1	1.34466	9.3e-31				SLC18A1	-1.54165	0.036448
						RALGDS	1.34464	1.37e-33				FBXO39	-1.54289	0.011263
						S100A12	1.34406	1.6e-09				C21orf58	-1.54336	0.035578
						EDN1	1.34332	6.94e-12				PNMA3	-1.54506	0.042825
						COL4A4	1.34314	1.25e-06				ACPT	-1.54851	0.02715
						WWTR1	1.3431	8.78e-18				SLC22A23	-1.54856	0.005108
						CARMIL1	1.34277	1.97e-10				CYP3A5	-1.54952	0.004509
						NDUFA4L2	1.34257	2.69e-20				SLC41A2	-1.55014	0.005194
						ANGPT2	1.34233	5.84e-19				CYP2S1	-1.55036	0.011974
						MMRN1	1.34151	1.88e-06				MT2A	-1.55171	0.005523
						BARX1	1.34129	4.42e-06				LOC101927263	-1.55236	0.014674
						LOC100996741	1.34097	7.61e-19				FMO5	-1.55333	0.017265
						PNPLA6	1.34034	1.43e-27				DGKD	-1.55979	0.002745
						CEBPD	1.34013	1.34e-21				B4GALNT2	-1.55979	0.048516
						RAPGEF2	1.33992	4.2e-22				LINC00269	-1.56095	0.048276
						ASB5	1.33958	0.00018				FAM153A	-1.56131	0.04307
						LCP1	1.33825	8.44e-14				SIRPB1	-1.56218	0.028569
						SH3PXD2B	1.33786	3.21e-14				PSMG4	-1.56806	0.004489
						EPHA4	1.33678	6.99e-14				KCNH7	-1.57062	0.013196
						SDC2	1.33561	2.02e-14				ASPHD2	-1.57407	0.028834
						CD93	1.33498	1.03e-14				LOC100499194	-1.5765	0.010128
						GAL	1.33388	1.58e-05				MRAP2	-1.57771	0.040086
						TGFB3	1.33312	2.43e-12				SLCO4A1	-1.5779	0.005604
						PHLDA1	1.33262	4.4e-20				WIPF3	-1.57802	0.030757
						HCLS1	1.33242	6.52e-12				C9orf84	-1.57826	0.045549
						RIF1	1.3311	2.85e-30				LOC100506371	-1.57969	0.034215
						CHI3L2	1.33091	7.72e-07				PTGR1	-1.5798	0.001621
						PFN2	1.33057	1.97e-08				FAM46A	-1.58004	0.009368
						GLIS2	1.33053	1.59e-08				CD209	-1.58022	0.016045
						OSGIN2	1.33043	8.03e-22				FKBP1A-SDCBP2	-1.58498	0.020094
						ADAP2	1.33004	9.13e-20				PRELID2	-1.5852	0.002223
						ADGRE2	1.32935	2.08e-10				HIPK2	-1.58643	0.005604
						ATP6V1C1	1.32915	3.51e-26				MAATS1	-1.58671	0.046152
						PTPRC	1.3291	1.21e-09				TMEM171	-1.58688	0.015429
						NES	1.32763	8.12e-11				BRINP2	-1.58999	0.030173
						ADAM12	1.32708	7.23e-12				C5orf30	-1.59244	0.010888
						MBNL2	1.32617	9.45e-22				METTL7A	-1.59253	0.020061
						HNF4G	1.32597	1.33e-10				ANKFN1	-1.59278	0.01761
						MMP12	1.32515	0.0205				GTPBP2	-1.59752	0.03962
						CXCL12	1.32493	5.78e-07				SIDT2	-1.60026	0.002443
						MYO1B	1.32367	1.13e-19				IQGAP2	-1.60036	0.025413
						TTN-AS1	1.32355	4.9e-29				PLCE1	-1.60609	0.006739
						RGS4	1.32312	3.03e-08				LOC400568	-1.60731	0.019018
						CHRM3	1.32119	2.37e-07				MIR29C	-1.60901	0.041636
						SLA	1.32103	3.33e-13				RGMA	-1.61005	0.015481
						A2M	1.32043	2.18e-11				LOC100652911	-1.61053	0.032426
						LOC101930583	1.32039	3.55e-17				GDPD1	-1.61112	0.003285
						APOL6	1.3191	4.07e-10				HPCAL4	-1.61134	0.027548
						XPO7	1.31859	2.79e-24				SLC14A1	-1.61541	0.005604
						MIR637	1.31852	1.02e-17				TMEM221	-1.61938	0.01641
						ELK3	1.31838	5.65e-25				LINC01225	-1.62027	0.041119
						BOK	1.31832	6.31e-14				ALDH6A1	-1.6207	0.01017
						HAVCR2	1.31786	4.39e-12				SLC9A1	-1.6215	0.006003
						PILRA	1.31735	6.57e-16				HAS3	-1.62298	0.017214
						DACT3	1.31695	9.54e-07				BAIAP2L1	-1.62504	0.023467
						TWIST2	1.31456	5.51e-09				CIDEC	-1.62914	0.008787
						FXYD6	1.31443	5.94e-06				LOC105371703	-1.63109	0.046253
						MAPRE1	1.31346	1.82e-29				LOC105378130	-1.63139	0.005427
						RARRES2	1.31237	4.67e-11				NR3C2	-1.63429	0.025248
						AKT1S1	1.31188	3.73e-30				SPTSSB	-1.63672	0.049533
						RBPMS2	1.31059	0.000179				THSD4	-1.64054	0.018925
						RCAN1	1.31021	4.53e-17				CA4	-1.64112	0.045387
						RNASEH1	1.30992	5.32e-26				NTN4	-1.64126	0.033094
						PYGL	1.30946	8.66e-15				DEFA4	-1.64437	0.030189
						C1orf54	1.30881	8.85e-13				FAM20A	-1.65412	0.005965
						TMEM214	1.30832	5.52e-32				MB21D1	-1.65434	0.03052
						WSB1	1.30757	1.31e-14				F2RL1	-1.65497	0.008682
						NFAT5	1.30704	4.25e-17				CPD	-1.6557	0.037952
						FXYD5	1.30677	6.84e-16				BCL2L14	-1.6575	0.006942
						UTRN	1.30595	1.62e-18				CCBE1	-1.66031	0.02631
						PSMB7	1.30469	1.1e-26				MARK2	-1.66372	0.017214
						PXK	1.30423	3.88e-22				GPRC5C	-1.66665	0.003515
						CXCL10	1.30365	0.000422				CDHR2	-1.67311	0.014663
						MARCKS	1.30358	2.18e-20				LINC-PINT	-1.67464	0.034886
						FRZB	1.30322	6.27e-06				LOC101928323	-1.67586	0.044514
						DRAP1	1.30241	1.1e-27				KIT	-1.67675	0.023336
						CST2	1.30159	2.3e-06				ATF6B	-1.68583	0.021988
						AZIN1	1.30055	3.22e-21				PDGFD	-1.68872	0.019545
						PDE1A	1.29998	1.04e-07				PPP1R36	-1.69318	0.009363
						HAS2	1.29997	1.15e-10				DNAH11	-1.69567	0.041119
						MMP16	1.29951	8.1e-08				LINC01252	-1.6962	0.037411
						GNB4	1.29917	2.84e-22				DAPK2	-1.70218	0.004787
						GJA4	1.29748	1.91e-18				ZEB2	-1.70582	0.042542
						LOC727820	1.29741	8.24e-17				AHDC1	-1.70832	0.042995
						ADIPOQ	1.29716	0.002				MYO5B	-1.71441	0.01807
						AGTR1	1.29615	7.2e-09				ASPA	-1.71557	0.017569
						LIMS2	1.29534	1.87e-06				BMP2	-1.71842	0.003333
						TMEM64	1.29271	1.86e-19				NFE2L2	-1.72114	0.009401
						SMARCD1	1.29256	1.28e-33				LNX1	-1.72256	0.002223
						MPDZ	1.29217	1.72e-07				PPID	-1.72378	0.003515
						MLF2	1.29072	7.69e-29				CLDN23	-1.72418	0.018489
						EMP1	1.28944	5.07e-10				ACY3	-1.72658	0.034523
						LAMA4	1.28931	7.27e-17				GRIP2	-1.72717	0.011628
						KRT17	1.28869	2.3e-06				TRPM3	-1.72865	0.023987
						ADAM19	1.28864	6.72e-15				MYCNOS	-1.72997	0.046949
						CANT1	1.28849	6.94e-15				CCDC160	-1.73664	0.009614
						NAP1L3	1.28815	3.06e-05				SH3BGRL2	-1.74048	0.003333
						DCAF15	1.28742	5.48e-34				SIGLEC15	-1.74146	0.003515
						PEG10	1.28696	2.53e-05				VEPH1	-1.74162	0.02889
						MIR4697	1.28673	2.16e-08				SELENBP1	-1.74646	0.020179
						TGFBR1	1.28654	1.08e-19				LOC100132304	-1.7477	0.033686
						UBE2G2	1.28618	1.78e-24				FGF23	-1.75037	0.040273
						SLC16A4	1.28609	6.93e-10				AK9	-1.75143	0.016638
						RAVER1	1.28607	5.85e-25				DKFZP434K028	-1.75786	0.029014
						CD72	1.28596	2.68e-09				JPH4	-1.75858	0.018845
						KLHL23	1.28586	3.36e-12				TTN	-1.75875	0.036018
						SPARCL1	1.28525	8.41e-07				LOC731157	-1.76049	0.031112
						SVIL	1.28521	3.44e-06				NAPA-AS1	-1.76426	0.035457
						SEC22B	1.2842	2.23e-25				DNAH9	-1.76936	0.039135
						FGR	1.28361	7.23e-16				ATXN3	-1.77654	0.015629
						NSMAF	1.28348	7.85e-26				RPS6KA6	-1.77681	0.006422
						UBXN7	1.28314	1.48e-22				PIWIL2	-1.77953	0.000474
						FCN1	1.28284	1.48e-12				C16orf95	-1.77957	0.035379
						CACNA1C	1.28282	5.25e-09				LOC101929224	-1.77973	0.027851
						ANOS1	1.28275	2.54e-06				RAB26	-1.78164	0.006473
						MET	1.28252	4.33e-25				OR1J2	-1.78192	0.046523
						EGFL6	1.2825	4.55e-06				LOC100652777	-1.78224	0.038837
						GRK2	1.28224	1.89e-23				CADM4	-1.78549	0.005685
						MSN	1.28022	1.08e-13				LOC105377832	-1.78882	0.014934
						SPIRE1	1.27956	3.4e-14				KCNMB2	-1.79114	0.048683
						SYNDIG1	1.27945	2.57e-15				TMEM266	-1.79497	0.009471
						SELP	1.27801	5.94e-09				GATA6	-1.79725	0.008304
						IGSF8	1.2773	4.37e-25				TTLL10	-1.80083	0.01601
						VPS13B	1.27695	7.97e-25				ADAMTSL1	-1.80363	0.007943
						PRKCDBP	1.27627	1.15e-09				PRO2958	-1.80874	0.021988
						IL1R1	1.27569	1.09e-14				MAOA	-1.80925	0.026346
						LILRB4	1.27519	6.27e-10				C19orf47	-1.81112	0.036448
						MMP3	1.27473	0.0146				TMEM200C	-1.81654	0.018983
						PDK4	1.2747	2.3e-05				LINC00317	-1.81662	0.018958
						RAP2B	1.27435	4.63e-25				LOC100128175	-1.8168	0.028569
						SDPR	1.27368	1.48e-06				FAT3	-1.81865	0.032557
						PALMD	1.27354	1.45e-06				ARHGEF28	-1.81916	0.016387
						ABCC9	1.27332	1.8e-10				MST1L	-1.82013	0.043333
						FLNC	1.27268	1.05e-06				LOC105371708	-1.82217	0.025999
						TCEAL2	1.27192	0.00175				MT1X	-1.82235	0.004061
						WHSC1L1	1.27189	5.77e-32				COL23A1	-1.82424	0.036615
						ANAPC5	1.27153	1.68e-29				EGFEM1P	-1.82591	0.017673
						KCNJ2	1.27017	5.71e-09				COL6A5	-1.82838	0.010241
						SLCO2B1	1.26953	2.52e-20				FGD4	-1.82957	0.003109
						FYTTD1	1.26894	1.55e-23				TYRO3P	-1.83264	0.008785
						DCAF8	1.26828	1.12e-19				RGS6	-1.83346	0.010703
						TUBA1A	1.26694	1.65e-09				FLT4	-1.83573	0.027565
						FAM49A	1.26624	3.11e-14				PCBP1-AS1	-1.83594	0.004883
						PPP2R5E	1.26518	3.24e-19				ZC3H12B	-1.83771	0.039865
						P3H1	1.26406	4.32e-19				PITRM1	-1.84413	0.026142
						RHBDD2	1.26403	2.18e-24				ZNF585B	-1.84508	0.021669
						INMT	1.26334	8.13e-07				ATP6V0A2	-1.84668	0.010517
						PCNX1	1.26222	2.85e-08				TTC6	-1.85091	0.040076
						TNFAIP2	1.26196	2.62e-30				PRORY	-1.85161	0.048066
						ZFHX4	1.26192	1.52e-07				EMID1	-1.8518	0.043024
						AFAP1L1	1.26028	5.14e-10				KLK4	-1.85194	0.017979
						PANX1	1.25897	6.21e-37				BMP6	-1.8562	0.043448
						PREX1	1.25875	6.74e-17				SLC16A7	-1.85736	0.030372
						C7	1.25767	5.73e-09				ATP8B3	-1.8578	0.018458
						API5	1.25764	2.56e-32				NKX2-3	-1.85902	0.040842
						RB1	1.25673	1.09e-24				SPC24	-1.86114	0.044027
						GNAO1	1.25536	1.27e-19				MYOC	-1.86192	0.034803
						FCGR2C	1.25438	7.13e-15				SERTM1	-1.86969	0.012132
						F8	1.25413	1.03e-09				ITPKA	-1.87274	0.023757
						C3AR1	1.25349	9.75e-15				FER1L4	-1.87449	0.011143
						SH3BP5	1.25198	1.09e-12				EPN3	-1.87484	0.008254
						HIP1	1.25194	5.35e-20				ATP13A5	-1.87719	0.037128
						CDC42SE1	1.25186	7.37e-31				NUDC	-1.87769	0.042698
						SLC1A5	1.25172	2.69e-22				TDH	-1.87813	0.018145
						CREM	1.25155	4.5e-17				TRIM36	-1.88407	0.018156
						HMCN1	1.25112	2.84e-05				GCNT2	-1.8892	0.005604
						VAC14	1.25092	1.15e-29				DPPA4	-1.88936	0.020044
						COL5A3	1.25083	1.1e-12				PRLR	-1.89705	0.008357
						ADGRF5	1.25071	3.09e-11				SPAG11A	-1.89819	0.033686
						ASNA1	1.24998	7.98e-38				IGFALS	-1.8992	0.015285
						KCNMA1	1.24966	3.79e-06				TM6SF2	-1.89924	0.012272
						PDLIM5	1.24854	1.03e-18				RELL1	-1.89974	0.008783
						MCAM	1.24776	5.5e-07				CD9	-1.90547	0.014552
						CALCOCO1	1.24703	8.63e-24				BPIFC	-1.90738	0.024356
						LY96	1.24587	1.5e-10				STK32A	-1.90835	0.020044
						CALM3	1.24474	1.02e-17				LOC100505851	-1.91161	0.0162
						CD200	1.24382	5.11e-12				THEG5	-1.91181	0.029474
						ENG	1.24315	7.83e-18				GS1-600G8.3	-1.91332	0.043187
						HOXB6	1.24265	2.35e-06				SLC29A2	-1.92019	0.02219
						SMOC2	1.24245	7.08e-12				LOC100506236	-1.92397	0.006942
						FILIP1	1.24235	4.74e-08				ZNF664-FAM101A	-1.92435	0.025883
						KIF3A	1.24184	4.08e-21				FOXG1	-1.92712	0.020437
						NOTCH1	1.24177	6.73e-13				LOC101929741	-1.92725	0.038738
						ST3GAL1	1.24124	8.49e-10				MYF6	-1.92862	0.018766
						PLOD2	1.24109	1.15e-09				GAB4	-1.92893	0.009368
						MIR8085	1.24092	8.23e-24				ABCA4	-1.93327	0.027548
						SRGN	1.24055	4.19e-16				PLIN5	-1.93363	0.018043
						SIN3B	1.23735	1.87e-22				IGLJ3	-1.93425	0.016309
						PTPN11	1.23709	2.83e-25				SYTL2	-1.93784	0.015903
						TAS2R45	1.23642	1.63e-20				CYSTM1	-1.94538	0.0058
						CAV1	1.23631	1.23e-06				SEPP1	-1.94977	0.020815
						GINS4	1.23519	9.43e-10				RPRM	-1.95082	0.025594
						RC3H2	1.23483	7.48e-21				GAMT	-1.95394	0.033112
						GALNT15	1.23445	1.05e-11				TEX26-AS1	-1.95435	0.027566
						CLIP4	1.23347	2.53e-19				FLI1	-1.95715	0.024963
						APOC4-APOC2	1.23297	9.74e-09				LOC440704	-1.96104	0.025192
						ZNF580	1.23267	2.62e-16				WWTR1-AS1	-1.96149	0.003807
						GLT8D2	1.23047	2.2e-09				NR0B2	-1.9639	0.023381
						MAML2	1.22891	7.66e-32				ENTPD5	-1.96556	0.003172
						COG3	1.22834	3.02e-12				IFNL2	-1.96622	0.039263
						MAGEA12	1.22811	0.0158				ASB3	-1.97434	0.010128
						ADPRH	1.22653	6.71e-30				NAT8B	-1.97574	0.048816
						ARF3	1.22645	3.09e-25				ABCC13	-1.98021	0.007283
						ATP1A2	1.22601	1.54e-06				C20orf173	-1.98053	0.046612
						NR2F1-AS1	1.22511	5.67e-09				44265	-1.98341	0.0032
						C19orf12	1.22446	1.25e-08				FIGN	-1.9868	0.012774
						C5orf22	1.22435	5.28e-18				IL19	-1.9881	0.040522
						MS4A7	1.22403	1.04e-10				IL5RA	-1.9882	0.03375
						ZDHHC17	1.22397	6.2e-26				BHLHA15	-1.98835	0.031885
						SORBS3	1.22302	1.8e-20				TMEM100	-1.99052	0.038516
						FBLN2	1.22205	7.8e-09				UBE2QL1	-1.99224	0.03843
						ARID5B	1.22124	1.42e-14				TRIQK	-1.99259	0.043333
						MAPKAPK2	1.22107	1.09e-42				OLMALINC	-1.99506	0.010739
						SLC8A1	1.22064	1.98e-10				KLF4	-1.99583	0.010647
						HS3ST3A1	1.22025	6.53e-12				CSMD3	-1.99749	0.025256
						NOTCH2	1.22022	3.19e-17				BAALC	-2.00202	0.044452
						BLVRA	1.21974	2.17e-16				ALDH1A1	-2.00335	0.016362
						MGA	1.21946	2.84e-29				LINC01312	-2.00739	0.029377
						RTKN	1.21915	1.18e-10				MLLT1	-2.0116	0.022748
						RILPL1	1.2179	1.58e-11				HFM1	-2.01167	0.021992
						PLEKHA4	1.21765	3.12e-15				PPP4R4	-2.01251	0.007734
						AIF1	1.21757	2.87e-17				ZNF503	-2.01311	0.043357
						ASXL1	1.21736	1.74e-14				TMPRSS2	-2.01378	0.004882
						ITIH5	1.21663	5.73e-07				MESP2	-2.01384	0.043516
						PLXDC1	1.21657	3.23e-10				DNAI1	-2.02067	0.004883
						FARP2	1.2165	9.85e-23				LOC400043	-2.02106	0.033112
						LOC100190986	1.21636	1.49e-13				IRX5	-2.02107	0.038325
						BMP1	1.21625	6.96e-34				HMGCS2	-2.02191	0.006122
						WNK1	1.21591	4.95e-25				LOC100996843	-2.02664	0.027565
						VCL	1.21547	2.12e-05				DDX60	-2.02757	0.010376
						KLK6	1.21429	0.00101				MT1HL1	-2.02778	0.005523
						LCP2	1.21369	1.78e-12				CALR3	-2.02843	0.036676
						IRF3	1.21336	1.04e-29				TREH	-2.03714	0.021988
						INPP5A	1.21323	9.63e-11				RAB27B	-2.03796	0.020951
						HHEX	1.2132	7.35e-08				ZNF554	-2.03807	0.007779
						MOSPD1	1.21307	2.91e-19				OR10D3	-2.03991	0.007283
						GNG2	1.21301	8.07e-20				IGLC1	-2.04342	0.026304
						LTBP3	1.21275	4.01e-08				EFCC1	-2.0448	0.020505
						IGHV4-31	1.21261	3.15e-08				S100P	-2.04499	0.045428
						TMEM256-PLSCR3	1.21258	1.09e-25				KIAA2022	-2.04536	0.036307
						MEOX1	1.21205	3.65e-06				SAXO2	-2.0471	0.034301
						ATP2B4	1.21172	2.01e-09				JAKMIP2-AS1	-2.05002	0.026183
						MYOC	1.21098	3.53e-05				PAX8	-2.05174	0.009183
						P4HA3	1.21082	4.28e-15				TTTY1B	-2.05574	0.006178
						CLIC5	1.2105	8.69e-10				ANG	-2.057	0.006841
						MMD	1.20992	5.75e-12				TRPA1	-2.06064	0.041107
						CTSLP8	1.20942	3.21e-20				TCL6	-2.06185	0.004787
						GREM2	1.20905	0.000884				GCNT4	-2.06258	0.039678
						RRN3P2	1.20849	1.61e-14				DSG4	-2.06362	0.029324
						OGDH	1.20846	2.79e-17				PTPN5	-2.0751	0.014459
						CALU	1.20526	2.8e-25				EDDM3A	-2.07514	0.041793
						MYC	1.20491	6.32e-15				CHAD	-2.07588	0.030274
						CMTM7	1.20481	3.92e-21				VILL	-2.0767	0.044931
						PHTF2	1.20393	7.15e-20				GPAT3	-2.07799	0.010406
						ZNF644	1.20375	1.37e-18				PHKG2	-2.08536	0.019676
						COX7A1	1.20366	5.31e-07				STX19	-2.09977	0.005604
						SCAMP1	1.20362	5.96e-18				XK	-2.10978	0.032179
						LAMA5	1.20347	1.25e-08				SMPD3	-2.11187	0.007282
						HOMER1	1.20279	3.24e-13				CYP2E1	-2.11227	0.034641
						PAK2	1.20262	9.4e-19				SNORA17B	-2.11417	0.006053
						CD83	1.20208	2.84e-12				OASL	-2.11761	0.002443
						VWA1	1.20202	3.38e-12				OPCML	-2.12032	0.021606
						MAP3K2	1.20189	5.66e-25				TSHR	-2.12106	0.038831
						LOC101927933	1.20172	8.18e-17				IL17RE	-2.1242	0.003367
						LOC285812	1.20121	2.6e-06				AKR7A3	-2.12466	0.010467
						AFF1	1.20099	1.32e-35				TARP	-2.12472	0.041212
						CD34	1.20081	2.01e-10				CSHL1	-2.12833	0.02115
						APBB1IP	1.20011	1.63e-11				LINC00520	-2.13375	0.020106
						PSMF1	1.19986	5.93e-29				VSTM2A-OT1	-2.13402	0.005853
						LINC01094	1.1995	6.27e-09				ATP13A4	-2.13772	0.010406
						SH3D19	1.1974	1.1e-23				CPNE4	-2.14053	0.025726
						EMILIN1	1.19681	4.78e-06				CYP4F12	-2.14091	0.004497
						JMJD1C	1.19677	8.24e-23				C17orf47	-2.14188	0.03181
						RWDD2B	1.19655	2.07e-14				ADH1A	-2.14555	0.005194
						CPLX1	1.19547	4.31e-08				ACKR4	-2.15173	0.009523
						LAMC1	1.19505	1.43e-14				PDK4	-2.15609	0.034768
						FOXO3B	1.1945	3.48e-19				LDHD	-2.15905	0.022747
						EPB41L3	1.19405	9.64e-10				GPX5	-2.16317	0.035802
						AGO1	1.19387	1.33e-28				ADRB2	-2.16893	0.009368
						WDFY4	1.19299	1.04e-13				APOBEC1	-2.18414	0.029552
						KIF5B	1.19286	1.4e-18				PRRG3	-2.19313	0.049318
						SNED1	1.19224	6.87e-13				LEPROT	-2.19708	0.041136
						NCS1	1.1921	1.55e-12				GH1	-2.20051	0.008251
						PRDM1	1.19156	3.51e-23				TPH1	-2.20513	0.045198
						EPHA3	1.19099	1.26e-08				TMIE	-2.20545	0.03962
						SACS	1.19006	1.59e-07				ZNF440	-2.20926	0.042092
						FIZ1	1.18999	1.99e-34				LOC400541	-2.21988	0.024582
						AKIRIN2	1.18976	2.93e-19				MT1H	-2.22234	0.001931
						TFPI	1.18905	6.71e-08				SLC2A12	-2.22452	0.010711
						FAS	1.18892	2.21e-09				CPA6	-2.22571	0.020435
						FAM208B	1.18873	3.82e-26				ADHFE1	-2.22832	0.025594
						TXNIP	1.18858	6.97e-14				NDST4	-2.23315	0.046279
						CSRP2	1.18839	4.54e-09				DPEP3	-2.23633	0.011563
						UBALD1	1.18813	5.13e-28				SGK2	-2.24354	0.007702
						ACKR3	1.18779	2.41e-09				G6PC	-2.24484	0.039998
						PBRM1	1.18749	2.96e-31				NKX6-2	-2.25535	0.02803
						SCAF1	1.1864	1.24e-27				IGHV3-23	-2.25871	0.039397
						FBXO38	1.18621	6.04e-25				GATA5	-2.26579	0.010062
						TSPAN2	1.18459	4.49e-05				FA2H	-2.26995	0.010406
						GSTM1	1.18356	1.78e-14				IPO9-AS1	-2.27375	0.009787
						SALL4	1.18279	6.57e-07				KCNQ1DN	-2.27879	0.010235
						ACSL4	1.18232	1.97e-08				LHFPL3-AS1	-2.2926	0.043696
						FNBP1	1.18174	5.49e-11				DRD5	-2.29298	0.017569
						TACC1	1.1817	5.81e-12				GRIA3	-2.30308	0.035028
						TPM2	1.18109	2.2e-11				SPX	-2.30877	0.021441
						MYCBP2	1.18086	2.09e-23				WFDC11	-2.30898	0.007943
						ATP6V0A1	1.18085	1.42e-28				CD79A	-2.30923	0.049705
						VSIG4	1.18028	4.79e-09				ADAM28	-2.31341	0.0188
						44256	1.18008	1.35e-12				ESRRB	-2.31552	0.013061
						MMP11	1.17934	3.54e-07				CFAP74	-2.3181	0.011987
						CRIM1	1.17901	1.03e-16				SLC13A3	-2.31854	0.037604
						SLC43A3	1.17901	1.34e-15				RASSF6	-2.31889	0.005427
						PSMB4	1.17681	1.12e-12				MYRF	-2.32436	0.003333
						MGEA5	1.17537	5.06e-19				MT1E	-2.32534	0.002443
						CAMK1	1.17519	4.98e-16				HAPLN1	-2.32914	0.002223
						RBMS3	1.17515	2.98e-14				LIFR	-2.34828	0.033768
						CDH3	1.17493	1.9e-05				LOC101928443	-2.3602	0.023302
						TNFRSF11B	1.17425	8.56e-05				PIR-FIGF	-2.36104	0.019181
						ADGRL2	1.17281	7.69e-08				LOC285095	-2.36549	0.027939
						PATL1	1.17255	2.38e-23				UBE2U	-2.37163	0.010467
						FUS	1.17253	1.09e-19				DGKK	-2.37564	0.017918
						CRIPT	1.17204	1.71e-14				LRRC66	-2.37662	0.007999
						SUGCT	1.17144	9.6e-16				FBXL13	-2.37813	0.039983
						BLOC1S6	1.17129	7.14e-21				SMIM24	-2.38014	0.043212
						TNFRSF10B	1.17127	1.3e-13				CYP2C19	-2.38677	0.009726
						FAM162B	1.17097	3.69e-09				MUC5AC	-2.39173	0.013977
						LRRC70	1.17093	4.65e-09				STYK1	-2.40093	0.005375
						PKIG	1.1708	4.23e-10				B4GALNT3	-2.40328	0.003645
						DCN	1.16993	1.17e-09				LIN9	-2.40357	0.011934
						C1QTNF1	1.16898	1.89e-16				LINC01314	-2.41282	0.047983
						FOSL1	1.16854	1.21e-09				NRG4	-2.41355	0.035069
						ACTR2	1.16802	5.24e-16				NUP88	-2.44511	0.027015
						GYPC	1.16792	2.57e-10				LOC339593	-2.45095	0.019872
						FAXC	1.16789	0.00012				PACRG	-2.4585	0.035353
						RICTOR	1.16742	3.02e-18				SPINK13	-2.4644	0.005604
						FBLN5	1.16713	6.7e-07				EXD1	-2.47073	0.009004
						SH2B3	1.16595	3.91e-19				PLLP	-2.47079	0.004249
						DBN1	1.1654	2.66e-15				SCARA5	-2.47613	0.029888
						SUPT16H	1.16474	6.06e-17				PP7080	-2.48163	0.00552
						LATS2	1.16284	1.02e-14				KNG1	-2.49805	0.009368
						GNAS	1.1625	4.25e-16				HDC	-2.50661	0.00556
						TRAM1	1.16226	1.58e-17				RNASE1	-2.50868	0.016309
						LTBP4	1.16217	3.67e-13				CYP2C8	-2.52994	0.008251
						E2F3	1.16214	6.34e-27				MT1F	-2.53064	0.002546
						CR1L	1.16192	5.53e-12				ENPP6	-2.54162	0.012321
						IGFBP6	1.16182	8.41e-07				C8orf34	-2.57984	0.039892
						DUSP2	1.16149	6.85e-10				GSTA3	-2.58776	0.029767
						PLA2G2D	1.16057	5.86e-10				FOLR1	-2.59365	0.009432
						MUC20	1.15708	0.0019				FAM167A-AS1	-2.59851	0.044341
						AVL9	1.15704	3.56e-18				TMEM95	-2.59923	0.005308
						BAZ2A	1.15675	7.55e-25				LRRC31	-2.60025	0.013637
						KCNH2	1.15578	1.92e-05				SMIM5	-2.60657	0.008014
						ATF3	1.15575	3.06e-13				PLIN1	-2.61583	0.003109
						ETS2	1.15565	9.29e-18				SMC1B	-2.61846	0.013663
						GSTM2	1.15544	8.36e-13				ADTRP	-2.62602	0.012826
						SRSF5	1.15473	2.63e-18				MT1G	-2.62643	0.001693
						APOC1	1.15393	2.46e-11				PBLD	-2.66117	0.001621
						GAP43	1.15388	1.62e-05				JCHAIN	-2.67231	0.042963
						GYG1	1.15384	4.52e-17				AMPD1	-2.67524	0.043333
						CD80	1.15384	3.68e-10				SMIM6	-2.68242	0.003515
						INHBB	1.15313	6.72e-09				ABCA8	-2.69122	0.046524
						SDS	1.1529	2.14e-11				LOC101927256	-2.69506	0.010467
						ATF7	1.15266	5.13e-32				ESR2	-2.71184	0.005784
						IRF2BP2	1.15236	1.42e-23				CAPN8	-2.71361	0.041718
						SNCA	1.14934	1.92e-12				WIF1	-2.72278	0.025218
						EFHD1	1.14928	6.75e-09				HPGD	-2.7404	0.007734
						CDK16	1.14893	6.48e-16				CFC1B	-2.75134	0.003285
						SESTD1	1.14856	2.2e-16				PYM1	-2.7524	0.003014
						KITLG	1.14744	1.05e-12				GPR155	-2.75355	0.040258
						STXBP2	1.14705	7.7e-15				SULT1B1	-2.75485	0.001045
						SNHG4	1.14703	1.55e-14				BCAS1	-2.755	0.035957
						SH3RF3	1.14696	9.83e-11				LY9	-2.76533	0.027103
						SYT11	1.14657	8.28e-12				LINC01133	-2.76899	0.014907
						PRPF4B	1.14625	7.34e-18				PKIB	-2.77372	0.007734
						SH2D3C	1.1449	3.52e-17				TRIM74	-2.78262	0.00289
						GPR183	1.14473	1.79e-09				CNTN3	-2.78385	0.020179
						DDX3X	1.14427	2.52e-16				SPINK7	-2.78735	0.029903
						ITGB1	1.14362	1.7e-12				KIAA1324	-2.79234	0.036909
						ADAMTS9	1.14277	2.93e-10				LOC105372793	-2.79566	0.011049
						FUBP3	1.14253	1.74e-23				MGAM	-2.84231	0.018066
						ELOVL5	1.14238	4.36e-23				CLUL1	-2.84682	0.008251
						TSPAN4	1.14171	1.04e-13				CYP2C18	-2.85545	0.008006
						SOX17	1.14163	2.7e-09				AADAC	-2.85785	0.023622
						HLF	1.14157	7.98e-05				HEPACAM2	-2.85929	0.040522
						SDC3	1.13897	4.92e-08				HHIP	-2.86474	0.009417
						BDKRB1	1.13866	9.9e-15				RMST	-2.88898	0.013895
						CR2	1.13764	0.00264				APOBEC2	-2.89732	0.004857
						RNGTT	1.13716	4.15e-23				CYP2C9	-2.89747	0.002443
						FOXC1	1.13688	1.83e-17				AZGP1	-2.91415	0.002223
						STK26	1.13603	3.89e-09				ACADL	-2.91874	0.017918
						HP1BP3	1.13583	8.86e-29				SH3RF2	-2.92435	0.014906
						TBL1X	1.13564	1.95e-16				LOC284578	-2.93088	0.008355
						SERPINE2	1.1351	9.41e-06				GUCA2B	-2.95169	0.013895
						UBXN11	1.13493	1.81e-28				PCAT18	-2.95209	0.022723
						GNL3L	1.13452	3.09e-11				FGB	-2.9594	0.043396
						LRRC4C	1.13435	1.28e-15				B3GNT6	-2.98656	0.009004
						TMEM245	1.13335	5.48e-17				LINC00982	-2.98932	0.002443
						SMAD5	1.13326	1.67e-22				ACER2	-2.99948	0.017214
						AIM2	1.13323	0.000485				ANGPTL3	-3.00874	0.005417
						AP1M1	1.13284	2.74e-23				RFX6	-3.02872	0.037913
						TM9SF3	1.13281	1.75e-15				NKX2-2	-3.03701	0.019902
						VNN2	1.13243	2.23e-07				CA2	-3.03842	0.045189
						CST4	1.13234	0.000127				FAM150B	-3.05723	0.010591
						SLAMF6	1.13128	2.18e-18				PRSS2	-3.0771	0.021884
						RNF144B	1.13059	3.79e-19				CAPN13	-3.08749	0.003225
						EBF3	1.1302	6.55e-11				PLA2G1B	-3.10269	0.017416
						PARVG	1.1298	4.42e-17				IGH	-3.121	0.0293
						TTYH3	1.12823	2.84e-19				CKM	-3.12519	0.018875
						WARS	1.12819	7.75e-09				GRIA4	-3.13583	0.036909
						TSHZ3	1.12798	5.33e-09				FCGBP	-3.14668	0.036676
						PMP22	1.12766	6.8e-11				LYPD6B	-3.15474	0.007801
						OLR1	1.1276	9.54e-06				AKR1C1	-3.15938	0.005853
						CBX4	1.12738	5.28e-18				SCNN1B	-3.1639	0.005026
						RASSF2	1.12624	5.52e-09				SLC2A2	-3.16396	0.028985
						SMG1P5	1.12617	2.28e-15				SIGLEC11	-3.18108	0.006473
						NOLC1	1.12579	5.62e-19				ZBTB7C	-3.19203	0.008014
						EHMT2	1.12544	4.4e-21				UGT2B15	-3.19766	0.03726
						LOC102724250	1.12495	8.37e-20				ZNF385B	-3.20647	0.046949
						CCDC124	1.12456	6.36e-29				TMED6	-3.23094	0.048565
						ZNF292	1.12432	3.05e-14				SPINK2	-3.2489	0.022797
						STX5	1.124	2.75e-34				MFSD4A	-3.28843	0.012826
						HOXC9	1.12382	1.38e-09				LINC01105	-3.30045	0.001828
						NR1D1	1.12282	1.25e-17				LINC00992	-3.30457	0.029855
						RECQL	1.12274	1.81e-14				AXDND1	-3.32343	0.045815
						CTF1	1.12225	1.77e-18				SULT2A1	-3.32526	0.004787
						EIF4E3	1.12222	6.53e-13				BTNL8	-3.32859	0.022567
						PTCHD1	1.12198	0.000134				DCAF12L1	-3.32919	0.003285
						ESAM	1.1212	2.13e-10				PDILT	-3.34111	0.038949
						TNFAIP1	1.12113	1.6e-25				HAPLN4	-3.34365	0.009368
						TRAK2	1.12033	2.04e-18				S100G	-3.34838	0.017673
						MAP1LC3A	1.11964	2.04e-16				LINC00675	-3.35267	0.003807
						PLXND1	1.11827	4.3e-13				CKMT2	-3.35394	0.004787
						YBX3	1.11807	1.06e-13				SULT1C2	-3.35936	0.022767
						MYADM	1.11793	1.26e-08				DNER	-3.3743	0.014684
						CLEC1A	1.1173	6.33e-10				ASCL1	-3.37597	0.028054
						TSC22D3	1.11693	6.57e-12				SLC1A2	-3.42802	0.031105
						LINC00702	1.11605	4.42e-05				FGG	-3.43086	0.01569
						LST1	1.11596	3.12e-15				LOC101930400	-3.44024	0.003645
						RNASE6	1.11561	2.46e-10				ADIPOQ	-3.44047	0.004787
						AAAS	1.11556	4.42e-44				KCNJ15	-3.45367	0.004883
						TCEAL7	1.1151	0.000189				FGA	-3.46041	0.027612
						HOXA13	1.11495	0.00716				UPK1B	-3.4987	0.024235
						ATXN7	1.11454	6.61e-20				CAPN9	-3.50248	0.007958
						SLC15A3	1.11358	2.55e-15				GATA6-AS1	-3.51635	0.001829
						AOC3	1.11323	0.00218				CPB1	-3.56718	0.001045
						CD69	1.11255	6.02e-05				CNTD1	-3.57709	0.008006
						SEPN1	1.11183	7.3e-22				VSIG2	-3.57811	0.022091
						SOX18	1.11108	4.25e-08				SSTR1	-3.58786	0.0032
						ZFP36L1	1.11093	3.36e-09				SLC26A7	-3.60984	0.005823
						VAMP2	1.11081	1.23e-22				RDH12	-3.62241	0.008764
						SLC39A13	1.11065	9.28e-22				COL2A1	-3.63256	0.008783
						DUSP10	1.1098	5.71e-16				LOC101926959	-3.64152	0.007702
						ALOX5	1.1096	3.12e-19				TMPRSS6	-3.67893	0.000474
						CCDC88A	1.1094	3.59e-15				LOC643201	-3.70488	0.000474
						FKSG49	1.10894	1.76e-24				PIK3C2G	-3.70889	0.036085
						TPR	1.10874	8.67e-13				SH3GL2	-3.72768	0.011471
						METTL9	1.10858	1.18e-20				TPCN2	-3.73378	0.003647
						NARR	1.10809	8.68e-08				PNLIPRP2	-3.74749	0.011523
						RAD21	1.10706	1.86e-19				CA9	-3.76117	0.015078
						SAMD1	1.10704	2.59e-22				VSTM2A	-3.84883	0.001828
						ZNF521	1.10668	4.49e-07				ADGRG2	-3.86158	0.037487
						RARG	1.10667	1.13e-26				ALDH3A1	-3.91998	0.005731
						CD81	1.10654	1.29e-14				CPA2	-3.942	0.00556
						TMEM119	1.10645	4.08e-07				CHGA	-3.99725	0.011802
						IFI30	1.10625	3.33e-08				FBP2	-4.01486	0.04158
						LOC286272	1.10624	4.53e-10				KCNJ13	-4.03077	0.012843
						HGS	1.10589	3.72e-29				SLC26A9	-4.07981	0.008251
						MAVS	1.10502	2.79e-11				MAL	-4.10261	0.006128
						NCOA3	1.10368	3.69e-22				YIF1B	-4.13532	0.009363
						PCDHB16	1.10359	3.57e-08				GC	-4.13792	0.014653
						APOL4	1.10314	1.29e-16				IGHA2	-4.14432	0.016747
						NNMT	1.10287	1.43e-14				ADH1C	-4.19475	0.014896
						CLEC11A	1.10222	8.21e-13				CCKBR	-4.20189	0.004787
						HLA-DMB	1.10205	8.96e-10				CLIC6	-4.21774	0.003052
						GDPD5	1.1019	4.06e-17				ADH7	-4.26821	0.001462
						TNFSF13B	1.10188	3.23e-07				GSTA1	-4.39275	0.0287
						HLA-DQB1	1.1008	1.68e-05				ALDOB	-4.54359	0.009369
						RIN3	1.10025	1.2e-20				AKR1B10	-4.54829	0.007837
						ACTN2	1.09958	9.2e-11				CXCL17	-4.57679	0.039397
						MATR3	1.09907	4.24e-07				GHRL	-4.66587	0.001828
						SBF2	1.09876	1.25e-24				ESRRG	-4.70379	0.003367
						NFKB2	1.09853	7.02e-19				LTF	-4.77869	0.035459
						PRKCH	1.09686	1.63e-18				VSIG1	-4.87729	0.033506
						CNTNAP1	1.09634	5.18e-09				KRT20	-4.90291	0.022388
						TRIM23	1.09619	8.5e-17				MT1M	-4.92014	0.002172
						SESN2	1.0961	2.07e-19				PSAPL1	-4.93409	0.002353
						PRRC2B	1.09582	8.26e-19				SLC28A2	-5.03532	0.015198
						LOC101928615	1.09504	1.18e-18				ETNPPL	-5.13634	0.005911
						BICC1	1.09477	1.42e-17				CWH43	-5.23244	0.004264
						RBM22	1.09465	9.8e-34				PGC	-5.28105	0.042846
						LOC102724611	1.09443	1.81e-08				SCNN1G	-5.30697	0.003333
						PNPLA2	1.09402	4.76e-29				TRIM50	-5.44444	0.002223
						LOC100507311	1.09383	8.95e-06				KCNE2	-5.63038	0.020365
						C3orf70	1.0926	0.00082				SOSTDC1	-5.70233	0.019518
						INAFM1	1.09248	3.62e-11				CHIA	-5.70339	0.018043
						KCNE4	1.09195	1.81e-08				DPCR1	-6.25279	0.013977
						AOX1	1.09166	6.41e-11				KCNJ16	-6.34515	0.001621
						AGFG1	1.09131	6.26e-17				LIPF	-6.615	0.024479
						KDM6B	1.09081	1.05e-22				GIF	-7.747	0.007837
						USP33	1.09055	1.56e-31				AQP4	-7.84137	0.002353
						CREB1	1.09033	1.74e-22				ATP4B	-7.96009	0.004249
						CLEC5A	1.09015	3.05e-05				PGA4	-7.97905	0.005911
						RAB11B	1.08991	5.91e-19				ATP4A	-8.02319	0.003333
						PRPF4	1.08914	1.2e-18				GKN1	-8.99116	0.004883
						RPS16P5	1.08894	7.19e-11				GKN2	-9.17802	0.004061
						SLAMF8	1.08879	1.52e-09
						LINC01503	1.08827	2.7e-10
						ABI2	1.08789	1.98e-24
						CA12	1.08768	1.84e-06
						PHC3	1.08767	3.02e-21
						H2AFX	1.08761	1.47e-20
						CORO1A	1.0875	3.58e-07
						SENP1	1.08749	1.1e-23
						NEK9	1.08734	1.26e-27
						SUZ12	1.08695	4.55e-12
						FZD7	1.0856	1.71e-06
						PLIN4	1.08513	3.83e-06
						PAXBP1	1.0844	1.33e-22
						RAB29	1.08433	1.19e-12
						IDO1	1.08415	0.00357
						LRRC15	1.08405	4.08e-06
						PCGF2	1.08308	1.39e-21
						SHB	1.0829	5.11e-17
						DDA1	1.08262	1.95e-21
						RGS2	1.08215	9.19e-06
						CTSB	1.08185	5.39e-16
						C16orf58	1.08155	8.36e-22
						GGT5	1.08136	3.05e-09
						HEG1	1.08104	2.07e-08
						TREM2	1.08101	2.86e-10
						RHBDF2	1.08083	3.49e-13
						GTF3C2	1.08043	2.36e-28
						FOXC2	1.08042	8.85e-14
						ALPK3	1.07997	6.24e-10
						CSGALNACT1	1.07972	2.74e-18
						CALHM2	1.07924	1.98e-12
						CD79A	1.07908	3.11e-06
						ASS1	1.07904	7.02e-06
						CCDC3	1.07897	7.12e-10
						PLEKHF1	1.07879	1.79e-12
						PIK3R3	1.07722	1.39e-19
						MAF1	1.0764	3.22e-26
						CDH13	1.07612	1.66e-14
						TOX4	1.07549	4.77e-21
						ANK2	1.07526	7.01e-08
						GDF15	1.0735	0.00102
						MYSM1	1.07344	3.86e-20
						NR2F2-AS1	1.07337	4.4e-10
						44448	1.07335	9.73e-09
						DCUN1D1	1.07231	1.52e-16
						B3GALNT2	1.0723	9.19e-17
						MAN1C1	1.07171	2.7e-07
						SMIM3	1.07166	7.41e-10
						EML4	1.07158	1.58e-17
						MYO1F	1.07111	6.3e-15
						BHLHE41	1.07054	2.86e-20
						LRCH2	1.06963	3.78e-07
						RBM24	1.06948	1.59e-05
						CEP170P1	1.06928	8.28e-24
						FXR1	1.06926	7.75e-20
						IL13RA2	1.069	5.78e-05
						PFN1	1.06896	8.06e-29
						FMNL1	1.06854	5.33e-22
						AIF1L	1.06851	2.32e-06
						ERAL1	1.06835	2.57e-21
						FAM65B	1.06825	7.06e-10
						COLGALT1	1.06672	5.18e-18
						CLEC2B	1.06653	1.75e-08
						VEZF1	1.06593	1.32e-24
						DYSF	1.06581	2.51e-14
						DTL	1.06577	4.03e-06
						PSAT1	1.06534	6.45e-07
						MDK	1.06493	2.03e-07
						ADD1	1.06453	5.28e-24
						LOC101929597	1.0643	2.06e-25
						SMG7	1.06429	8.73e-21
						EPB41L2	1.06344	3.91e-13
						RPRD1A	1.06326	3.32e-17
						CHPF	1.06277	6.33e-20
						CLEC14A	1.06268	7.44e-12
						FGF10	1.06226	4.07e-07
						NPTX2	1.06218	9e-06
						OLFML3	1.06179	4.78e-05
						S1PR1	1.06178	5.29e-11
						SEMA3A	1.06166	3.8e-07
						SIX2	1.06122	4.75e-05
						GPR65	1.06091	3.44e-08
						OS9	1.06015	1.25e-32
						PTBP2	1.05974	1.35e-08
						FRYL	1.05953	4.76e-22
						PIR-FIGF	1.05907	9.68e-05
						ARHGEF11	1.05897	1.32e-18
						MAPK1IP1L	1.05889	3.06e-28
						PTGFR	1.05842	1.11e-07
						GABPB1-AS1	1.05827	1.37e-12
						ANKHD1-EIF4EBP3	1.05674	2.61e-27
						EXOC4	1.05663	1.5e-19
						CD6	1.05656	1.39e-24
						ABHD17B	1.05612	8.39e-15
						FGD5	1.05593	1.13e-15
						STIP1	1.05587	4.31e-15
						FMNL3	1.05582	1.91e-13
						ANTXR1	1.05552	3.05e-20
						HNRNPU	1.05524	2.1e-21
						NIN	1.05465	1.34e-11
						LOC642846	1.05432	9.37e-18
						ULK4	1.05419	1.18e-17
						FOXN3	1.05383	8.58e-29
						NONO	1.05371	2.58e-24
						TAOK2	1.05361	1.54e-17
						ANKFY1	1.05358	1.15e-31
						TEAD2	1.05328	3.86e-12
						MOB3A	1.05283	5.36e-32
						TMEM204	1.05247	1.65e-07
						SORT1	1.05221	3.22e-14
						EBF2	1.05193	6.05e-10
						CLEC4E	1.05146	8.57e-08
						FKBP10	1.05099	1.14e-06
						ARNT	1.05085	6.9e-25
						VAMP3	1.05061	3.76e-19
						SEMA3C	1.04992	1.76e-07
						MSANTD4	1.04907	4.8e-15
						LOC102725271	1.04896	2.02e-10
						ABCC4	1.04889	2.52e-14
						TAP2	1.04803	2.11e-11
						COL21A1	1.04738	0.000929
						SLC7A6	1.04718	5.25e-16
						HSPB2	1.04713	1.53e-09
						SIGLEC5	1.04608	6.71e-25
						LOC101927027	1.04572	3.63e-09
						CD300LF	1.04508	3.12e-10
						STEAP4	1.04501	2.54e-08
						CMTM3	1.04501	1.79e-12
						CDC42SE2	1.04478	6.76e-05
						RIMKLB	1.04391	8.53e-08
						ELMO1	1.04382	8.81e-09
						LANCL1	1.04379	1.05e-23
						SLC19A3	1.04367	0.0014
						RXRB	1.04355	5.94e-21
						LZTS1	1.04347	3.06e-10
						LARP1	1.04329	1.54e-23
						GPR84	1.0432	5.16e-08
						CCT2	1.04314	9.76e-10
						CDC42-IT1	1.04297	2.32e-15
						FUT11	1.04289	9.24e-20
						PHACTR1	1.04286	1.1e-13
						CSAG2	1.0422	0.000452
						RAD23A	1.04164	9.89e-26
						LOC100287497	1.04137	2.02e-14
						CIART	1.04083	3.58e-10
						NCKAP5L	1.04034	1.77e-21
						SIRPA	1.04021	1.23e-24
						LINC-PINT	1.03931	1.4e-10
						RNASE2	1.03918	1.56e-08
						OGFRL1	1.03916	3.59e-12
						XRN2	1.03903	1.04e-20
						SKIL	1.03855	1.51e-10
						CST3	1.03818	3.22e-15
						FLOT2	1.03731	1.85e-21
						FBXO28	1.03686	4.93e-25
						SCUBE2	1.03608	6.12e-05
						CLEC4A	1.03592	2.89e-09
						JAG2	1.03562	7.12e-16
						NFKBIA	1.03491	1.06e-18
						SMARCB1	1.03483	1.6e-26
						MAP3K12	1.0347	1.11e-18
						KLF12	1.0345	9.3e-16
						BTF3L4	1.03439	4.4e-26
						SH2D2A	1.03432	1.11e-19
						RASL12	1.034	1.21e-07
						C6orf1	1.03375	9.31e-19
						SF3B1	1.03258	3.13e-28
						PGM5-AS1	1.03236	0.00449
						CXCR2	1.03229	8.94e-05
						TERF2	1.032	9.25e-23
						RASD1	1.03186	3.48e-06
						EMILIN3	1.03174	1.51e-14
						LRRK2	1.03151	7.32e-08
						PI3	1.0315	0.037
						HOXB5	1.031	8.78e-10
						RAB3IL1	1.03088	4.96e-30
						YBX2	1.03076	2.83e-14
						MAGI2-AS3	1.03053	1.1e-07
						KDM2A	1.03014	1.38e-28
						PIAS2	1.02945	1.61e-28
						PYGM	1.02943	3.46e-06
						DKK2	1.02939	5.98e-07
						NEGR1	1.02931	7.28e-06
						NRSN2	1.02906	1.48e-16
						VAT1	1.02759	1.47e-16
						STOM	1.02672	2.02e-11
						FANCI	1.0264	2.54e-09
						GPR176	1.02635	5.36e-11
						PRR16	1.02607	5.24e-16
						LOC102724788	1.02602	4.35e-09
						SLC7A5	1.02546	2.43e-08
						NAPSB	1.02532	1.59e-05
						C1orf216	1.02508	1.54e-11
						LOC101928747	1.02501	4.39e-24
						LOC101060521	1.02448	2.94e-16
						OAF	1.02433	9.78e-14
						GIGYF1	1.02405	3.34e-28
						UBE4B	1.02361	1.04e-14
						NFS1	1.02351	2.9e-19
						ATP6V1A	1.02324	1.55e-08
						EML1	1.02307	0.000767
						CFHR1	1.02287	8.82e-06
						LIPE	1.02284	1.68e-14
						CANX	1.0226	6.43e-14
						ATF2	1.02211	4.52e-20
						DESI2	1.02197	2.21e-26
						ATM	1.02151	1.21e-14
						RNF6	1.02078	5.03e-12
						FLJ16734	1.02071	4.32e-08
						NDN	1.02022	1.25e-05
						DUSP6	1.01994	6.43e-12
						ZNF124	1.01983	1.15e-11
						G6PD	1.01913	3.08e-14
						PML	1.01855	3.78e-28
						ADCY5	1.01809	1.35e-06
						S100A10	1.0179	1.16e-05
						MRPL4	1.01789	9.61e-18
						HSPB1	1.01737	6.66e-08
						GON4L	1.01727	9.29e-23
						DMWD	1.017	4.63e-26
						FARSB	1.01695	2.75e-14
						ADAMTSL3	1.01675	0.000919
						KDR	1.01593	3.62e-09
						CCDC8	1.01592	2.13e-16
						HSD3B7	1.01562	3.7e-13
						SLC39A8	1.01515	1.4e-05
						SHISA3	1.01464	2.29e-06
						ENO1	1.0142	3.89e-22
						AKIRIN1	1.01336	1.49e-19
						LARP6	1.01306	1.51e-05
						SKP2	1.01293	1.42e-10
						PCDHGA3	1.01292	5.06e-13
						LAMP1	1.01279	2.67e-15
						MOV10	1.01135	1.3e-20
						SERINC3	1.01071	3.45e-19
						LOC101927263	1.01067	9.59e-06
						FBXL7	1.01064	1.56e-07
						LILRB3	1.00995	2.86e-26
						PALM	1.00965	2.91e-09
						MARK1	1.00957	1.87e-07
						ECT2	1.00953	5.69e-08
						GRIK1-AS2	1.0094	1.03e-18
						CRISPLD2	1.00891	5.73e-07
						WAC	1.00741	1.23e-22
						NRXN2	1.00729	2.34e-07
						CAMK2G	1.00692	5.12e-14
						C4orf48	1.00664	1.8e-08
						PRKAR1A	1.00599	1.44e-17
						KMT2D	1.0055	1.02e-31
						ICAM1	1.00527	1.25e-17
						NEDD9	1.00508	1.38e-14
						IRF2BP1	1.00422	1.04e-21
						PGF	1.00407	3.83e-10
						LARP4	1.00387	1.97e-19
						NR1H2	1.00374	1.06e-24
						GADD45B	1.00302	3.92e-09
						MYLIP	1.00258	5.55e-18
						UGCG	1.00202	8.83e-14
						ZNF12	1.00095	8.91e-17
						DDX17	0.994029	2.73e-13
						EDIL3	0.990776	3.84e-12
						LOC101060835	0.990206	1.4e-08
						ABI3BP	0.985726	4.8e-05
						TEAD4	0.985581	2.11e-17
						SPON1	0.982917	4.1e-11
						PDE5A	0.980927	6.61e-23
						CD109	0.977865	1.9e-13
						FGF7	0.974437	1.39e-07
						LRP8	0.973067	5.78e-06
						METTL8	0.962652	6.76e-15
						SLCO3A1	0.961964	4.03e-16
						HHLA3	0.956613	5.67e-24
						CSF2RA	0.953986	6.39e-16
						ETS1	0.953457	1.67e-13
						GBP1	0.943993	6.17e-07
						AXL	0.942392	5.67e-13
						ZEB1	0.938029	6.56e-10
						IGFBP5	0.937249	9.33e-09
						MS4A6A	0.932401	1.69e-17
						FBLN1	0.92121	2.23e-33
						GJA5	0.91873	2.15e-24
						ERG	0.91678	1.05e-13
						FAM124A	0.914316	1.52e-10
						ANTXR2	0.909438	2.72e-16
						DOCK11	0.903245	2.96e-10
						HIF3A	0.897406	2.6e-10
						MS4A4A	0.897079	5.03e-17
						FZD2	0.892804	4.11e-21
						KLHL5	0.891289	9.91e-13
						SIPA1L2	0.889775	3.99e-22
						EPHA7	0.881238	0.000328
						MAGEA2B	0.879331	0.0154
						PRKCB	0.878372	2.27e-14
						GJC1	0.875126	7.49e-11
						BCAT1	0.874342	3.22e-11
						TNKS2	0.872835	1.61e-19
						UBE3C	0.872057	2.71e-21
						PKP2	0.869703	3.6e-10
						SCD	0.865535	1.62e-06
						LSAMP	0.863022	5.82e-11
						HDGFRP3	0.860656	4.8e-10
						KIAA0226L	0.853247	1.27e-05
						S1PR3	0.848717	2.5e-15
						CELF2	0.844822	1.48e-20
						DNAJC18	0.839746	2.55e-14
						LOC101928195	0.83177	3.54e-16
						SYNE1	0.830092	1.06e-07
						CTLA4	0.829548	4.17e-13
						SVEP1	0.829504	5.88e-12
						NFASC	0.829155	2.26e-11
						LAIR1	0.824855	6.43e-17
						EHD2	0.821053	1.97e-16
						CD84	0.820814	2.57e-13
						TIMP2	0.819155	9.85e-11
						LUM	0.811566	4.25e-07
						CLK4	0.795839	2.44e-17
						CDC42EP3	0.793224	9.56e-07
						BCAM	0.788153	8.51e-13
						USP13	0.787541	2.63e-23
						TMTC1	0.783069	2.66e-12
						GUCY1A2	0.771345	1.29e-13
						CACNB2	0.764782	2.47e-08
						SLC25A37	0.762959	3.81e-18
						NFATC1	0.756768	2.01e-18
						SMYD1	0.75145	5.51e-11
						CDK6	0.749012	7.48e-11
						TNFSF8	0.747483	1.23e-13
						DOCK4	0.739815	9.81e-11
						TTYH2	0.73727	6.78e-16
						RASSF8	0.735282	3.83e-11
						IGF1R	0.72123	3.03e-14
						IL11	0.712939	7.46e-22
						AJUBA	0.702072	3.97e-08
						CD9	0.701686	5.6e-15
						AKT3	0.679568	8.3e-20
						SAMD4A	0.673892	7.37e-13
						MANEA	0.66591	1.47e-13
						ATN1	0.665735	1.25e-24
						STON1	0.659406	1.5e-06
						MKX	0.659352	2.55e-05
						TSHZ2	0.643031	5.97e-15
						FAM19A5	0.639317	1.5e-05
						CAMK1D	0.63242	6.83e-16
						VASH1	0.626241	4.7e-15
						CR1	0.619801	3.06e-09
						PECAM1	0.615253	3.03e-19
						RASGRP2	0.608368	1.66e-11
						SFT2D3	0.5933	2.72e-17
						MIR6787	0.590716	6.57e-11
						GOLIM4	0.584168	1.02e-14
						RNF150	0.580659	7.58e-07
						ARHGAP19	0.57599	7.21e-23
						FAM199X	0.575168	5.72e-12
						DOCK9	0.569031	2.16e-14
						NDE1	0.559809	3.97e-10
						DTNA	0.55947	3.56e-14
						TLR8	0.556357	1.29e-05
						SGCD	0.553285	2.23e-07
						F2RL2	0.550495	1.37e-10
						ISM1	0.549813	2.36e-09
						MYO5A	0.549686	2.35e-12
						BMPR1B	0.547582	3.31e-09
						DOK3	0.547315	4.69e-10
						MIR99AHG	0.546922	7.53e-10
						TMED5	0.546118	6.86e-16
						ITGA11	0.534917	1.51e-11
						DST	0.531309	7.31e-10
						AMOTL1	0.52066	2.69e-14
						RASGEF1A	0.516752	7.58e-11
						COPZ2	0.515111	9.41e-11
						ZEB2	0.514536	2.1e-11
						PCDHGA1	0.505453	3.13e-09
						TRIB1	0.500227	9.39e-14
						MYLK	0.500183	3.9e-13
						HOXB3	0.496043	8.17e-10
						MRC2	0.491569	5.17e-11
						HLA-DOA	0.484797	1.58e-11
						BCL2L11	0.482907	2.85e-18
						FOLR1	0.475265	6.2e-05
						P2RX7	0.456257	3.31e-06
						CNR1	0.428808	1.73e-05
						NAV3	0.424478	2.94e-09
						TAGAP	0.415139	1.31e-08
						KLHL29	0.405069	1.33e-09
						LINC00312	0.39605	4.53e-09
						JAK3	0.388001	9.72e-09
						FEZ1	0.38237	1.17e-12
						PDE10A	0.381368	2.09e-10
						DYNC1I1	0.372123	1.39e-13
						TRIM36	0.363241	3.42e-10
						CDKN2A	0.359956	2.33e-07
						RUNX1T1	0.35488	3.18e-07
						LINC01140	0.35349	1.51e-07
						NPL	0.351892	1.29e-11
						AVPR1A	0.344525	9.77e-09
						PALLD	0.33807	7.9e-07
						IGHM	0.325979	2.11e-07
						HOPX	0.324384	3.57e-07
						NHSL2	0.32182	5.17e-08
						GPC3	0.320554	5.79e-08
						WISP3	0.304464	1.6e-09
						FILIP1L	0.299342	1.93e-10
						TDO2	0.272025	1.04e-06
						MFAP3L	0.257432	1.04e-09
						FOXP2	0.243479	5.55e-07
						AKAP12	-0.225741	1.83e-07
						TRIM29	-0.26552	3.01e-05
						IGHA2	-0.311526	1.58e-07
						ID4	-0.326044	5.08e-08
						ST3GAL6	-0.385133	2.7e-14
						SCNN1A	-0.40796	2.4e-07
						LAMA3	-0.424067	1.96e-10
						MOGAT2	-0.460524	2.46e-06
						ABCA8	-0.470854	4.52e-05
						DDX6	-0.482733	7.53e-13
						AHSA2	-0.497323	2.93e-11
						AMFR	-0.535059	4.2e-08
						CALML4	-0.552762	2.52e-08
						CD36	-0.569498	1.07e-06
						PHAX	-0.573977	1.9e-15
						PSMG4	-0.637844	1.94e-17
						FAM135A	-0.677897	1.06e-31
						PDLIM4	-0.678071	5.97e-20
						ADH4	-0.689097	0.00279
						SLC9A1	-0.700125	8.39e-19
						SULT1A1	-0.713896	8.46e-25
						GPRC5C	-0.722597	6.31e-09
						LGALS3	-0.745196	8.82e-09
						CTNNA1	-0.749923	1.26e-15
						RNF170	-0.757411	9.16e-14
						SEMA6A	-0.762123	2.18e-22
						RBM14	-0.780755	1.72e-17
						SPIDR	-0.783543	6.07e-23
						SLC30A9	-0.795811	1.56e-13
						FAM120AOS	-0.802271	3e-25
						HACD1	-0.803984	4.4e-19
						CCDC85C	-0.807064	9.49e-29
						LIFR	-0.817788	2.43e-07
						CXCL14	-0.819881	1.69e-20
						MBNL3	-0.825352	6.35e-22
						ALG10B	-0.830658	3.31e-15
						GTF2IRD2	-0.839372	6.45e-16
						MYRF	-0.843517	2.27e-24
						NT5DC1	-0.846421	2.28e-16
						PTPN3	-0.851019	5.26e-12
						SLC35G1	-0.852487	1.43e-07
						RBM33	-0.857128	1.42e-24
						PTCH1	-0.874488	8.71e-10
						CA4	-0.876551	9.44e-09
						SPHAR	-0.878682	7.79e-18
						LINC01133	-0.889588	2.25e-25
						ST14	-0.897099	4.04e-06
						PAK1	-0.901	1.15e-19
						FUT9	-0.920299	7.79e-23
						FNBP4	-0.921259	6.61e-37
						LNX1	-0.923376	1.59e-19
						EZR	-0.924975	4.44e-06
						GNPTAB	-0.931786	1.24e-19
						BCL2L14	-0.932246	5.25e-21
						MTRF1	-0.933155	2.55e-14
						RUFY2	-0.934583	4.39e-25
						TMEM9B	-0.938093	7.97e-16
						GLCCI1	-0.938924	1.21e-12
						UBN2	-0.939672	1.38e-17
						SORD	-0.941393	1.02e-06
						SPCS3	-0.942612	1.62e-18
						ZNF271P	-0.943366	8.24e-17
						YWHAB	-0.943453	1.15e-15
						ADI1	-0.950916	3.3e-26
						ATP10B	-0.958523	9.66e-08
						NHSL1	-0.961491	5.33e-12
						CSNK1A1	-0.964184	3.54e-28
						IL15	-0.96698	1.3e-17
						ATP5S	-0.967495	2.05e-19
						NOL4	-0.975723	5.18e-18
						SCAF4	-0.977289	1.39e-23
						STX3	-0.97919	2.89e-19
						ZNF396	-0.985933	2.5e-29
						COBLL1	-0.987372	3.84e-29
						SRD5A1	-0.991826	8.13e-08
						GPR39	-0.998466	1.28e-17
						CYP2B7P	-1.00037	7.29e-13
						OPTN	-1.00056	5.15e-13
						STRN	-1.00081	7.34e-18
						SNRPB2	-1.00094	1.63e-26
						UNC5C	-1.00147	4.02e-11
						APITD1-CORT	-1.00163	3.99e-10
						DBR1	-1.00193	8.43e-11
						SH2D4A	-1.00208	2.16e-09
						OSBPL1A	-1.00234	5.09e-09
						ACOX3	-1.00286	7.9e-20
						AK7	-1.00324	3.56e-13
						ZNF562	-1.00328	2.24e-22
						SERTAD2	-1.00379	6.38e-15
						LOC339988	-1.00409	9.81e-22
						ZNF329	-1.0042	6.74e-14
						POLD4	-1.00458	1.08e-14
						PNISR	-1.00503	1.1e-14
						KIAA1161	-1.00546	2.46e-09
						FIP1L1	-1.00634	1.66e-18
						CNOT6	-1.00652	1.65e-17
						IL7	-1.00655	9.97e-05
						ELF4	-1.00703	1.48e-15
						HBS1L	-1.0075	1.61e-10
						LOC100506302	-1.00763	1.2e-14
						ZNF720	-1.0082	1.63e-18
						SCIN	-1.00867	4.98e-32
						PDCD6IP	-1.00882	8.5e-14
						ZNF599	-1.00893	1.44e-12
						COX5A	-1.0094	1.72e-12
						SEC16A	-1.00972	4.93e-21
						FBXO33	-1.00988	1.38e-17
						SAP30L	-1.01016	7.51e-28
						ZNF709	-1.01021	1.87e-18
						TEF	-1.01021	8.97e-14
						MUC13	-1.01038	0.00913
						SMIM15	-1.01054	2.87e-12
						EXOC3L4	-1.01057	1.24e-16
						P4HA2	-1.01087	2.27e-15
						TSC22D2	-1.01113	2.95e-19
						FAM169A	-1.01151	1.35e-05
						LOC102724200	-1.01154	7.77e-18
						GFM2	-1.01158	9.02e-14
						MKNK2	-1.01166	1.04e-17
						LOC101928963	-1.01175	1.28e-26
						MRPL23	-1.0121	1.18e-18
						AKR7A2	-1.0127	3.03e-17
						PPP1R13B	-1.01273	2.95e-21
						PAFAH2	-1.01323	3.95e-15
						TFAM	-1.01378	1.27e-14
						TMEM116	-1.01423	6.13e-14
						CDC37L1	-1.01461	4.19e-18
						ING1	-1.01473	4.63e-13
						LOC101930067	-1.01481	0.000743
						TMEM120A	-1.01489	4.89e-14
						SRSF8	-1.01523	9.77e-21
						NET1	-1.01577	5.94e-12
						ING5	-1.01583	4.18e-15
						GPT	-1.016	1.61e-25
						AFAP1-AS1	-1.01608	1.51e-05
						PQLC2L	-1.01656	2e-07
						ZNF274	-1.01673	9.3e-25
						TRIM7	-1.01681	3.69e-15
						ARHGAP18	-1.01688	5.92e-11
						IFT172	-1.01713	1.06e-14
						ZNF347	-1.01732	2.05e-11
						EXOSC1	-1.01749	2.15e-22
						GPRC5B	-1.01854	2.18e-07
						GMNN	-1.01875	3.44e-07
						TMEM131	-1.01941	3.65e-23
						LINC00526	-1.02001	1.77e-12
						WDR11	-1.02081	3.16e-21
						RAPH1	-1.02094	1.11e-12
						ATP2C2	-1.02136	2.46e-08
						TRIQK	-1.02141	1.16e-12
						CDK10	-1.02151	1.36e-20
						PSMA3-AS1	-1.02186	1.46e-13
						UBE4A	-1.02192	9.16e-25
						FABP5	-1.02224	1.81e-08
						CWF19L2	-1.02305	3.49e-20
						NAGPA	-1.02339	2.52e-19
						GPATCH2L	-1.0235	7.94e-36
						ZMYND8	-1.02387	3.78e-18
						CAPZA2	-1.02418	1.64e-18
						LRMP	-1.02421	9.32e-05
						KLHL36	-1.0247	2.2e-20
						SEC23B	-1.02472	1.68e-08
						DNER	-1.02526	0.00172
						PPP1R3C	-1.02546	2.26e-32
						INO80D	-1.02559	4.55e-26
						AGPAT5	-1.02575	1.27e-13
						CARNMT1	-1.02612	8.03e-12
						METTL4	-1.02622	1.29e-15
						SON	-1.02634	1.12e-17
						PDGFD	-1.0271	4.1e-05
						PIK3C2B	-1.02717	4.22e-20
						LOC644656	-1.02718	1.48e-14
						TMPRSS2	-1.02781	6.37e-11
						LOC105371708	-1.02781	3.06e-11
						TRIM52	-1.02811	3.07e-16
						TAGLN2	-1.02828	1.85e-14
						ZNF608	-1.02872	9.33e-11
						KRCC1	-1.0289	1.61e-14
						CHMP2A	-1.02907	2.08e-27
						KAT2B	-1.02948	1.42e-10
						SMDT1	-1.03001	4.36e-24
						BBS4	-1.03004	1.44e-24
						GLOD4	-1.03078	2.49e-19
						PPIL4	-1.03085	1.32e-15
						LYRM2	-1.03095	1.46e-18
						ACAD8	-1.03212	6.66e-24
						SIPA1L3	-1.03215	1.73e-16
						UBE2I	-1.03244	2.65e-29
						GSTA4	-1.03249	9.8e-10
						TOR1AIP2	-1.03256	1.18e-19
						GPATCH2	-1.03265	1.61e-15
						BLZF1	-1.03326	3.02e-16
[truncated: 1,861 more rows]
