# Supplementary material for: Dysregulation of core neurodevelopmental pathways—a common feature of cancers with perineural invasion
Source: Front Genet. 2023 Aug 31;14:1181775. doi: 10.3389/fgene.2023.1181775 (PMC10501147; doi:10.3389/fgene.2023.1181775)
Supplement: Supplementary file 9 [file Table10.xlsx]

## Sheet: Description
Supplementary Table 10: Axon guidance DEGs in head and neck cancer squamous cell carcinoma (HNSCC), pancreatic ductal adenocarcinoma (PDAC) and stomach adenocarcinoma (STAD) GEO datasets.
List of DEGs from PDAC, HNSCC and STAD from the GEO datasets which were cross-referenced with the axon guidance signature from Supplementary Table 9 (GO:0007411). Gene symbols are listed.
Column A	axon guidance DEGs in STAD
Column B	axon guidance DEGs HNSCC
Column C	axon guidance DEGs PDAC
Abbreviations	DEG, differentially expressed gene; HNSCC, head and neck cancer squamous cell carcinoma; PDAC, pancreatic ductal adenocarcinoma; STAD, stomach adenocarcinoma.

## Sheet: Sheet1
Supplementary Table 10. Axon guidance DEGs in stomach adenocarcinoma (STAD), pancreatic ductal adenocarcinoma ( PDAC) and head and neck cancer squamous cell carcinoma (HNSCC ) using GEO datasets.
STAD	PDAC	HNSCC
CHN1	EDNRA	ARTN
EPHB6	EPHA4	BMP7
RAC2	LAMA3	BOC
CSF1R	LAMC2	CHL1
LAMA5	ETV1	CHN1
TRIO	NRP2	CNTN4
ANOS1	SEMA3C	CXCL12
EDNRA	EFNA5	EDNRA
NRP1	EFNB2	EFNA5
SEMA3A	NRCAM	EFNB1
NRP2	PALLD	ENAH
EPHB2	WNT5A	EPHA1
LGI1	EMB	EPHA2
ADAMTSL1	GATA3	EPHB6
PTPRO	SEMA6D	ERBB2
PLXNB2	GLI2	EXT1
LAMB2	RAC2	FEZ1
EPHA2	EFNA1	FLRT3
EDN1	KLF7	FOXD1
RHOH	ANOS1	KALRN
EPHA4	CCDC141	KLF7
IGSF9	SEMA6A	LAMA2
SHH	CXCL12	LAMA3
LAMA3	PTK2	LAMC2
PAX6	PLXNA1	LGI1
ROBO4	RHOH	MYOT
USP33	FYN	MYPN
SLIT2	BCL11B	NCAM1
UNC5B	FEZ1	NFIB
ENAH	FLRT3	NRXN1
EGR2	PTPRM	NRXN3
SLIT3	BOC	PLXNA1
EPHA3	SLIT2	PLXNC1
MYCBP2	LAMA2	PTK7
CXCL12	TRIO	PTPRO
EFNB2	DPYSL2	RAC2
PALLD	UNC5B	RELN
FYN	NRP1	ROBO2
EPHA7	PLXNC1	SCN1B
GAP43	EGR2	SEMA3C
SLC7A11	ROBO1	SEMA3G
PLXND1	GLI3	SEMA6A
BSG	EPHA3	SLC7A11
EFNA5	FEZ2	SLIT3
ARX	CSF1R	TENM2
UNC5C	EFNA2	TMEFF1
FEZ1	IGSF9	TRIO
NRXN3	SLC7A11	TUBB3
BOC	ERBB2	UNC5B
KIF5B	PLXNB2	WNT5A
PLXNC1	VASP
EDN3	EPHA2
PTCH1	EFNA4
SEMA6A	SEMA4B
PLXNA2	PLXNA2
NFASC	FOXD1
NEXN	SEMA7A
BMPR1B	FLRT2
SEMA3C
EPHA5
SEMA7A
SEMA5B
WNT3
BDNF
KALRN
FOXG1
ROBO1
ALCAM
SEMA6D
FLRT3
VEGFA
MYOT
GFRA3
WNT5A
NECTIN1
EFNA4
PTK7
TUBB3
SEMA3D
