# Supplementary material for: Dysregulation of core neurodevelopmental pathways—a common feature of cancers with perineural invasion
Source: Front Genet. 2023 Aug 31;14:1181775. doi: 10.3389/fgene.2023.1181775 (PMC10501147; doi:10.3389/fgene.2023.1181775)
Supplement: Supplementary file 10 [file Table12.XLSX]

## Sheet: Description
Supplementary Table 12: Survival analysis of cancer patients with respect to the expression of axonal guidance genes.
HNSCC (sheet 1), PDAC (sheet 2) and STAD (sheet 3).
Hazard ratios (HR) and 95% confidence intercal (CI) are depicted for axonal guidance genes belonging to gene families commonly dysregulated in PDAC, HNSCC and STAD.
Hazard ratios were calculated by comparing high mRNA expression to low mRNA expression cohorts using the best cut-off value.
Genes with HR>1 and logrank P <0.05 confer worse overall survival when highly expressed
Genes with HR<1and longrank P<0.05 confer better overall survival when highly expressed
Column A	gene listed by gene symbol
Column B	hazard ratio
Column C	lower 95% CI
Column D	upper 95% CI
Column E	logrank P
Abbreviations	HNSCC, head and neck squamous cell carcinoma; PDAC, pancreatic ductal adenocarcinoma; STAD, stomach adenocarcinoma; HR, hazard ratio; CI, confidence interval.

## Sheet: 1.HNSCC
Survival analysis of cancer patients with respect to the expression of axon guidance genes in HNSCC
Gene	HR	lower 95% CI	upper 95% CI	logrank P
BOC	0.61	0.46	0.81	0.00062
CXCL12	0.84	0.62	1.13	0.25
EFNA4	0.91	0.69	1.19	0.48
EPHB2	1.48	1.1	1.98	0.0089
EPHB6	0.67	0.51	0.87	0.0027
FLRT2	1.33	1.02	1.74	0.038
LAMA2	0.84	0.64	1.11	0.21
LAMC2	1.46	1.12	1.91	0.005
RAC2	1.33	0.97	1.81	0.079
SEMA6D	0.75	0.57	0.98	0.038
EDNRA	0.88	0.67	1.15	0.35
EFNA1	1.41	1.05	1.88	0.021
EFNA5	0.74	0.57	0.97	0.027
EFNB1	1.38	1.04	1.82	0.026
EFNB2	1.91	1.46	2.49	1e-06
EPHA1	0.74	0.56	0.97	0.031
EPHA2	1.27	0.96	1.67	0.091
EPHA3	0.69	0.52	0.92	0.012
EPHA4	0.81	0.62	1.07	0.13
EPHA5	1.33	0.97	1.82	0.079
FLRT3	1.31	0.94	1.8	0.11
FOXD1	1.64	1.24	2.15	0.00024
FOXG1	0.85	0.64	1.13	0.26
LAMA3	1.26	0.95	1.68	0.11
LAMA5	0.72	0.55	0.94	0.014
LAMB2	1.13	0.85	1.49	0.4
NSCH1	0.78	0.58	1.05	0.11
NSCH2	0.74	0.56	0.98	0.037
NSCH3	0.72	0.55	0.94	0.017
NRP1	1.37	0.98	1.92	0.062
NRP2	1.4	1.06	1.85	0.016
PLXNA1	0.76	0.58	1	0.048
PLXNA2	1.21	0.9	1.62	0.21
PLXNB2	0.8	0.61	1.05	0.1
PLXNC1	0.75	0.57	0.98	0.033
PLXND1	0.65	0.48	0.88	0.0049
ROBO1	0.58	0.42	0.82	0.0016
ROBO2	0.69	0.53	0.9	0.0069
ROBO4	0.78	0.6	1.02	0.07
SEMA3A	1.45	1.11	1.9	0.006
SEMA3C	1.66	1.27	2.18	0.00019
SEMA3D	0.84	0.61	1.14	0.25
SEMA3G	0.63	0.48	0.82	0.00058
SEMA4A	0.65	0.49	0.85	0.0019
SEMA4B	1.3	0.98	1.17	0.069
SEMA4F	1.43	1.09	1.88	0.01
SEMA5B	0.81	0.62	1.06	0.13
SEMA6A	1.16	0.86	1.57	0.34
SEMA6B	1.3	0.97	1.72	0.074
SEMA7A	1.16	0.89	1.53	0.28
SLC7A11	1.46	1.1	1.94	0.0088
SLIT2	0.78	0.58	1.05	0.098
SLIT3	0.73	0.54	0.98	0.035
TRIO	1.11	0.84	1.47	0.46
UNC5B	0.82	0.63	1.07	0.15
UNC5C	1.17	0.89	1.54	0.27
WNT3	0.76	0.57	1	0.053
WNT5A	0.81	0.62	1.05	0.11

## Sheet: 2.PDAC
Survival analysis of cancer patients with respect to the expression of axon guidance genes in PDAC
Gene	HR	lower 95% CI	upper 95% CI	logrank P
BOC	0.57	0.33	0.97	0.034
CXCL12	1.27	0.84	1.92	0.27
EFNA4	1.57	1.04	2.36	0.03
EPHB2	1.6	1.03	2.5	0.036
EPHB6	2.08	1.33	3.26	0.0011
FLRT2	0.81	0.52	1.25	0.33
LAMA2	1.34	0.84	2.15	0.22
LAMC2	3.06	1.69	5.55	0.00011
RAC2	1.5	0.95	2.36	0.08
SEMA6D	0.49	0.33	0.75	0.0007
EDNRA	2.07	1.22	3.53	0.0063
EFNA1	1.63	1.08	2.47	0.02
EFNA5	1.95	1.29	2.94	0.0013
EFNB1	2.1	1.38	3.2	0.00043
EFNB2	2.35	1.51	3.64	8.7e-05
EPHA1	1.48	0.97	2.27	0.066
EPHA2	2.04	1.29	3.23	0.002
EPHA3	0.73	0.45	1.18	0.2
EPHA4	1.41	0.92	2.16	0.11
EPHA5	0.58	0.37	0.91	0.017
FLRT3	2.16	1.41	3.31	0.00032
FOXD1	1.62	1.07	2.43	0.021
FOXG1	1.78	1.08	2.93	0.021
LAMA3	3.86	2.09	7.11	3.6e-06
LAMA5	0.47	0.27	0.79	0.004
LAMB2	1.38	0.91	2.08	0.13
NSCH1	0.69	0.45	1.06	0.088
NSCH2	0.12	1.35	3.35	0.00095
NSCH3	1.3	0.85	1.99	0.23
NRP1	1.38	0.84	2.28	0.2
NRP2	1.93	1.13	3.28	0.014
PLXNA1	1.65	1.03	2.64	0.035
PLXNA2	1.26	0.81	1.98	0.3
PLXNB2	1.76	1.15	2.68	0.0078
PLXNC1	0.61	0.4	0.92	0.018
PLXND1	0.65	0.43	0.98	0.04
ROBO1	0.67	0.44	1.04	0.073
ROBO2	0.63	0.41	0.95	0.026
ROBO4	0.5	0.32	0.78	0.0017
SEMA3A	1.39	0.89	2.18	0.15
SEMA3C	2.35	1.54	3.58	4.1e-05
SEMA3D	0.74	0.45	1.21	0.21
SEMA3G	0.47	0.3	0.76	0.0013
SEMA4A	0.71	0.44	1.14	0.15
SEMA4B	1.92	1.27	2.89	0.0016
SEMA4F	0.61	0.4	0.92	0.018
SEMA5B	0.68	0.45	1.02	0.061
SEMA6A	0.6	0.39	0.92	0.019
SEMA6B	0.66	0.42	1.01	0.056
SEMA7A	2.01	1.18	3.44	0.009
SLC7A11	1.71	1.1	2.67	0.017
SLIT2	0.6	0.35	1.01	0.053
SLIT3	0.73	0.47	1.13	0.16
TRIO	1.34	0.86	2.09	0.2
UNC5B	2.07	1.19	3.61	0.009
UNC5C	0.71	0.44	1.16	0.17
WNT3	0.75	0.47	1.19	0.22
WNT5A	2.07	1.23	3.48	0.0053

## Sheet: 3.STAD
Survival analysis of cancer patients with respect to the expression of axon guidance genes in STAD
Gene	HR	lower 95% CI	upper 95% CI	logrank P
BOC	1.62	1.16	2.25	0.004
CXCL12	1.15	1.04	2.17	0.03
EFNA4	0.5	0.36	0.69	2.2e-05
EPHB2	0.78	0.53	1.15	0.2
EPHB6	1.3	0.93	1.81	0.12
FLRT2	1.69	1.21	2.36	0.0019
LAMA2	1.72	1.24	2.38	0.0009
LAMC2	1.29	0.93	1.78	0.13
RAC2	1.26	0.91	1.75	0.16
SEMA6D	1.44	1.04	2	0.029
EDNRA	1.88	1.33	2.66	0.00032
EFNA1	1.15	0.82	1.61	0.41
EFNA5	1.78	1.28	2.48	0.00047
EFNB1	0.68	0.48	0.96	0.027
EFNB2	1.31	0.93	1.85	0.11
EPHA1	0.68	0.47	0.98	0.038
EPHA2	0.82	0.59	1.13	0.22
EPHA3	1.56	1.03	2.36	0.033
EPHA4	1.44	1.03	2.01	0.031
EPHA5	1.57	1.12	2.17	0.006
FLRT3	0.68	0.48	0.96	0.029
FOXD1	0.68	0.48	0.97	0.032
FOXG1	1.48	1.05	2.09	0.024
LAMA3	1.2	0.87	1.67	0.27
LAMA5	0.64	0.46	0.89	0.0073
LAMB2	1.17	0.83	1.66	0.37
NSCH1	0.7	0.51	0.97	0.033
NSCH2	1.46	1.03	2.06	0.034
NSCH3	1.49	1.06	2.07	0.019
NRP1	2.13	1.51	3.01	9.8e-06
NRP2	1.71	1.22	2.41	0.0018
PLXNA1	0.56	0.38	0.84	0.004
PLXNA2	1.28	0.92	1.79	0.14
PLXNB2	0.57	0.41	0.79	0.00072
PLXNC1	1.71	1.17	2.49	0.0046
PLXND1	1.35	0.91	2	0.14
ROBO1	1.39	0.98	1.97	0.067
ROBO2	1.27	0.89	1.82	0.18
ROBO4	1.76	1.27	2.44	0.00059
SEMA3A	1.58	1.04	2.41	0.029
SEMA3C	1.48	1.06	2.07	0.021
SEMA3D	1.99	1.31	3.03	0.001
SEMA3G	1.42	1	2.01	0.049
SEMA4A	1.34	0.97	1.86	0.074
SEMA4B	0.77	0.55	1.07	0.12
SEMA4F	0.66	0.47	0.93	0.016
SEMA5B	1.73	1.25	2.41	0.00089
SEMA6A	1.65	1.12	2.44	0.01
SEMA6B	1.31	0.94	1.84	0.11
SEMA7A	1.27	0.89	1.8	0.18
SLC7A11	0.72	0.52	1	0.046
SLIT2	1.62	1.16	2.27	0.0041
SLIT3	1.59	1.15	2.2	0.0046
TRIO	1.5	1.08	2.08	0.014
UNC5B	0.74	0.5	1.1	0.14
UNC5C	1.53	1.09	2.14	0.014
WNT3	0.78	0.55	1.1	0.16
WNT5A	1.58	1.05	2.37	0.027
