# Supplementary material for: Dysregulation of core neurodevelopmental pathways—a common feature of cancers with perineural invasion
Source: Front Genet. 2023 Aug 31;14:1181775. doi: 10.3389/fgene.2023.1181775 (PMC10501147; doi:10.3389/fgene.2023.1181775)
Supplement: Supplementary file 11 [file Table5.xlsx]

## Sheet: Description
Supplementary Table 5: Data from Figure 3. Intersection analysis of the neurodevelopmental gene signature versus PNI gene lists in Figures 3A and 3B and intersection of DEGS between the each individual GEO cohort used for head and neck squamous cell carcinoma (HNSCC), pancreatic ductal adenocarcinoma (PDAC) and stomach adenocarcinoma (STAD).
The neurodevelopmental signature in Supplementary Table 4 (GO: 0007399) was cross-referenced with different data cohorts. The list of genes (gene symbols shown) from the intersection analysis is shown as follows:
Sheet 1 and summarized as a Venn diagram in Figure 3A the stomach adenocarcinoma PNI list from Jia et al 2019 (Jia et al., 2019). This is shown as an intersection of genes common to both the Jia gastric cancer PNI list and the neurodevelopmental list, genes only in the neurodevelopmental list and not the Jia gastric cancer PNI list and genes only in Jia gastric cancer PNI list and not the neurode…
Sheet 2 and summarized as a Venn diagram in Figure 3B the head and neck squamous cell carcinoma PNI list from Eviston et al 2021 (Eviston et al., 2021). This is shown as an intersection of genes common to both the Eviston HNSCC PNI list and the neurodevelopmental list, genes only in the neurodevelopmental list and not in the the Eviston HNSCC PNI list and genes only in the Eviston HNSCC PNI list …
Sheets 3 – 5 and the Venn diagrams shown in Figure 3C the DEGs identified in the GEO cohorts for HNSCC datasets GSE6631, GSE23036, GSE31056 and GSE138206 (Figure 2D) crossed with the neurodevelopmental signature (Sheet 3), PDAC datasets GSE15471, GSE16515, GSE28735 and GSE62452 (Figure 2E) crossed with the neurodevelopmental signature (Sheet 4) and STAD datasets GSE33651, GSE54129, GSE65801, GSE7…
Abbreviations: PNI, perineural invasion; DEG, differentially expressed gene; HNSCC, head and neck squamous cell carcinoma ; PDAC, pancreatic ductal adenocarcinoma; STAD, stomach adenocarcinoma, FC, fold change; adj. p-val, adjusted p-value.
References
Eviston, T. J., Minaei, E., Mueller, S. A., Ahmadi, N., Ashford, B., Clark, J. R., et al. (2021). Gene expression profiling of perineural invasion in head and neck cutaneous squamous cell carcinoma. Sci. Rep. 11, 13192. doi: 10.1038/s41598-021-92335-4.
Jia, X., Lu, M., Rui, C., and Xiao, Y. (2019). Consensus-Expressed CXCL8 and MMP9 Identified by Meta-Analyzed Perineural Invasion Gene Signature in Gastric Cancer Microarray Data. Front. Genet. 10, 851. doi: 10.3389/fgene.2019.00851.

## Sheet: 1.Jia et al 
Supplementary Table 5: Sheet 1 and summarized as a Venn diagram in Figure 3A the stomach adenocarcinoma PNI list from Jia et al 2019 (Jia et al., 2019). This is shown as an intersection of genes common to both the Jia gastric cancer PNI list and the neurodevelopmental list, genes only in the neurodevelopmental list and not the Jia gastric cancer PNI list and genes only in Jia gastric cancer PNI l…
Signatures	Number of genes	Genes
Neurodevelopmental gene signature AND stomach adenocarcinoma PNI gene list from Jia et al. (Jia et al., 2019)	49	MMP2
		CXCR4
		NTRK1
		IGF2BP3
		SEMA4D
		FOXP3
		PTK2
		SDC2
		NCAM1
		GALR2
		NGFR
		SHH
		CTNNB1
		VEGFA
		TGFB1
		NRTN
		BRCA2
		GDNF
		NTF3
		TP53
		CX3CR1
		BRAF
		ARTN
		PTN
		WASL
		PTEN
		NGF
		EPHA2
		PLXNB1
		KRAS
		RET
		VIM
		FGFR2
		STAT3
		CD9
		CCL2
		HSP90AA1
		L1CAM
		GFRA3
		NODAL
		MAG
		CDH1
		CXCL12
		MDK
		PRKD1
		MAPK3
		DKK1
		VCAM1
		YAP1
Neurodevelopmental gene signature not overlappingwith the list from stomach adenocarcinoma PNI gene list from Jia et al. (Jia et al., 2019)	2144	PCDHB15
		FEZF1
		FARP1
		EIF2B5
		SMARCD3
		IFT52
		BTG2
		CNTNAP1
		TACC2
		EDN1
		WASF1
		PBX4
		ARRB2
		SALL1
		CMTM8
		CSPG4
		ITPK1
		IFT122
		CHD8
		PAK1
		SLC6A11
		HMSTADS2
		CNGB1
		EP300
		XAB2
		RTN1
		PRKCG
		DTNBP1
		ZEB1
		UBB
		PROP1
		FAT4
		SOD2
		HCN1
		KCNK3
		AATK
		XK
		GDA
		FGFR1
		BAK1
		MET
		UNC5A
		PCSK1
		HOXA1
		NR4A2
		KNDC1
		PIKFYVE
		ARF6
		PCARE
		TMEM132E
		SYNGAP1
		SCYL3
		SORL1
		NFIA
		FRY
		LEP
		SERPINF1
		RPS6KA5
		LBX1
		ATXN10
		DIP2A
		PCDHAC1
		BLOC1S2
		IRX5
		TAOK3
		STK25
		ITGA3
		HOOK3
		RUNX3
		LUZP1
		ITM2B
		EFNB1
		BSN
		POU3F1
		C5AR1
		SMO
		ACSL3
		CDK20
		PALLD
		ANXA3
		TENM4
		SLC25A46
		AGBL4
		ZIC2
		FEV
		EED
		SLC8A1
		OGDH
		HES1
		GPR37L1
		ISL1
		GSS
		CECR2
		GDPD5
		KCNA1
		SRRM4
		SSTR2
		CLN5
		PPP3CA
		DLX2
		ALDH3A2
		LGI2
		WNT8B
		TBXT
		KCNC1
		FOXJ1
		STAU2
		TRA2B
		CDKL3
		PCDHA13
		BBS7
		C2CD3
		NEFH
		MFSD8
		KLK8
		FGF17
		RBPJ
		ROR2
		UFM1
		APOE
		RASGRF1
		FBXO31
		NR2E3
		FRS2
		ST8SIA4
		C3
		GJB1
		PIN1
		FOXA2
		GJA10
		ADGRF1
		TMEM98
		PDE6C
		GDF10
		DMRT3
		OPHN1
		TRAPPC9
		PLXNA1
		ATOH8
		YWHAQ
		RBFOX1
		MAP3K13
		BCHE
		VAX2
		MEIS2
		BCL2
		FZD9
		HESX1
		ARL13B
		GNAT1
		NKX6-1
		DRD3
		IFT140
		SH2B2
		ALCAM
		HPCA
		RACGAP1
		NDUFS4
		ID1
		RHEB
		RAB3A
		RAB35
		PPP1R9A
		C1QL1
		XRN2
		EMX2
		THRB
		DNAH11
		EN1
		WDR19
		RGS4
		EDNRA
		NIPBL
		CEP120
		ADAM23
		NCDN
		GRXCR2
		GHRL
		EFHC1
		SERF1A
		ZNF24
		RHOH
		FOXB1
		STMND1
		PENK
		SEPTIN4
		PCDH18
		FGF8
		MT3
		MBD5
		LRRK2
		LIF
		OXTR
		SLITRK4
		CNTFR
		ABI2
		ECRG4
		QKI
		KDM6A
		WNT3
		HES7
		LRRTM3
		LGI4
		GLIS2
		POU6F1
		CNTN2
		CHRM1
		CHRNB2
		UFL1
		SEZ6
		WDR62
		TFAP2B
		CRPPA
		LEMD2
		AKNA
		KIF2A
		EPHA4
		FANCC
		RARB
		CEL
		PICALM
		SELENOP
		DPF2
		TPBG
		GSTP1
		GMFB
		TCF4
		SLC9A3R1
		MED12
		NR2C2
		GNB4
		ANKLE2
		AGTPBP1
		FRYL
		AURKA
		SRD5A2
		SPG11
		AHI1
		NRG4
		TIAM1
		RGS14
		NDNF
		KIF14
		NOTCH2NLC
		RTN4RL1
		PBX1
		MTR
		FN1
		DHFR
		RSPO2
		PHACTR1
		CAMSAP1
		IRX3
		TTC21B
		PLXNB3
		IGSF8
		SPINK5
		YWHAZ
		PRRX1
		LMO4
		PRDM12
		OPA1
		STRC
		RPS6KA6
		ECE1
		DNAJC30
		WNT3A
		HAPLN4
		MICALL1
		CDHR1
		DISC1
		SFRP2
		PROX1
		DZANK1
		EURL
		DCX
		LRTM1
		VIT
		CASP5
		EFNA2
		DOK4
		MANF
		MTHFD1
		SOX9
		GUSBP1
		MEIS3P2
		CUL4B
		YWHAH
		PITX1
		PAFAH1B3
		DTNB
		SNTG2
		HOXB8
		NDRG2
		CAMK2B
		DCTN1
		TNF
		RAD1
		SIRT2
		NTM
		GRIP1
		APBA2
		DIXDC1
		IGSF9
		SEMA3G
		MEIS1
		H2BS1
		GLDN
		WNT6
		NHLH2
		ATP2B2
		HDGFL3
		CMA1
		FYN
		PREX2
		LDLR
		ITGB1
		ASTN2
		GSDME
		BRINP3
		SGK1
		NAIP
		DCT
		CFAP43
		SOX10
		BRSK1
		THY1
		NAB2
		NTN4
		KIT
		DCLK2
		ASCL2
		EPHA7
		ACAP3
		RFNG
		JAK2
		HAND2
		DPYSL4
		NKX2-8
		RASSF10
		SPP1
		GLI1
		PHGDH
		F2
		EIF2B2
		WNT5A
		KALRN
		VAX1
		BMP7
		USH2A
		B2M
		NF1
		TAOK2
		DAGLB
		NEGR1
		MAP1A
		SPG7
		NEFL
		AGER
		NUP133
		NAV2
		COX7B
		WNT9A
		FGF12
		STK3
		STADM1
		PRDM6
		DNMT3A
		FSHR
		GAS8
		NCSTN
		IMPACT
		NPY
		NCK2
		BAG3
		NOTCH2
		PRKDC
		SULF2
		LRCH4
		TAL2
		S100B
		LAMC3
		BMP2
		TOX
		PCDH15
		HPCAL4
		OLIG1
		LST1
		SRGAP2C
		OLIG3
		GIGYF2
		DVL1
		PRMT1
		TMOD2
		GPR157
		MAB21L2
		IRS2
		IGFN1
		GPRIN2
		CSNK2A2
		SRRT
		SDK2
		HTR5A
		CLRN2
		TRPC4
		RITA1
		EPHB3
		CNTN5
		PCDHA12
		ZFHX2
		LRIG1
		ARHGAP26
		CDK16
		GAP43
		PRKACB
		PRDM13
		UQCRQ
		EPB41L3
		GAL3ST1
		CDKN2B
		DRP2
		AMIGO3
		PDZD7
		MAP6
		XRCC1
		NYAP1
		MAS1
		LAMA1
		CDH11
		SLC7A11
		ACAN
		DMBX1
		NRSN1
		AREG
		MME
		ZIC3
		SHANK3
		GRIN2A
		EOMES
		PAX2
		EEF2K
		CCDC14
		NSUN5
		SLC5A3
		PCDHB13
		UBE2L3
		MYC
		NRXN1
		FZD10
		BLOC1S5
		C3orf70
		ARSA
		BCL11B
		NLGN3
		LMX1A
		EVX1
		MALL
		DAG1
		PCDHA7
		MAPK8IP2
		POU3F2
		ARID1B
		WNT10B
		TSPAN2
		PCSK2
		RPL24
		IL1RAPL1
		WDPCP
		PCSK9
		NKX2-1
		GBX2
		LAMA3
		PJVK
		ABT1
		CALM2
		SH3GL1
		GSK3B
		GNGT1
		PIGT
		PLA2G10
		KIF5C
		NDUFV2
		DUSP10
		BLK
		PPP1R17
		GPM6A
		GFRA2
		ELL3
		WWP1
		NCOA6
		ALDH5A1
		FKTN
		OR10A4
		TWSG1
		EPHB1
		WNT16
		SNW1
		SLIT1
		STMN1
		GABRA1
		IRF2BPL
		DLL4
		NRROS
		SLC2A1
		LSAMP
		CER1
		MKKS
		SMARCA1
		KCNQ1
		WEE1
		MMP24
		NR2F2
		ADCY1
		CTTNBP2
		SPAST
		PLXND1
		PRDM1
		TOR1A
		BSG
		ACER3
		DAAM2
		RERE
		TIMM8A
		FOXG1
		BIN1
		ALS2
		TRIP11
		DNAJB11
		PLXNA4
		NAP1L1
		GBA2
		IGSF21
		ECT2
		GRIN3A
		PCDHB6
		FKBP8
		ATL1
		ADGRG1
		CCR4
		CFAP418
		ZDHHC17
		NDE1
		PPARD
		KDM4A
		TBC1D24
		SCTR
		HERC1
		NPAS2
		HOXB1
		VASH2
		FIG4
		IHH
		DOC2A
		HES2
		NRN1L
		MDGA1
		ADARB1
		VPS35
		WNT1
		CCL11
		PAM
		ZC4H2
		OBSL1
		SLC23A1
		CITED2
		PRKN
		NECTIN1
		FAM126A
		FOXP2
		NLGN4X
		HNRNPD
		PCDH12
		EXT1
		SEC16A
		CPLANE1
		GSC
		EFNA5
		UNCX
		IGF2BP2
		PRKCZ
		EIF2B4
		ZIC5
		EMB
		TRAF6
		NIBAN2
		LPAR3
		AXL
		CRABP2
		PCDHB14
		NRN1
		BPNT1
		METTL14
		GATA3
		PALM
		PCDHA5
		LINC01587
		ZNF365
		TAFA1
		FMR1
		ARX
		PPP3CB
		KDM7A
		TUBB2B
		IRX6
		RTN4IP1
		UNC119B
		C9orf72
		CEND1
		ZPR1
		MPZ
		SSBP3
		HECTD1
		INSM1
		NGEF
		HDAC4
		IFT172
		CTNNA1
		CTNS
		STK36
		TRPC5
		KLHL1
		NTRK2
		ADCYAP1
		NEUROD2
		KIDINS220
		SH3TC2
		AGRN
		DHH
		CEP290
		TTC36
		PRMT5
		LIAS
		PRPH2
		MAPK1
		IRX4
		TSKU
		CHD7
		HOXA2
		GPSM1
		TSC1
		TULP1
		LRP1
		ZNF430
		TACC1
		TACC3
		RBM45
		PSD
		NAGLU
		PAX6
		CDON
		TREM2
		SERPINI1
		MMP14
		AK8
		POU4F3
		SDF4
		RPGRIP1L
		PTPRF
		SEC24B
		LHX4
		AKT2
		CLDN3
		EGFR
		BOK
		NDRG1
		NRL
		PTPRQ
		APPL2
		FARP2
		SOD1
		UNC5C
		NCAM2
		PGAP1
		HOXD10
		BCR
		ZFP36L1
		TIAM2
		ACSBG1
		FZD5
		WNT2
		GLMN
		PURA
		CREB1
		ERBB2
		PDX1
		SMAD1
		TRAK2
		NEO1
		SRD5A1
		MYT1L
		SRGAP2B
		BTBD1
		ZHX2
		GPRIN1
		SMARCA4
		SLC38A3
		SLITRK3
		MCOLN3
		LRP8
		TAGLN3
		CNTN1
		TTC8
		POU6F2
		CLSTN3
		PSMG1
		BBS4
		TENM3
		OPCML
		MARK2
		HOXC10
		HS6ST1
		KIFBP
		HSD3B2
		TOMT
		ATF2
		CEP85L
		SCT
		SKI
		TRIM11
		DEGS1
		DYNLL1
		FAIM
		SZT2
		G6PD
		FEZ1
		APOD
		TMEM126A
		VCX3A
		NCKAP1L
		ESS2
		WNT11
		ROBO4
		NRG3
		NRGN
		MYOC
		SCN1B
		NIF3L1
		SCLT1
		CAMSAP2
		TAL1
		H2AX
		ABL1
		PTPRG
		KIF27
		TNFRSF21
		CPNE6
		DPF1
		TBX3
		GRID2
		ZNF423
		VCY
		USP33
		LRP2
		GPER1
		HSP90AB1
		SLC24A4
		BARHL1
		SEMA6D
		PRX
		TRIOBP
		MTHFD1L
		PPP1R9B
		MOBP
		NKX6-2
		DNM2
		SUZ12
		RAX
		GDF11
		SOX14
		NEURL1
		CDK5RAP3
		YTHDF2
		FBXL17
		FZD8
		SPTBN2
		PLPPR1
		BHLHE40
		IFT88
		ATP2B4
		IST1
		ID2
		ROBO3
		NME5
		CPLX2
		ATXN1L
		RB1
		FGF5
		HDAC11
		CSPG5
		BZW2
		PLXNB2
		GRXCR1
		PCDHB9
		EN2
		NUMB
		UTP11
		CCDC85C
		MESP1
		RHOG
		SRC
		NTNG1
		HEY1
		TBC1D32
		SBK1
		MTPN
		TFAP2A
		RBFOX2
		CRMP1
		TENT2
		RUNX2
		MT-CO1
		SOX1
		LRP12
		FGF10
		NR2F6
		RAC3
		MAFB
		PCDH17
		PHF8
		TMEM14B
		SOX6
		ISX
		SLITRK2
		SYBU
		IFT27
		TMEM108
		ENO3
		H3BQ06
		NAB1
		GJC2
		GABRB3
		MCF2
		ATP6AP2
		FLRT3
		COL4A1
		VCAN
		GRM7
		PCDHB12
		SLC1A3
		LHFPL5
		GLI2
		SHROOM4
		ALDH1A3
		PEX5
		RAPGEF2
		NAV3
		SHANK2
		STK11
		RAPGEF5
		DZIP1L
		VASP
		SETD1A
		SULF1
		FGF13
		LAMB2
		HNF1B
		EHD1
		NBL1
		EPOP
		NMUR2
		MARCKSL1
		IMMP2L
		DAGLA
		NEUROD6
		BRD2
		LSR
		PTPRM
		UNC5D
		PRKCQ
		CUL7
		ATXN1
		EIF2B1
		LAMC2
		OMP
		IGSF9B
		PAK4
		KIRREL3
		RNF10
		CTNND1
		GABRG2
		CHRNA3
		ISLR2
		CPNE1
		SEMA4F
		NREP
		MBP
		DCANP1
		NDRG4
		PIAS4
		SIM2
		GATA2
		ABCA2
		CELSR2
		GABRA5
		PRKCH
		HAPLN3
		NRXN3
		CDKN2C
		DOK5
		TRAK1
		STXBP1
		DMD
		ADM
		GHRHR
		ABCB6
		FPR2
		MAPK8IP3
		DLC1
		NEXMIF
		PRKACA
		NOVA1
		FZD3
		KCNC2
		SEMA4A
		BOC
		XRCC5
		DLG5
		RND2
		ZFYVE27
		SHTN1
		HDAC1
		SH3RF1
		RUFY3
		ASTN1
		CLDN1
		LDB1
		GFRA1
		NKX2-6
		SEMA3F
		ARHGAP35
		IL1B
		CHRM3
		KDM2B
		NHLH1
		DCHS1
		CDKL5
		TRIM46
		TPPP
		ADNP
		ATP8A2
		BTD
		MBOAT7
		HOXC8
		APOA4
		SKIL
		TMEM107
		UBE3A
		RAB10
		TOP2B
		NCAN
		GFRAL
		SHOX2
		SH3GL2
		KCNIP2
		C1QA
		PCDHB5
		ACTBL2
		NINJ1
		PLPPR4
		RAB18
		TIMP4
		SLIT2
		SEMA6B
		MKS1
		POU3F3
		PLP1
		NKX2-2
		PMP22
		APC
		TLR2
		CCIN
		OLFM3
		GDF7
		PTCHD1
		FZD4
		DOCK7
		ADNP2
		LIN28A
		ARCN1
		LIMK1
		B4GALT5
		ABCC8
		TBX6
		MAP1S
		SPTBN4
		BCL10
		EPHA8
		GAS6
		NDUFS3
		TSHR
		EPHA10
		STMN2
		ETV1
		NRK
		MCPH1
		AUTS2
		ROR1
		HAP1
		EPHB2
		UGT8
		CALM1
		TBC1D23
		BHLHE23
		POMGNT2
		WNT7B
		CYFIP2
		NME1
		OMG
		NDP
		BMP5
		H3BNH8
		OLIG2
		AGTR2
		BHLHE41
		ADAMTSL1
		TWIST1
		CD3E
		PAX5
		NTN3
		JRKL
		AMIGO2
		PBX2
		LRTM2
		AKT3
		CRB1
		KHDC3L
		CTTN
		NDEL1
		BAIAP2
		EVL
		EPHB4
		SYT4
		NR1D1
		PARD6B
		ARID1A
		ARHGAP11B
		ACSL4
		JHY
		SOX2
		SDHA
		CYP1B1
		VCX2
		SPHK2
		PCDHA6
		SLC6A3
		SCARF1
		NRXN2
		APC2
		SLC6A17
		ACKR3
		NYAP2
		B3GNT2
		GBX1
		CHRNA7
		ADGRB1
		FANCD2
		PITPNM1
		ACTR2
		HMGB1
		MEF2C
		SCN3B
		PALS1
		WLS
		DRD1
		PLXNA3
		BLOC1S4
		XRCC2
		SLC44A4
		B3GNT5
		ANKS1A
		DBNL
		BARHL2
		ERBB4
		MAP4
		USTADG
		ATRX
		TBCB
		CHST8
		TNIK
		DIO3
		MEF2D
		PRTG
		RYK
		TLX3
		IER2
		MACF1
		AIFM1
		SOS1
		TGFB2
		CHRDL1
		RAC1
		LAMA2
		RIDA
		CTNND2
		MNAT1
		ADGRB2
		ANXA1
		ATP6V0D1
		KLK6
		RAP1A
		TRIO
		SETD2
		ID3
		ROGDI
		RBFOX3
		SVBP
		POU4F2
		LGR6
		RDH13
		RHOXF1
		SLC6A4
		SMARCC2
		SMARCC1
		UCN
		AMBRA1
		SYNE2
		GNAI3
		NDST1
		DPYSL2
		FABP7
		PTK2B
		UNC5B
		SDCCAG8
		SOX13
		KEL
		CDK5RAP2
		FSCN2
		CLRN1
		SOX4
		DNAJB1
		FBXW8
		SMARCD1
		VSTM2L
		NRP1
		NR2F1
		MDGA2
		GJA1
		HES5
		PKD1
		JAM3
		PHLPP2
		CAMK1
		BCAN
		RAB3GAP1
		GFRA4
		NGRN
		FGF11
		CLN8
		PTPRZ1
		TGM2
		BASP1
		MECP2
		FCGR2B
		ACTL6A
		NFATC4
		POU3F4
		ALKBH1
		ARHGEF7
		ABITRAM
		BMPR1A
		CLDN11
		PKD2
		MXRA8
		ATOH1
		DSCAML1
		RAC2
		SCYL1
		ACAT1
		MTHFR
		RPGRIP1
		AARS1
		INTU
		SYNGR3
		EML1
		PTPN11
		UCHL1
		CCDC39
		POU1F1
		DAB1
		RTN4R
		ZDHHC16
		NEDD4
		CCDC141
		ITGB4
		DVL2
		DICER1
		ZNF148
		PAFAH1B1
		CAMSAP3
		PCDHA4
		MEIS3P1
		KCNA2
		RAPH1
		CNTN4
		MAPKAP1
		CYFIP1
		MYO6
		THOC2
		ALK
		NPAS1
		MINK1
		EZH2
		TMEM223
		YWHAE
		AFG3L2
		NEUROG3
		MARK1
		BDNF
		PRKCI
		PRPF19
		FOXC1
		SEMA3A
		DRAXIN
		EIF2B3
		TRIM3
		PAK6
		CSF1
		SEMA3E
		PQBP1
		REST
		SMARCB1
		SLC8A3
		SCIN
		CKB
		DYNLT1
		ULK1
		INSC
		FZD2
		TEAD3
		NOVA2
		EFNA4
		TLX2
		KIF5B
		TTLL1
		ARF4
		MACO1
		SECISBP2
		EFHD1
		QARS1
		DCLK1
		MYEF2
		MEF2A
		NNAT
		ADORA2A
		STMN3
		SYN1
		APBB1
		SYPL2
		NTNG2
		STADM2
		HOXB3
		E2F1
		CLP1
		NR0B1
		GDI1
		DUOX2
		ARHGEF2
		APOB
		LRRC4
		TSC2
		DHX30
		NRP2
		ARHGAP4
		CDH2
		POTEE
		EHMT2
		FGF20
		ITGA1
		EPHA5
		FOLR1
		METRN
		TCF12
		MOG
		MYOT
		POU4F1
		BCL2L2
		ATP7A
		ADGRL2
		MAL
		PSPN
		TENM2
		PPARG
		MERTK
		GRIN2C
		ODAD4
		CITED1
		JAG1
		ORMDL3
		ISL2
		PCDHB11
		RAPGEFL1
		RHOA
		LHX5
		ITGA8
		TP73
		DLL1
		SUN1
		OLFM1
		MAPT
		RUNX1
		ENAH
		TTBK2
		PLXNC1
		ALDH1A2
		MYO16
		RNF103
		SCRG1
		NOTCH2NLB
		BMERB1
		EFNB3
		OTX1
		SIX3
		HOXA3
		APLP1
		GRHL2
		RAB21
		ZIC4
		NLGN2
		CNR1
		PHOX2B
		MYT1
		PCDHA2
		UHMK1
		MSI1
		MFRP
		FGF19
		PPP3CC
		PCDHA11
		CTF1
		NR2E1
		USP9X
		LLGL1
		VAPA
		PCLO
		MTF1
		ABCD2
		SRR
		DLX6
		SLC32A1
		FSTL4
		BHLHE22
		PPP1CC
		LEPR
		OXCT1
		MTOR
		ARPC5
		VPS51
		NDUFS2
		KDM1A
		TENM1
		BNIP3
		ILK
		LEF1
		BICDL1
		EYA1
		PITX2
		TRPV2
		MYPN
		RORB
		SIM1
		SS18L2
		SATB2
		CDK6
		HMX2
		P2RY1
		CSK
		TEAD2
		GABRB1
		SMPD1
		TH
		FZD7
		ZC3H12A
		MFSD2A
		RP1
		CHL1
		VANGL2
		MARVELD1
		RAPGEF1
		CNTF
		TIFAB
		DLG4
		FA2H
		ZIC1
		TTLL7
		CRB2
		SOX12
		GSN
		EGR2
		KIF20B
		P2RX5
		ZBTB45
		PLS1
		EFNA1
		EDN3
		ANK2
		SH3GL3
		DRD2
		COPS2
		PRLH
		VLDLR
		VEGFC
		SOX3
		SDC4
		SLC1A2
		AVIL
		ZBTB16
		KIAA1107
		NTF4
		PHOX2A
		RNF112
		ASPA
		ITPKA
		RTN4RL2
		BTBD2
		PCDHB2
		UNK
		PTK7
		TWF2
		B4GALT6
		HSD3B1
		SARM1
		EDNRB
		GABRB2
		LDHA
		RGS7
		SLIT3
		PEX13
		B4GALT2
		GRIN2B
		CCDC134
		SHANK1
		TTBK1
		ZDHHC12
		TCTN1
		DBX1
		SRGAP2
		SLC38A2
		SYNJ2
		CAPG
		PCDHB4
		TFAP2D
		SPHK1
		ATN1
		ROBO1
		PEX7
		ARSB
		IL34
		APAF1
		DPYSL5
		COX1
		POMK
		MT-ND4
		NPAS4
		KIF5A
		SEZ6L2
		INSM2
		ND4
		MEGF8
		ATXN3
		PARP6
		SPEN
		PRPS1
		GALC
		TMC1
		IRX1
		PAK3
		SOX17
		TGFBR1
		P2RY12
		MTCH1
		CDC42
		LHX8
		BAD
		ACVR1C
		HEXB
		TBX1
		CRIM1
		SALL2
		NINJ2
		ATP1B2
		ATF5
		NRG2
		CDK5R2
		SEMA7A
		ATM
		CYB5D2
		BLOC1S3
		ITM2C
		LIG4
		PFKFB3
		PCDHAC2
		BMP4
		NEUROD1
		SIN3A
		HAPLN2
		OTP
		GABRA2
		GRHL3
		ZSWIM6
		MAN2A1
		GBA
		STRAP
		CLMN
		SSTR3
		FOXN4
		OVOL2
		PYGO2
		KCNJ10
		TPRN
		DHX37
		PER2
		CDC20
		TMED2
		CCK
		LYPLA2
		SMAD4
		VCX
		NHEJ1
		SLC4A7
		SEMA3B
		DRGX
		GART
		TUBB3
		IL3
		GLI3
		ERCC3
		PTCH1
		S100A6
		SLC17A7
		S100A1
		ELP3
		VPS13A
		BRINP1
		FERD3L
		AVPR2
		BHLHB9
		PPT1
		MEIS3
		NTRK3
		NUMBL
		PICK1
		BTG4
		DCDC2
		C12orf57
		PLOD3
		SEMA4B
		TYRO3
		KAT2A
		S100A8
		SHC3
		SULT4A1
		WASF3
		DYNC2H1
		INHBB
		CUX2
		HYDIN
		HOXD1
		AIF1
		BHLHA15
		AZU1
		SLITRK6
		CHODL
		LAMA5
		ACHE
		PLAA
		EGR3
		ATF4
		PTF1A
		ARNTL
		FUZ
		SIGMAR1
		AMIGO1
		FUT10
		TMEM41B
		ZNF521
		HES3
		PBX3
		CAMK2G
		IL6
		FGF14
		HMGB2
		SNAPIN
		ZNF335
		RAN
		LMTK2
		UFC1
		SEMA6A
		ATP5PF
		CHAC1
		MAST1
		DMRTA2
		EPHA1
		EPOR
		TOPORS
		ADGRA2
		EMX1
		GJC3
		RNF165
		CASP3
		ADGRG6
		SLC4A10
		SIAH1
		NARS1
		BAG6
		LHX1
		NCKAP1
		ITGA4
		ACE
		JAG2
		ITGAM
		BTBD6
		BLOC1S1
		ROCK1
		STX3
		RGS2
		DLL3
		MST1R
		PHACTR4
		COL3A1
		RTN4
		NAPA
		ODAD2
		RXRG
		VCX3B
		BTBD3
		PRDM8
		GLUD1
		GIT1
		DNM3
		BBS2
		SYT1
		IL1RAPL2
		PCDHA10
		MYLIP
		EPHA3
		DPF3
		SLC11A2
		CBLN1
		TYROBP
		MEN1
		FUT1
		RARA
		SEMA5B
		KIF26A
		RNF220
		PTPRS
		NPHP4
		TNC
		SCYL2
		CC2D2A
		TUBB2A
		MARCKS
		ASPM
		LRP6
		EZH1
		AFF2
		DVL3
		PCDH1
		PLXNA2
		ACTL6B
		PTPRD
		RORA
		CRX
		NFASC
		DDIT4
		PGRMC1
		CLDN5
		MAOB
		ATP1A2
		CYP26C1
		CABP4
		BCL2L11
		LYN
		SERINC5
		ADGRB3
		DGKG
		INHBA
		BMPR2
		KLF7
		SERPINE2
		UGDH
		COX6B1
		PLCB1
		LAMB1
		MYRF
		SDCBP
		BPTF
		GRIK1
		SNPH
		GSX2
		FPGS
		ANAPC2
		ID4
		CDH22
		SOX5
		CDK5RAP1
		OTX2
		DSCAM
		PRKG1
		INA
		ELAVL4
		SBF2
		NFIB
		HELT
		DIP2B
		CAPRIN1
		ANOS1
		TPP1
		EEF1AKMT4-ECE2
		PACSIN1
		STIL
		LHX3
		TUBSTADP2
		SLITRK5
		TAF1
		CIC
		S1PR1
		SAMD14
		MAGI2
		NELL1
		UTP3
		PCDH19
		UBA6
		SLC9A6
		TSPO
		HES6
		ADORA1
		DAB2IP
		MBNL1
		SEMA6C
		FOXA1
		FGF9
		ERBB3
		NOTO
		SDK1
		NIN
		ABI1
		GSX1
		GRIN2D
		SLC1A1
		FUT9
		GRIN1
		TBR1
		IQGAP1
		IFNG
		FOS
		PLAG1
		MYCBP2
		HSPA5
		SCN2A
		WNT7A
		ASIC2
		HTR6
		RALA
		DOCK10
		CAMK2A
		KCNQ2
		SPOCK2
		FAIM2
		CCNG1
		GRM5
		FGF2
		CLU
		MED1
		EPHA6
		CCKAR
		NTN1
		COL2A1
		PCDHB10
		RAB29
		MSX1
		WNT10A
		CA10
		NOTCH2NLA
		WNT8A
		LGI1
		CX3CL1
		ADGRL3
		LDB2
		AVPR1A
		IGF1R
		CAPRIN2
		SOX8
		EFNB2
		ABAT
		PCM1
		SIX4
		NLGN1
		TAFA3
		HPRT1
		BRSK2
		TNFRSF1B
		LHX6
		IQSEC1
		NAV1
		JARID2
		SPINT1
		STK4
		SHROOM3
		IRX2
		DLX5
		CELSR1
		SSPOP
		HDAC2
		ABCD1
		NEXN
		PLEC
		IL6ST
		ATP5PB
		PCDHB16
		WNT2B
		PAFAH1B2
		TNN
		VXN
		CXCL1
		EPM2A
		BCAS1
		CNTNAP2
		TCIRG1
		USH1G
		TBX19
		CTDSP1
		CDK5R1
		NEUROG2
		PAX8
		HIF1A
		GRN
		DBN1
		BEX1
		TRIM71
		TRIM32
		PTS
		SEMA3D
		FEZF2
		LY6H
		MAP2
		SEMA4G
		CBLN4
		PROM1
		VSX1
		GSTM3
		CAMK1D
		LOXL3
		TBX20
		SPRY3
		FLRT2
		PADI2
		WRN
		FAT3
		ST14
		ZEB2
		XBP1
		PCDHA3
		NEUROD4
		RAB13
		FBXW11
		MTMR2
		CHRM2
		BRINP2
		ARL3
		SLC12A5
		ERCC6
		EIF2AK4
		SSTR1
		THOC6
		GPC2
		SALL4
		PRMT3
		CADM1
		PTPRO
		CDKN1C
		VSTM5
		AQP1
		GFAP
		OPRM1
		ACTB
		CALM3
		APCDD1
		TLR4
		VCL
		TCF3
		SUFU
		NEUROG1
		SPATA5
		MAP1B
		PPP2R5D
		SMN1
		WDR5
		RARG
		ATAT1
		MYO7A
		ARC
		ACVR1B
		ROM1
		ROBO2
		PCDHB3
		IFNGR1
		BEND6
		INKA1
		SEPTIN14
		COQ8B
		CDH23
		LLPH
		TGFBR2
		CHRD
		DEAF1
		GLRB
		PLLP
		MARK4
		CBY1
		COBL
		GAS7
		SPINK6
		MBD3
		SLITRK1
		HHIP
		CIT
		IER3IP1
		DYRK1A
		HTRA2
		CDK5
		SYNJ1
		NOG
		RAB11A
		KLF15
		PCDHA1
		PTBP2
		CRK
		KIAA0319
		CHD5
		RPS7
		HEY2
		TRAPPC4
		NCMAP
		FLOT1
		NRBP2
		ULK2
		NRCAM
		P2RX4
		HMX3
		HIPK2
		ZMIZ1
		SHARPIN
		CHERP
		AKT1
		NPTX1
		ZNF488
		PCDHA8
		UGP2
[truncated: 250 more rows]

## Sheet: 2.Eviston et al
Supplementary Table 5: Sheet 2 and summarized as a Venn diagram in Figure 3B the head and neck squamous cell carcinoma PNI list from Eviston et al 2021 (Eviston et al., 2021). This is shown as an intersection of genes common to both the Eviston HNSCC PNI list and the neurodevelopmental list, genes only in the neurodevelopmental list and not in the the Eviston HNSCC PNI list and genes only in the …
Signatures	Number of genes	Genes
Neurodevelopmental gene signature AND head and neck squamous cell carcinoma PNI gene list from Eviston et al. (Eviston et al., 2021)	43	MMP2
		FGFR1
		SERPINF1
		C3
		QKI
		NCAM1
		NDNF
		FN1
		SFRP2
		CTNNB1
		CDH11
		SLC2A1
		PLXND1
		APOD
		VCAN
		SULF1
		NRXN3
		SLIT2
		PMP22
		BMP5
		AKT3
		CYP1B1
		CHRNA7
		CHRDL1
		JAM3
		NRP2
		CDH2
		ITGA1
		PLXNC1
		GSN
		VIM
		TBX1
		IL6
		ITGAM
		FGF9
		CDH1
		CAMK2A
		FGF2
		CLU
		CX3CL1
		VCAM1
		JUN
		HIPK1
head an neck squamous cell carcinoma PNI gene list from Eviston et al. (Eviston et al., 2021) not in the neurdevelopmental gene list	101	ITGA5
		CDK14
		CXADR
		CNN1
		PLEKHO1
		EVI2A
		CEP170
		SERPING1
		SAMSN1
		PXDN
		CDS1
		FGFR3
		FHL1
		ZFPM2
		PDGFRB
		AKAP2
		MGP
		FLI1
		MAP2K4
		ITGB2
		ENPP2
		NAA15
		NR4A3
		GPR124
		TIMP1
		ASPN
		PTPRC
		LUM
		C1S
		FLT1
		OGN
		FOXC2
		POSTN
		SCG2
		MS4A4A
		THBS4
		SRPX2
		NR4A1
		ADAMTS8
		AKAP12
		MEOX2
		THBS1
		LHFP
		ZFYVE16
		ESRP1
		TPM2
		S100A7
		WIPF1
		KIAA1462
		ALB
		DCN
		BNC2
		LY96
		KCNJ8
		GJA5
		HGF
		FGL2
		PLA2G2A
		C3AR1
		IGFBP7
		PTPRB
		TBXA2R
		DSC2
		SERPINA1
		ZCCHC24
		MS4A6A
		NR3C1
		FBLN1
		ETV4
		ABI3BP
		EREG
		VSIG4
		SRGN
		PTX3
		HLA.DPB1
		FERMT2
		VEZF1
		DENND5A
		PECAM1
		FAP
		UTS2
		CCDC80
		ICAM1
		FGF18
		BAG2
		SPARCL1
		CTSL
		SORD
		NFATC2
		PKN1
		OLFML2B
		MPDZ
		ACTG2
		WWTR1
		ITGB3
		PRSS8
		DDR2
		PTK6
		TFPI2
		CRISPLD2
		PTGIS
Neurodevelopmental gene signature not in the head an neck squamous cell carcinoma PNI gene list from Eviston et al. (Eviston et al., 2021)	2150	PCDHB15
		FEZF1
		FARP1
		NSCH3
		EIF2B5
		SMARCD3
		IFT52
		BTG2
		CNTNAP1
		TACC2
		EDN1
		WASF1
		PBX4
		ARRB2
		CXCR4
		SALL1
		CMTM8
		CSPG4
		ITPK1
		IFT122
		CHD8
		PAK1
		NTRK1
		SLC6A11
		HMGCS2
		CNGB1
		EP300
		XAB2
		RTN1
		PRKCG
		IGF2BP3
		DTNBP1
		ZEB1
		UBB
		PROP1
		FAT4
		SOD2
		HCN1
		KCNK3
		AATK
		XK
		GDA
		SEMA4D
		BAK1
		MET
		PCSK1
		UNC5A
		HOXA1
		NR4A2
		KNDC1
		PIKFYVE
		ARF6
		PCARE
		TMEM132E
		SYNGAP1
		SCYL3
		SORL1
		NFIA
		FRY
		LEP
		LBX1
		RPS6KA5
		ATXN10
		DIP2A
		PCDHAC1
		BLOC1S2
		IRX5
		TAOK3
		STK25
		ITGA3
		HOOK3
		RUNX3
		LUZP1
		ITM2B
		EFNB1
		BSN
		POU3F1
		C5AR1
		SMO
		ACSL3
		CDK20
		PALLD
		ANXA3
		TENM4
		SLC25A46
		AGBL4
		ZIC2
		FEV
		EED
		SLC8A1
		OGDH
		HES1
		GPR37L1
		ISL1
		GSS
		CECR2
		GDPD5
		KCNA1
		SRRM4
		SSTR2
		FOXP3
		CLN5
		PPP3CA
		DLX2
		ALDH3A2
		LGI2
		WNT8B
		TBXT
		KCNC1
		FOXJ1
		STAU2
		TRA2B
		CDKL3
		PCDHA13
		BBS7
		C2CD3
		NEFH
		MFSD8
		KLK8
		FGF17
		RBPJ
		ROR2
		UFM1
		APOE
		RASGRF1
		FBXO31
		NR2E3
		FRS2
		ST8SIA4
		GJB1
		PIN1
		FOXA2
		GJA10
		ADGRF1
		TMEM98
		PDE6C
		PTK2
		GDF10
		DMRT3
		OPHN1
		TRAPPC9
		ATOH8
		PLXNA1
		YWHAQ
		RBFOX1
		MAP3K13
		BCHE
		VAX2
		MEIS2
		BCL2
		FZD9
		HESX1
		ARL13B
		GNAT1
		NKX6-1
		DRD3
		IFT140
		SH2B2
		ALCAM
		HPCA
		RACGAP1
		NDUFS4
		ID1
		RHEB
		RAB3A
		RAB35
		PPP1R9A
		C1QL1
		XRN2
		EMX2
		THRB
		DNAH11
		EN1
		WDR19
		RGS4
		EDNRA
		NIPBL
		CEP120
		ADAM23
		NCDN
		GRXCR2
		GHRL
		EFHC1
		SERF1A
		ZNF24
		RHOH
		FOXB1
		STMND1
		PENK
		SEPTIN4
		PCDH18
		FGF8
		MT3
		MBD5
		LRRK2
		LIF
		OXTR
		SDC2
		SLITRK4
		CNTFR
		ABI2
		ECRG4
		KDM6A
		WNT3
		HES7
		LRRTM3
		LGI4
		GLIS2
		POU6F1
		CNTN2
		CHRM1
		CHRNB2
		UFL1
		SEZ6
		WDR62
		TFAP2B
		CRPPA
		LEMD2
		AKNA
		KIF2A
		EPHA4
		FANCC
		RARB
		CEL
		PICALM
		SELENOP
		DPF2
		TPBG
		GSTP1
		GMFB
		TCF4
		SLC9A3R1
		MED12
		NR2C2
		GNB4
		ANKLE2
		AGTPBP1
		FRYL
		AURKA
		SRD5A2
		SPG11
		AHI1
		NRG4
		TIAM1
		RGS14
		KIF14
		RTN4RL1
		PBX1
		MTR
		DHFR
		RSPO2
		PHACTR1
		CAMSAP1
		IRX3
		TTC21B
		PLXNB3
		IGSF8
		SPINK5
		YWHAZ
		PRRX1
		LMO4
		PRDM12
		OPA1
		STRC
		RPS6KA6
		ECE1
		DNAJC30
		HAPLN4
		WNT3A
		MICALL1
		CDHR1
		GALR2
		DISC1
		PROX1
		DZANK1
		EURL
		DCX
		LRTM1
		VIT
		CASP5
		EFNA2
		DOK4
		MANF
		MTHFD1
		SOX9
		GUSBP1
		MEIS3P2
		CUL4B
		YWHAH
		PITX1
		PAFAH1B3
		DTNB
		SNTG2
		HOXB8
		NDRG2
		DCTN1
		CAMK2B
		TNF
		RAD1
		SIRT2
		NTM
		GRIP1
		APBA2
		DIXDC1
		IGSF9
		SEMA3G
		NGFR
		MEIS1
		H2BS1
		GLDN
		WNT6
		NHLH2
		ATP2B2
		HDGFL3
		CMA1
		FYN
		PREX2
		LDLR
		ITGB1
		ASTN2
		GSDME
		BRINP3
		SGK1
		NAIP
		DCT
		CFAP43
		SOX10
		BRSK1
		THY1
		NAB2
		NTN4
		KIT
		DCLK2
		ASCL2
		SHH
		EPHA7
		ACAP3
		RFNG
		JAK2
		HAND2
		DPYSL4
		NKX2-8
		RASSF10
		SPP1
		GLI1
		PHGDH
		F2
		EIF2B2
		WNT5A
		KALRN
		VAX1
		BMP7
		USH2A
		B2M
		NF1
		TAOK2
		DAGLB
		NEGR1
		MAP1A
		SPG7
		NEFL
		AGER
		NAV2
		COX7B
		WNT9A
		FGF12
		STK3
		GCM1
		PRDM6
		DNMT3A
		FSHR
		GAS8
		NCSTN
		IMPACT
		NPY
		NCK2
		BAG3
		PRKDC
		SULF2
		LRCH4
		TAL2
		S100B
		LAMC3
		BMP2
		TOX
		PCDH15
		HPCAL4
		OLIG1
		LST1
		SRGAP2C
		OLIG3
		GIGYF2
		DVL1
		PRMT1
		TMOD2
		GPR157
		MAB21L2
		IRS2
		IGFN1
		GPRIN2
		CSNK2A2
		SRRT
		SDK2
		HTR5A
		CLRN2
		TRPC4
		RITA1
		EPHB3
		CNTN5
		PCDHA12
		ZFHX2
		LRIG1
		ARHGAP26
		CDK16
		GAP43
		PRKACB
		PRDM13
		UQCRQ
		Nupregulated133
		EPB41L3
		GAL3ST1
		CDKN2B
		DRP2
		AMIGO3
		PDZD7
		MAP6
		XRCC1
		NYAP1
		VEGFA
		MAS1
		LAMA1
		SLC7A11
		DMBX1
		ACAN
		NRSN1
		AREG
		TGFB1
		MME
		ZIC3
		SHANK3
		GRIN2A
		EOMES
		PAX2
		EEF2K
		CCDC14
		NSUN5
		SLC5A3
		PCDHB13
		UBE2L3
		MYC
		NRXN1
		FZD10
		BLOC1S5
		C3orf70
		ARSA
		BCL11B
		NLGN3
		EVX1
		LMX1A
		MALL
		DAG1
		PCDHA7
		MAPK8IP2
		POU3F2
		ARID1B
		WNT10B
		TSPAN2
		PCSK2
		NSO
		IL1RAPL1
		RPL24
		WDPCP
		PCSK9
		NKX2-1
		GBX2
		LAMA3
		PJVK
		ABT1
		CALM2
		SH3GL1
		GSK3B
		GNGT1
		PIGT
		PLA2G10
		KIF5C
		NDUFV2
		DUSP10
		BLK
		PPP1R17
		GPM6A
		GFRA2
		ELL3
		WWP1
		NCOA6
		ALDH5A1
		FKTN
		OR10A4
		NRTN
		TWSG1
		EPHB1
		WNT16
		SNW1
		SLIT1
		STMN1
		GABRA1
		IRF2BPL
		DLL4
		NRROS
		LSAMP
		CER1
		MKKS
		SMARCA1
		KCNQ1
		WEE1
		MMP24
		NR2F2
		ADCY1
		CTTNBP2
		SPAST
		PRDM1
		TOR1A
		BSG
		ACER3
		DAAM2
		RERE
		TIMM8A
		BIN1
		FOXG1
		ALS2
		TRIP11
		DNAJB11
		NAP1L1
		GBA2
		PLXNA4
		IGSF21
		ECT2
		GRIN3A
		PCDHB6
		FKBP8
		ATL1
		CCR4
		ADGRG1
		CFAP418
		ZDHHC17
		NDE1
		PPARD
		KDM4A
		TBC1D24
		SCTR
		HERC1
		NPAS2
		HOXB1
		VASH2
		IHH
		FIG4
		DOC2A
		HES2
		NRN1L
		MDGA1
		ADARB1
		VPS35
		WNT1
		CCL11
		PAM
		ZC4H2
		OBSL1
		SLC23A1
		CITED2
		PRKN
		NECTIN1
		FAM126A
		FOXP2
		NLGN4X
		HNRNPD
		PCDH12
		EXT1
		SEC16A
		GSC
		CPLANE1
		EFNA5
		UNCX
		IGF2BP2
		PRKCZ
		EIF2B4
		ZIC5
		EMB
		TRAF6
		LPAR3
		NIBAN2
		AXL
		CRABP2
		PCDHB14
		NRN1
		BPNT1
		METTL14
		GATA3
		PALM
		PCDHA5
		BRCA2
		LINC01587
		ZNF365
		TAFA1
		FMR1
		ARX
		PPP3CB
		KDM7A
		TUBB2B
		IRX6
		RTN4IP1
		UNC119B
		C9orf72
		CEND1
		ZPR1
		MPZ
		SSBP3
		HECTD1
		INSM1
		NGEF
		HDAC4
		IFT172
		GDNF
		CTNNA1
		CTNS
		STK36
		TRPC5
		KLHL1
		NTRK2
		ADCYAP1
		NEUROD2
		KIDINS220
		SH3TC2
		AGRN
		DHH
		CEP290
		TTC36
		PRMT5
		LIAS
		PRPH2
		MAPK1
		IRX4
		TSKU
		CHD7
		HOXA2
		GPSM1
		TSC1
		TULP1
		LRP1
		ZNF430
		TACC1
		TACC3
		RBM45
		PSD
		NAGLU
		PAX6
		CDON
		TREM2
		SERPINI1
		MMP14
		AK8
		POU4F3
		SDF4
		RPGRIP1L
		PTPRF
		SEC24B
		LHX4
		AKT2
		CLDN3
		EGFR
		BOK
		NDRG1
		NRL
		PTPRQ
		APPL2
		FARP2
		SOD1
		NCAM2
		UNC5C
		PGAP1
		HOXD10
		BCR
		ZFP36L1
		TIAM2
		ACSBG1
		NSCH2
		FZD5
		WNT2
		GLMN
		PURA
		ERBB2
		CREB1
		PDX1
		SMAD1
		TRAK2
		NEO1
		SRD5A1
		MYT1L
		SRGAP2B
		BTBD1
		ZHX2
		GPRIN1
		SMARCA4
		SLC38A3
		SLITRK3
		MCOLN3
		LRP8
		TAGLN3
		CNTN1
		POU6F2
		TTC8
		CLSTN3
		PSMG1
		BBS4
		TENM3
		OPCML
		MARK2
		HS6ST1
		HOXC10
		KIFBP
		HSD3B2
		TOMT
		ATF2
		CEP85L
		SCT
		SKI
		TRIM11
		DEGS1
		DYNLL1
		FAIM
		SZT2
		G6PD
		FEZ1
		TMEM126A
		VCX3A
		NCKAP1L
		ESS2
		WNT11
		ROBO4
		NRG3
		NRGN
		MYOC
		SCN1B
		NIF3L1
		SCLT1
		CAMSAP2
		TAL1
		H2AX
		ABL1
		PTPRG
		KIF27
		TNFRSF21
		CPNE6
		DPF1
		TBX3
		GRID2
		ZNF423
		VCY
		USP33
		LRP2
		GPER1
		HSP90AB1
		SLC24A4
		BARHL1
		PRX
		SEMA6D
		TRIOBP
		MTHFD1L
		NTF3
		PPP1R9B
		MOBP
		NKX6-2
		DNM2
		SUZ12
		RAX
		GDF11
		SOX14
		NEURL1
		CDK5RAP3
		YTHDF2
		FBXL17
		FZD8
		SPTBN2
		PLPPR1
		BHLHE40
		IFT88
		ATP2B4
		IST1
		ID2
		ROBO3
		NME5
		CPLX2
		ATXN1L
		RB1
		FGF5
		HDAC11
		CSPG5
		BZW2
		PLXNB2
		GRXCR1
		PCDHB9
		EN2
		NUMB
		UTP11
		CCDC85C
		MESP1
		RHOG
		SRC
		NTNG1
		HEY1
		TBC1D32
		SBK1
		MTPN
		TFAP2A
		RBFOX2
		CRMP1
		TENT2
		RUNX2
		MT-CO1
		SOX1
		LRP12
		FGF10
		NR2F6
		RAC3
		MAFB
		PCDH17
		PHF8
		TMEM14B
		SOX6
		ISX
		SLITRK2
		SYBU
		IFT27
		TMEM108
		H3BQ06
		ENO3
		NAB1
		GJC2
		GABRB3
		MCF2
		ATP6AP2
		FLRT3
		COL4A1
		GRM7
		PCDHB12
		SLC1A3
		LHFPL5
		GLI2
		SHROOM4
		ALDH1A3
		TP53
		PEX5
		RAPGEF2
		NAV3
		SHANK2
		STK11
		RAPGEF5
		DZIP1L
		VASP
		SETD1A
		FGF13
		LAMB2
		HNF1B
		EHD1
		NBL1
		EPOP
		NMUR2
		MARCKSL1
		IMMP2L
		DAGLA
		NEUROD6
		BRD2
		LSR
		PTPRM
		UNC5D
		PRKCQ
		ATXN1
		CUL7
		LAMC2
		EIF2B1
		OMP
		IGSF9B
		PAK4
		KIRREL3
		RNF10
		CTNND1
		GABRG2
		CHRNA3
		ISLR2
		CPNE1
		SEMA4F
		NREP
		MBP
		DCANP1
		NDRG4
		PIAS4
		SIM2
		GATA2
		ABCA2
		CELSR2
		GABRA5
		PRKCH
		HAPLN3
		CDKN2C
		DOK5
		TRAK1
		STXBP1
		DMD
		ADM
		GHRHR
		ABCB6
		FPR2
		MAPK8IP3
		DLC1
		NEXMIF
		PRKACA
		NOVA1
		FZD3
		KCNC2
		SEMA4A
		BOC
		XRCC5
		DLG5
		RND2
		ZFYVE27
		SHTN1
		HDAC1
		SH3RF1
		RUFY3
		ASTN1
		CLDN1
		LDB1
		GFRA1
		NKX2-6
		SEMA3F
		ARHGAP35
		IL1B
		KDM2B
		CHRM3
		NHLH1
		DCHS1
		CDKL5
		TRIM46
		TPPP
		ADNP
		ATP8A2
		BTD
		MBOAT7
		HOXC8
		APOA4
		SKIL
		TMEM107
		NSCH2NLC
		UBE3A
		RAB10
		TOP2B
		NCAN
		GFRAL
		SHOX2
		SH3GL2
		KCNIP2
		C1QA
		PCDHB5
		ACTBL2
		NINJ1
		PLPPR4
		RAB18
		TIMP4
		MKS1
		SEMA6B
		CX3CR1
		POU3F3
		PLP1
		NKX2-2
		APC
		TLR2
		CCIN
		OLFM3
		GDF7
		PTCHD1
		FZD4
		ADNP2
		DOCK7
		LIN28A
		ARCN1
		LIMK1
		B4GALT5
		ABCC8
		TBX6
		MAP1S
		SPTBN4
		BCL10
		EPHA8
		GAS6
		NDUFS3
		TSHR
		EPHA10
		STMN2
		ETV1
		NRK
		MCPH1
		AUTS2
		ROR1
		HAP1
		EPHB2
		UGT8
		CALM1
		TBC1D23
		BHLHE23
		POMGNT2
		WNT7B
		CYFIP2
		NME1
		OMG
		NDP
		H3BNH8
		OLIG2
		AGTR2
		BHLHE41
		ADAMTSL1
		BRAF
		TWIST1
		CD3E
		PAX5
		NTN3
		JRKL
		AMIGO2
		PBX2
		LRTM2
		CRB1
		KHDC3L
		CTTN
		NDEL1
		BAIAP2
		EVL
		EPHB4
		SYT4
		NR1D1
		PARD6B
		ARID1A
		ARHGAP11B
		ACSL4
		JHY
		SOX2
		SDHA
		VCX2
		SPHK2
		PCDHA6
		SLC6A3
		SCARF1
		NRXN2
		APC2
		SLC6A17
		ACKR3
		NYAP2
		B3GNT2
		ARTN
		GBX1
		ADGRB1
		FANCD2
		PITPNM1
		HMGB1
		ACTR2
		MEF2C
		SCN3B
		PALS1
		WLS
		DRD1
		PLXNA3
		BLOC1S4
		XRCC2
		SLC44A4
		B3GNT5
		ANKS1A
		DBNL
		BARHL2
		ERBB4
		MAP4
		UGCG
		PTN
		TBCB
		ATRX
		TNIK
		CHST8
		DIO3
		MEF2D
		PRTG
		RYK
		TLX3
		IER2
		WASL
		MACF1
		AIFM1
		SOS1
		TGFB2
		RAC1
		LAMA2
		RIDA
		CTNND2
		MNAT1
		ADGRB2
		PTEN
		ANXA1
		ATP6V0D1
		KLK6
		RAP1A
		TRIO
		SETD2
		ID3
		ROGDI
		RBFOX3
		SVBP
		POU4F2
		LGR6
		RDH13
		RHOXF1
		SLC6A4
		SMARCC2
		SMARCC1
		UCN
		AMBRA1
		SYNE2
		GNAI3
		NDST1
		DPYSL2
		FABP7
		PTK2B
		UNC5B
		SDCCAG8
		SOX13
		KEL
		CDK5RAP2
		FSCN2
		CLRN1
		SOX4
		NGF
		DNAJB1
		FBXW8
		SMARCD1
		NRP1
		VSTM2L
		NR2F1
		MDGA2
		GJA1
		HES5
		PKD1
		PHLPP2
		CAMK1
		BCAN
		RAB3GAP1
		GFRA4
		NGRN
		FGF11
		CLN8
		TGM2
		PTPRZ1
		BASP1
		MECP2
		FCGR2B
		ACTL6A
		NFATC4
		POU3F4
		ALKBH1
		ARHGEF7
		ABITRAM
		BMPR1A
		CLDN11
		PKD2
		MXRA8
		EPHA2
		ATOH1
		DSCAML1
		RAC2
		SCYL1
		ACAT1
		MTHFR
		RPGRIP1
		AARS1
		INTU
		SYNGR3
		EML1
		PTPN11
		UCHL1
		CCDC39
		POU1F1
		DAB1
		RTN4R
		ZDHHC16
		NEDD4
		CCDC141
		ITGB4
		DVL2
		DICER1
		ZNF148
		PAFAH1B1
		CAMSAP3
		PCDHA4
		MEIS3P1
		KCNA2
		RAPH1
		CNTN4
		MAPKAP1
		THOC2
		CYFIP1
		MYO6
		ALK
		NPAS1
		MINK1
		EZH2
		TMEM223
		YWHAE
		AFG3L2
		NEUROG3
		MARK1
		BDNF
		PRKCI
		PRPF19
		SEMA3A
		FOXC1
		DRAXIN
		EIF2B3
		TRIM3
		PAK6
		SEMA3E
		CSF1
		PQBP1
		REST
		SMARCB1
		SLC8A3
		SCIN
		CKB
		DYNLT1
		ULK1
		INSC
		FZD2
		TEAD3
		NOVA2
		TLX2
		EFNA4
		KIF5B
		TTLL1
		ARF4
		MACO1
		SECISBP2
		EFHD1
		QARS1
		DCLK1
		MYEF2
		MEF2A
		NNAT
		ADORA2A
		STMN3
		SYN1
		PLXNB1
		APBB1
		SYPL2
		NTNG2
		GCM2
		HOXB3
		E2F1
		CLP1
		NR0B1
		GDI1
		DUOX2
		ARHGEF2
		APOB
		LRRC4
		TSC2
		DHX30
		ARHGAP4
		POTEE
		EHMT2
		FGF20
		EPHA5
		FOLR1
		METRN
		TCF12
		MOG
		MYOT
		KRAS
		POU4F1
		ATP7A
		BCL2L2
		ADGRL2
		MAL
		TENM2
		PSPN
		PPARG
		MERTK
		GRIN2C
		ODAD4
		CITED1
		JAG1
		ORMDL3
		ISL2
		PCDHB11
		RAPGEFL1
		RHOA
		LHX5
		ITGA8
		TP73
		DLL1
		SUN1
		OLFM1
		RET
		MAPT
		RUNX1
		ENAH
		TTBK2
		ALDH1A2
		MYO16
		RNF103
		SCRG1
		BMERB1
		EFNB3
		OTX1
		SIX3
		HOXA3
		APLP1
		GRHL2
		RAB21
		ZIC4
		NLGN2
		CNR1
		PHOX2B
		MYT1
		PCDHA2
		UHMK1
		MSI1
		MFRP
		FGF19
		PPP3CC
		PCDHA11
		CTF1
		NR2E1
		USP9X
		LLGL1
		VAPA
		PCLO
		MTF1
		ABCD2
		SRR
		DLX6
		SLC32A1
		FSTL4
		BHLHE22
		PPP1CC
		LEPR
		OXCT1
		MTOR
		ARPC5
		VPS51
		NDUFS2
		TENM1
		KDM1A
		BNIP3
		ILK
		LEF1
		BICDL1
		EYA1
		PITX2
		TRPV2
		MYPN
		RORB
		SIM1
		SS18L2
		SATB2
		CDK6
		HMX2
		P2RY1
		TEAD2
		CSK
		GABRB1
		SMPD1
		TH
		FZD7
		ZC3H12A
		MFSD2A
		RP1
		CHL1
		VANGL2
		MARVELD1
		RAPGEF1
		TIFAB
		CNTF
		DLG4
		FA2H
		ZIC1
		TTLL7
		CRB2
		SOX12
		EGR2
		KIF20B
		P2RX5
		ZBTB45
		PLS1
		EFNA1
		EDN3
		ANK2
		SH3GL3
		DRD2
		COPS2
		NSCH2NLB
		PRLH
		VLDLR
		VEGFC
		SOX3
		SDC4
		SLC1A2
		AVIL
		ZBTB16
		KIAA1107
		NTF4
		PHOX2A
		RNF112
		ASPA
		FGFR2
		ITPKA
		RTN4RL2
		BTBD2
		PCDHB2
		UNK
		PTK7
		TWF2
		B4GALT6
		HSD3B1
		SARM1
		EDNRB
		GABRB2
		LDHA
		SLIT3
		RGS7
		PEX13
		B4GALT2
		GRIN2B
		TTBK1
		CCDC134
		SHANK1
		ZDHHC12
		TCTN1
		DBX1
		SRGAP2
		STAT3
		SLC38A2
		SYNJ2
		CAPG
		PCDHB4
		TFAP2D
		SPHK1
		ATN1
		ROBO1
		PEX7
		ARSB
		IL34
		APAF1
		DPYSL5
		COX1
		POMK
		MT-ND4
		NPAS4
		KIF5A
		SEZ6L2
		INSM2
		ND4
		MEGF8
		ATXN3
		PARP6
		SPEN
		PRPS1
		GALC
		TMC1
		IRX1
		PAK3
		SOX17
		TGFBR1
		P2RY12
		MTCH1
		CDC42
		LHX8
		BAD
		ACVR1C
		HEXB
		CRIM1
		SALL2
		NINJ2
		ATP1B2
		ATF5
		NRG2
		CDK5R2
		SEMA7A
		ATM
		CYB5D2
		BLOC1S3
		ITM2C
		LIG4
		PFKFB3
		PCDHAC2
		BMP4
		NEUROD1
		SIN3A
		HAPLN2
		OTP
		GABRA2
		GRHL3
		ZSWIM6
		MAN2A1
		GBA
		STRAP
		CLMN
		SSTR3
		FOXN4
		OVOL2
		CD9
		PYGO2
		KCNJ10
		TPRN
		DHX37
		PER2
		CDC20
		TMED2
		CCK
		LYPLA2
		SMAD4
		VCX
		NHEJ1
		SLC4A7
		SEMA3B
		DRGX
		GART
		TUBB3
		IL3
		GLI3
		PTCH1
		ERCC3
		S100A6
		SLC17A7
		S100A1
		NSCH1
		ELP3
		VPS13A
		BRINP1
		FERD3L
		AVPR2
		BHLHB9
		PPT1
		MEIS3
		NTRK3
		NUMBL
		PICK1
		BTG4
		C12orf57
		DCDC2
		PLOD3
		SEMA4B
		TYRO3
		KAT2A
		S100A8
		SHC3
		SULT4A1
		WASF3
		DYNC2H1
		INHBB
		CUX2
		HYDIN
		HOXD1
		AIF1
		BHLHA15
		AZU1
		SLITRK6
		LAMA5
		CHODL
		ACHE
		PLAA
		EGR3
		ATF4
		PTF1A
		ARNTL
		FUZ
		SIGMAR1
		CCL2
		AMIGO1
		FUT10
		TMEM41B
		ZNF521
		HES3
		PBX3
		CAMK2G
		FGF14
		HMGB2
		SNAPIN
		ZNF335
		RAN
		LMTK2
		UFC1
		SEMA6A
		ATP5PF
		CHAC1
		MAST1
		EPHA1
		DMRTA2
		EPOR
		TOPORS
		ADGRA2
		EMX1
		GJC3
		RNF165
		CASP3
		HSP90AA1
		ADGRG6
		SLC4A10
		SIAH1
		NARS1
		BAG6
		LHX1
		NCKAP1
		ITGA4
		ACE
		JAG2
		BTBD6
		BLOC1S1
		ROCK1
		STX3
		L1CAM
		RGS2
		DLL3
		MST1R
		GFRA3
		PHACTR4
		COL3A1
		RTN4
		NAPA
		ODAD2
		RXRG
		VCX3B
		BTBD3
		PRDM8
		GLUD1
		GIT1
		DNM3
		BBS2
		SYT1
		IL1RAPL2
		PCDHA10
		MYLIP
		DPF3
		EPHA3
		SLC11A2
		CBLN1
		TYROBP
		MEN1
		FUT1
		SEMA5B
		RARA
		KIF26A
		RNF220
		PTPRS
		NPHP4
		TNC
		SCYL2
		CC2D2A
		TUBB2A
		MARCKS
		ASPM
		LRP6
		EZH1
		AFF2
		DVL3
		PLXNA2
		PCDH1
		ACTL6B
		PTPRD
		RORA
		CRX
		NFASC
		DDIT4
		PGRMC1
		CLDN5
		MAOB
		ATP1A2
		CYP26C1
		CABP4
		BCL2L11
		LYN
		SERINC5
		ADGRB3
		DGKG
		BMPR2
		INHBA
		KLF7
		SERPINE2
		UGDH
		COX6B1
		PLCB1
		LAMB1
		MYRF
		SDCBP
		BPTF
		GRIK1
		SNPH
		GSX2
		FPGS
		ANAPC2
		ID4
		CDH22
		SOX5
		CDK5RAP1
		OTX2
		DSCAM
		PRKG1
		INA
		ELAVL4
		SBF2
		NFIB
		DIP2B
		HELT
		CAPRIN1
		ANOS1
		TPP1
		EEF1AKMT4-ECE2
		PACSIN1
		STIL
		NODAL
		LHX3
		TUBGCP2
		SLITRK5
		TAF1
		CIC
		S1PR1
		SAMD14
		MAGI2
		MAG
		NELL1
		UTP3
		PCDH19
		UBA6
		TSPO
		SLC9A6
		ADORA1
		HES6
		DAB2IP
		SEMA6C
		MBNL1
		FOXA1
		ERBB3
		SDK1
		NIN
		ABI1
		GSX1
		GRIN2D
		SLC1A1
		FUT9
		GRIN1
		TBR1
		FOS
		IFNG
		IQGAP1
		PLAG1
		MYCBP2
		HSPA5
		SCN2A
		WNT7A
		ASIC2
		HTR6
		RALA
		DOCK10
		KCNQ2
		SPOCK2
		FAIM2
		CCNG1
		GRM5
		MED1
		EPHA6
		CXCL12
		CCKAR
		NTN1
		COL2A1
		PCDHB10
		RAB29
		MSX1
		WNT10A
		CA10
		WNT8A
		MDK
		LGI1
		ADGRL3
		LDB2
		AVPR1A
		IGF1R
		PRKD1
		CAPRIN2
		SOX8
		EFNB2
		ABAT
		PCM1
		SIX4
		NLGN1
		TAFA3
		BRSK2
		HPRT1
		TNFRSF1B
		LHX6
		MAPK3
		IQSEC1
		NAV1
		JARID2
		SPINT1
		STK4
		SHROOM3
		DLX5
		IRX2
		CELSR1
		SSPOP
		HDAC2
		ABCD1
		NEXN
		PLEC
		ATP5PB
		IL6ST
		PCDHB16
		WNT2B
		PAFAH1B2
		TNN
		VXN
		CXCL1
		EPM2A
		BCAS1
		CNTNAP2
		TCIRG1
		USH1G
		TBX19
		CTDSP1
		CDK5R1
		NEUROG2
		PAX8
		HIF1A
		DBN1
		GRN
		TRIM71
		BEX1
		TRIM32
		SEMA3D
		PTS
		FEZF2
		LY6H
		MAP2
		SEMA4G
		CBLN4
		PROM1
		VSX1
		CAMK1D
		GSTM3
		LOXL3
		TBX20
		SPRY3
		FLRT2
		PADI2
[truncated: 296 more rows]

## Sheet: 3.HNSCC
Sheets 3 and the Venn diagram shown in Figure 3D shows the intersection of the the DEGs identified in the GEO cohorts for HNSCC datasets GSE6631, GSE23036, GSE31056 and GSE138206 with the neurodevelopmental gene signature.
	GSE6631		GSE23036		GSE31056		GSE138206
Gene symbol	log2FC	adj. P Val	log2FC	adj. P Val	log2FC	adj. P Val	log2FC	adj. P Val
ARTN	0.338239	0.0571	1.04182	0.0674	1.47	8.26e-07
BMP7	0.119608	0.822	-0.716442	0.463	-0.238	0.641	-2.20644	5.615e-05
BOC					-1.9	1.11e-08	-1.36662	0.00861634
CHL1	-0.603091	0.0262	-1.45459	0.0578	-2.83	6.66e-07	-2.19815	0.00334766
CHN1	0.29378	0.203	0.958611	0.0682	1.49	4.63e-06	1.02848	0.0174734
CNTN4					-0.567	0.00698	-1.17241	0.00628609
CXCL12	-0.948333	0.0306	-3.8166	9.65e-05	-2.15	1.13e-06	-1.11907	0.174112
EDNRA	0.233198	0.52	0.935373	0.213	1.1	6.44e-05	0.362742	0.36581
EFNA5	-0.17895	0.0263	-0.555438	0.0732	-0.000487	0.923	-1.00708	0.00678546
EFNB1	0.6535	0.000303	0.671122	0.101	1.19	5.85e-11
ENAH			1.73789	9.72e-05	0.317	0.138	0.980116	0.00831847
EPHA1	-0.475753	0.0137	-1.51639	0.00158	-0.689	0.0072
EPHA2	-0.570107	0.00498	-1.59093	0.000761	-0.36	0.481	-1.04851	0.0520448
EPHB6	-0.472005	0.00512	-0.553836	0.31	-1.61	3.91e-10	-1.27957	0.00434436
ERBB2	-0.573397	0.000561	-1.01484	0.043	-0.579	4.03e-06	-1.46682	0.00356452
EXT1	0.591617	2.61e-06	1.09094	0.032	1.37	1.65e-09	1.33554	0.00598899
FEZ1	1.08027	0.000573	1.22514	0.132	1.28	6e-06	1.13464	0.00314769
FLRT3			0.484079	0.736	1.75	0.00388	1.60205	0.016386
FOXD1	0.331015	0.00283	0.419405	0.566	1.72	3.23e-06	0.501721	0.0798637
KALRN	-0.0756131	0.621	0.0404191	0.83	-0.218	0.207	-1.32458	0.00481636
KLF7	0.556275	0.00571	1.4003	0.00265			1.02108	0.00237463
LAMA2	-0.487764	0.0916	-0.968013	0.00413	-1.44	0.000126	-0.733221	0.177247
LAMA3	1.03431	0.0141	1.88312	0.038	0.0363	0.17	2.44927	0.00366632
LAMC2	1.578	0.00014	2.84793	0.00183	4.72	6.65e-18	3.58379	0.00012913
LGI1	-0.123967	0.256	-0.332161	3.82e-06	-1.46	0.00134	-1.65713	0.00015391
MYOT			0.125286	0.908	-2.53	0.0317	-1.60662	0.166472
MYPN					-1.84	0.00476	-0.208135	0.593117
NCAM1	-0.0943102	0.375	-0.101846	0.667	-0.119	0.677	-1.17789	0.00322683
NFIB	-0.528639	0.0425	-0.702429	0.26	-1.51	8.63e-08	-0.766342	0.0261755
NRXN1	0.0025785	0.995	0.0880935	0.69	-0.00374	0.542	-1.21041	0.00430843
NRXN3	-0.0046001	0.985	0.165197	0.685	0.142	0.165	-1.0161	0.00764469
PLXNA1			0.546003	0.00328	0.873	7.77e-14	1.37305	0.00260857
PLXNC1	0.302733	0.763	0.258343	0.625	1.81	4.77e-09	1.22426	0.0107415
PTK7	0.840063	1.89e-06	1.2137	0.00199	2.43	4.59e-20	1.55773	0.00117527
PTPRO	0.0732634	0.773	-0.742223	0.101	0.87	2.28e-06	1.17687	0.00587333
RAC2	0.451481	0.239	-0.339148	0.706	1.53	0.000428	1.48578	0.0188236
RELN	-0.162225	0.012	-1.17005	0.00183	-2.17	8.61e-08	-0.434083	0.168774
ROBO2					-0.383	0.0711	-1.96358	0.0025138
SCN1B	-0.128412	0.553	-0.289802	0.28	-1.19	0.0231	0.00269	0.99582
SEMA3C	1.07222	0.00531	2.60699	0.00391	1.66	1.84e-07	2.27324	0.0001757
SEMA3G			-0.33467	0.236	-3.4	2.7e-11	-0.917716	0.0127714
SEMA6A	-0.0756664	0.731	0.238373	0.463	-1.01	1.29e-06	-0.497298	0.0807496
SLC7A11	0.0493899	0.779	1.93932	0.0227	1.86	8.41e-05	-0.881027	0.00831847
SLIT3	-0.372248	0.00481	-0.875057	6.33e-07	-1.31	4.3e-06	-0.927254	0.01364
TENM2					2.96	1.03e-07	1.90564	0.0040942
TMEFF1					1.95	6e-11
TRIO	0.623809	2.42e-06	0.895175	0.0524	1.24	2.76e-14	0.860013	0.00451616
TUBB3	0.0838486	0.799	0.105744	0.857	1.2	6.05e-09
UNC5B	0.116667	0.359	-0.0874174	0.754	1.11	1.25e-06	0.62623	0.0329373
WNT5A	0.400116	0.591	1.19783	0.0517	1.38	0.00363	-0.1213	0.876245
ACAT1	-0.118041	0.175	-0.49365	0.259	-1.73	5.59e-11	-0.605826	0.026549
ACKR3	0.987927	0.000558	-0.0944195	0.953	1.08	0.00198	2.0321	0.001106
ACTL6A	0.721288	0.0416	1.33586	0.00114	1.24	7.26e-12	0.564466	0.0719322
ADGRF1			-0.823808	0.00127	-1.02	0.0121
ADGRG6	-0.549265	0.0952	-0.979264	0.17	-1.97	2.72e-06	-1.04267	0.0134162
ADGRL2	-0.452663	0.000472	-0.778443	0.258	-1.31	3.6e-07	-0.858991	0.0177553
AGRN	0.968705	6.76e-07	1.55127	0.000219	0.924	1.58e-10	1.50585	0.0008135
AIF1	0.181276	0.832	-0.544693	0.308	0.43	0.287	1.13654	0.0176825
ALDH1A3	-0.303889	0.548	-0.546289	0.682	-1.27	0.00427	0.534326	0.303547
ALDH3A2	-0.834968	0.00564	-1.10012	0.0621	-0.978	0.000177	-1.47171	0.00032877
ALK	0.0746589	0.57	0.147903	0.39	-0.000608	0.887	-1.5774	0.00225673
AMIGO2	0.250967	0.0147	1.68036	0.0349	2.22	9.55e-11	1.76068	0.00675123
ANK2	-0.175641	0.114	-2.63075	3.57e-07	-2.74	5.29e-09	-1.04174	0.031964
ANXA1	-1.30682	0.00079	-1.02828	0.0328	-0.384	0.172	-0.888986	0.0102856
APOD	-1.73507	0.00027	-2.64516	0.00024	-3.46	3.57e-08	-2.2184	0.00444517
APOE	0.545527	0.263	0.680584	0.121	1.65	1.19e-05	2.01268	0.00512548
AQP1	-0.72354	0.00528	-1.72664	0.00105	-1.98	3.57e-08	-0.782237	0.0822439
ASPA	-0.296956	0.00481	-1.11374	2.63e-10	-3.5	2.77e-12	-1.10154	0.0204626
ASPM			1.12719	0.00707	1.17	2.98e-05	0.946541	0.0333508
ATL1					-1.07	0.000221	-0.096465	0.822302
ATOH8					-1.28	2.77e-05	-0.541112	0.0684083
ATP1A2	-0.55755	0.0358	-0.370369	0.00592	-3.34	9.33e-05	-1.4473	0.014605
ATP2B1	0.499372	0.0331	1.26466	0.0201	0.378	0.0358	0.502009	0.0705473
ATRX	-0.0745523	0.367	1.48526	0.000795	-0.206	0.13	0.280785	0.230295
AURKA	0.620385	1.16e-05	1.44195	7.4e-05	2.48	6.59e-11	1.43712	0.0018816
B3GNT5					1.23	3.56e-05	0.162356	0.725789
BASP1	0.588282	0.184	0.940398	0.24	1.72	2.77e-08	1.52224	0.00126015
BAX	0.437804	0.105	0.519306	0.0635	1.37	2.64e-07	0.400528	0.191449
BEND6					1.58	6.68e-08
BHLHE40	-0.219649	0.554	-1.05045	0.00442	0.113	0.77	-0.428285	0.242785
BNIP3	0.224551	0.704	1.37267	0.0239	-0.186	0.593	-0.81813	0.0562804
BRAF					-0.451	0.0937	-1.0237	0.00273919
BRCA2	0.153733	0.046	0.528129	0.0949	1.43	4.38e-10
BTG2	-0.722317	0.0138	-0.4221	0.236	-1.37	1.63e-05	-0.46097	0.18572
C1QA			-0.572701	0.523	1.09	0.0513	1.27787	0.0110031
C3			-1.69264	0.0373	-1.78	8.96e-05	0.09922	0.911743
C5AR1			-0.742506	0.229	1.7	0.00343	1.67163	0.00328816
CADM1	-0.147004	0.734	-0.608842	0.435	-0.677	0.0711	-1.08956	0.00775773
CALM1	-0.054997	0.863	-1.22411	4.15e-05	0.0247	0.899
CAMSAP3					-0.275	0.267	-1.52351	0.00143494
CAPG	0.0522554	0.919	-0.0603106	0.926	1.76	0.000164	0.601234	0.0362838
CAPRIN2			1.18059	0.015	0.329	0.187
CCL11	0.359789	0.0218	1.03285	0.152	3.69	2.24e-09	2.68131	0.00769268
CCL2	-1.245	0.00481	-2.12839	0.00506	-0.948	0.0891	0.291195	0.685754
CCNG1	-0.237042	0.282	-0.758628	0.116	-1.13	4.93e-11	-0.455762	0.146472
CDC20	0.473105	0.00168	1.04977	0.0116	2.83	1.43e-06	1.00789	0.0164026
CDH11	1.52702	0.00322	1.52773	0.0773	1.89	3.66e-08	1.11736	0.027845
CDH2	0.126489	0.484	0.320368	0.353	1.21	7.54e-07
CDK6	0.184097	0.0442	0.142011	0.734	1.63	2.81e-13	1.03225	0.0119904
CDKN1C	-0.157764	0.416	0.510132	0.449	-1.18	0.000668	-0.967348	0.0148632
CENPF	0.466673	0.00183	1.39163	0.000571	1.76	1.46e-06	0.908641	0.0373163
CHAC1			-0.194772	0.74	-1.1	0.00536	-0.567549	0.0437926
CHRDL1	-0.684078	0.00508	-3.78488	2.99e-13			-1.56637	0.00709238
CIT					1.2	3.05e-06
CITED2	-0.149928	0.769	-1.7292	0.000798	-0.99	0.000377	-1.4821	0.0166167
CLDN1			0.0320633	0.984	1.21	0.0114	-0.538196	0.395619
CLDN5	-0.301141	0.129	-0.847328	0.0931	-1.68	1.47e-06	-0.447474	0.126598
CLU	-1.29364	0.0143	-2.59635	1.42e-05	-3.64	1.93e-11	-1.95616	0.00380423
CNTNAP2	0.28152	0.269	1.74994	0.0901	1.58	7.7e-09
COBL	-1.07131	0.000263	-1.45684	0.00127	-1.2	0.00268	-1.99956	9.568e-05
COL3A1	1.74843	0.000814	2.13029	0.00145	1.68	7.39e-08	1.83048	0.00150337
COL4A1	1.61089	9.99e-07	1.80341	0.00024	1.75	1.05e-06	2.47942	2.604e-05
CRTAC1			-0.547684	0.00326	-1.04	0.000308	-0.276087	0.524819
CSPG4	0.379403	0.0995	0.403598	0.383	1.04	0.00105	1.44999	0.00313879
CTHRC1					3.8	5.61e-11	3.87304	0.0002466
CTNNA1	-0.227496	0.295	-1.13409	2.58e-12	-0.0649	0.649
CTTNBP2					-2.09	6.28e-08	-2.98111	0.00059866
CX3CL1	-0.281135	0.245	0.24325	0.72	-1.36	1.04e-05	-0.438553	0.217219
CX3CR1	-0.295697	0.0201	-1.29138	0.01	-2.04	1e-06	-0.548812	0.502225
CXCR4	0.0132056	0.993	-0.360889	0.767	1.06	0.0716	1.28253	0.00541583
CYP1B1	0.0485528	0.947	0.138808	0.579	-0.78	0.161	1.14724	0.0487025
DAAM2	-0.0376799	0.871	-0.0809252	0.828	-1.55	2.43e-05
DACT1			0.334446	0.72	1.23	0.0236	0.486165	0.367134
DCLK1	-0.251244	0.000538	-1.78836	1.31e-08	-2.46	2.68e-09	-1.16189	0.0132167
DCT	-0.275266	0.00493	-0.200744	0.148	-0.795	0.113	-2.69031	0.021881
DDIT4	1.07068	0.0101	1.18967	0.0285	1	0.00631	0.501586	0.307224
DIXDC1	-0.0158875	0.942	-1.20131	0.00111	-0.335	0.00211	-0.315718	0.254109
DKK1	0.633369	0.0142	0.195925	0.923	3.28	3e-07	2.6151	0.00218301
DMD	-0.397624	0.365	0.0783797	0.466	-1.06	0.00038	-0.659482	0.176474
DNAH5					4.18	8.05e-09
DNAJB1	-0.514043	0.0696	-0.607965	0.184	-0.0664	0.805	-1.21889	0.0157176
DNAJB11					1.28	5.08e-12
DOK5	0.0169618	0.959	-0.65748	0.00322	-1.18	0.0135	-0.436715	0.145304
DUOX2			-2.6504	0.00357	-1.46	0.0192	-1.58843	0.0146827
DUSP10	0.171314	0.383	0.385559	0.43	1.51	1.6e-07	1.04107	0.0254112
ECT2			1.97597	9.76e-05	2.37	8.15e-11	1.32557	0.00429081
EDNRB	-0.14518	0.343	-0.705489	0.00105	-1.75	7.04e-08	-0.305953	0.501817
EFHD1	-0.260667	0.0179	-0.757244	0.074	-2.44	2.47e-08	-0.755608	0.0248033
EGR3	-0.522141	0.184	-1.30445	0.0208	-1.58	0.00501	0.284288	0.581536
ELL3			-0.331755	0.468	-1.68	5.14e-07	-1.09228	0.0162205
EN1			0.37202	0.634	2.13	5.38e-14	0.721024	0.108726
ENC1	0.165999	0.286	-0.156294	0.835	1.31	5.19e-07
ENO3	-0.903381	0.173	0.337967	0.404	-3.61	0.00448	-2.28288	0.0174107
EPB41L3	-0.917584	0.000268	-1.49773	0.00961	-0.85	0.0188	-1.3336	0.0150025
ERBB3	-0.790535	0.00583	-1.54613	0.00843	-1.32	0.000227	-1.29481	0.00169057
EZH1	-0.233733	0.0131	-0.334954	0.182	-1.17	2.66e-08
FABP7	-0.181369	0.605	0.0899972	0.919	-2.14	0.00488	-1.73658	0.00434328
FBXL17					-0.00512	0.656	1.06982	0.00133542
FBXO31			-0.428418	0.0102	-1.02	7.24e-05
FBXO45					1.47	6.39e-10	-0.184405	0.673355
FGF13	-0.0815396	0.529	-0.549538	0.522	-1.97	1.29e-05	-0.52542	0.135962
FGF2	-0.0794413	0.473	-0.376142	0.146	-1.81	3.07e-08	-0.471532	0.116597
FN1	2.0806	1.44e-05	1.33324	0.191	2.27	1.97e-12	2.01242	0.00155862
FOLR1	-0.171738	0.183	-0.486044	0.339	-1.95	0.0448	-0.07872	0.834539
FOS	-0.756155	0.101	-1.96743	0.00899	-1.7	0.00156	-0.433904	0.288864
FOXA1	-0.512397	0.241	-1.36129	0.0455	-3	0.000235	-2.38699	0.00149306
FOXC1	-0.263889	0.441	-0.282593	0.603	-1.09	0.0175	-1.0259	0.00209412
FRY	-0.199417	0.0292	-0.811623	0.141	-1.88	8.53e-08	-0.480614	0.248466
FZD2	0.520839	0.00185	0.948892	0.0699	2.18	1.1e-11	1.28157	0.00449842
FZD6	0.684736	0.0966	0.914815	0.0494	1.43	5.37e-08	0.492835	0.199995
GAS7	-0.640664	0.00365	-1.31481	2.35e-08	-0.956	1.89e-05	-0.902051	0.0857675
GDA					-0.0487	0.984	-2.08661	0.0384814
GDF10	-0.467374	0.26	-0.372241	0.000467	-3.17	1.47e-07	-1.22123	0.00487129
GFRA1	-0.0515688	0.735	-0.0379516	0.783	-0.433	0.0917	-1.49105	0.00210369
GJA1	0.358563	0.0697	1.60131	0.00549	1.25	3.92e-09	0.391334	0.334243
GLDN					-2.66	5.01e-09	-0.662717	0.0774969
GMFB	0.315756	0.284	0.458627	0.432	1.01	5.15e-08	0.587352	0.0468018
GOLGA4	-0.33532	0.0285	-1.44456	6.6e-05	-0.714	1.76e-08
GPRIN3					0.00174	1	-3.82866	2.752e-05
GRHL3					-2.05	0.00525	-2.17379	4.306e-05
GSN	-0.871216	0.00201	-1.13625	0.0212	-1.18	2.74e-05	-0.63825	0.0335554
GSTM3	0.152629	0.717	0.0531758	0.979	-1.07	0.000123	-0.929694	0.0029494
HAPLN1	0.0999064	0.644	0.448963	0.282	1.04	0.00322
HES1	-0.060769	0.896	-0.256775	0.0393	-0.523	0.0294	-1.30314	0.00039505
HMGCS2	-0.676271	0.0421	-0.49625	0.275	-2.91	1.53e-05	-1.89246	0.0132405
HOXA1	0.354117	0.00225	0.4364	0.537	2.81	1.06e-12	2.37286	0.0002466
HOXD10	0.286211	0.0304	0.565436	0.225	1.52	1.08e-06	1.28809	0.0235914
ID2	-0.0291885	0.86	-0.563905	0.306	-1.02	0.000543	-0.738904	0.112739
ID4	-0.491429	0.00359	-0.699199	0.0201	-1.7	2.86e-07	-2.65926	0.0001704
IFT57			0.534208	0.22	0.0444	0.781	-1.67094	0.00029873
IGF2BP2			1.40026	0.0186	1.48	6.11e-10	1.89268	0.00255178
IGF2BP3	1.0544	0.00259	3.0575	0.00221	3.27	6.21e-09	0.715483	0.266198
IL6ST	-0.511529	0.114	-0.86069	0.0639	-1.06	0.000333	-0.779433	0.0137562
INHBA	0.499241	0.0187	3.47996	0.00114	4.74	6.65e-18	4.35398	3.34e-06
IRX4			1.13167	0.101	1.35	0.00031	1.11357	0.180407
ITGA1	0.496479	0.00082	0.505367	0.192			1.4988	0.00190769
ITGA3	0.797866	0.00477	0.999071	0.116	2.35	1.49e-12	1.44412	0.0190084
ITGA4	0.169144	0.284	0.22464	0.698	1.43	0.000292	1.24271	0.0136084
ITGB4	1.06894	0.00118	0.976854	0.0544	1.19	3.69e-10	0.927951	0.0576822
KIF14	0.72079	8.07e-06	1.73578	1.3e-05	2.99	2.27e-10	1.63723	0.00068797
KIT	-0.0957958	0.233	-1.11735	0.103	-1.38	0.000707	-0.766985	0.127805
LAMB1	1.03273	5.84e-05	1.4814	0.00336	0.927	6.97e-05	0.748365	0.0609578
LDB2	-0.341983	0.0684	-1.06049	0.0244	-1.55	1.18e-06	-0.521821	0.254117
LEP	-0.0400859	0.782	0.169476	0.729	-1.35	0.0125
LEPR					-2.3	2.68e-09
LGI4					-1.05	0.000195
LPAR3			0.303429	0.602	1.97	2.27e-08	1.23113	0.0210808
LRP12			1.79136	0.00344	1.99	3.11e-10	1.19366	0.0012278
LRP8	0.407186	0.0374	0.648331	0.19	1.47	5.49e-06	0.370135	0.325062
LRRK2					-2.1	1.17e-08	-0.571111	0.164278
LSR	0.390122	0.437	0.401902	0.499	1.22	0.000192	0.354861	0.310139
LST1	-0.0693186	0.763	-0.536921	0.173	0.421	0.286	1.17631	0.0455784
LYN	0.235672	0.11	-0.526819	0.374	1.37	0.000977	1.37949	0.0164534
MAB21L2			0.0791621	0.709	-1.49	0.0267
MAL	-3.57477	1.08e-12	-5.12912	0.00155	-6.61	4.13e-10	-4.90213	0.00128579
MAL2					0.344	0.744	-1.083	0.00662765
MALL	-1.38719	0.000113	-1.69553	0.00564	-0.695	0.142	-1.78483	0.00100298
MAOB	-0.553755	0.00916	-1.22872	0.0501	-3.67	1.84e-14	-1.69873	0.00087337
MARCKS	0.250763	0.71	0.772597	0.043	1.01	1.16e-08	0.216918	0.610745
MARCKSL1	0.628471	0.00389	1.17132	0.00625	1.49	4.69e-05
MARK1			1.40301	0.00216	0.904	0.000663
MARVELD1					1.21	1.81e-09	1.11765	0.00130158
MDK	0.548413	0.044	0.370823	0.662	1.27	0.00255	0.735301	0.0276701
MEIS1	-0.422158	0.00205	-1.31539	0.0226	-1.92	4.46e-06	-0.663417	0.0686246
MEIS2	-0.288265	0.0197	-0.511165	0.405	-1.31	8.62e-05	-0.169935	0.635566
MET	0.490264	0.000331	1.7531	0.0071	1.41	8.05e-09	1.10172	0.0360565
MFSD2A					1.02	0.00263	0.033836	0.929369
MICALL1			0.0711883	0.914	1.4	5.1e-06	0.284764	0.450119
MMP14	0.367104	0.0213	0.57232	0.0663	2.96	6.65e-18	1.29072	0.00149306
MPZ	-0.0499552	0.758	-0.12071	0.356	-0.386	0.206	-1.66401	4.772e-05
MSX1	-0.0836468	0.744	-0.335151	0.374	-1.41	9.04e-05	-0.264027	0.593953
MTHFD1L					2.15	9.18e-10
MYLIP			-0.0638608	0.934	-1.09	3.71e-07	-0.466293	0.143889
MYO6	-0.165928	0.115	-0.883998	0.0423	-0.355	0.274	-1.05861	0.00642688
MYOC	-0.65897	0.00123	-1.05135	3.45e-18	-3.95	1.02e-06	-2.28395	0.00794523
NANOS1					1.37	0.000681	1.08486	0.0290942
NAV1					1.23	2.25e-06	0.901354	0.00856709
NCKAP1L	0.0074449	0.99	-0.372229	0.511	0.562	0.207	1.05022	0.0156875
NDE1			0.84847	0.00211	1.34	8.35e-10	0.794588	0.0132809
NDNF			-1.05938	1.89e-09	-3.59	4.34e-12	-1.9029	0.0002466
NDRG2	-0.154474	0.166	-2.63239	4.31e-06	-2.78	1.19e-08	-1.39107	0.001316
NEFL	1.33729	0.00753	0.618758	0.298	2.47	0.000454	2.37574	0.0762963
NEGR1					-0.616	0.000454	-1.05803	0.0419221
NFIA	-0.150729	0.171			-1.45	1.73e-09	-1.12011	0.00150304
NINJ2			0.140583	0.839	0.388	0.22	1.06055	0.0071436
NOVA1	-0.233162	0.00322	-0.814783	0.00102	-0.576	0.0115	-1.73538	0.00036758
NPAS2	-0.218983	0.303	-1.00347	1.16e-06	-0.191	0.208	-1.25122	0.00588401
NR2F1	-0.122539	0.229	-0.854668	0.107	-1.3	8.09e-06	-0.72132	0.134416
NR4A2	-0.544306	0.0786	-1.80077	0.00201	-2.15	0.000198	-0.777742	0.0663708
NREP	1.00403	0.000605	2.08443	0.000402	3.31	1.51e-11	1.56635	0.00151224
NRG1	0.61316	0.00351	0.291616	0.332	1.32	6.41e-07	0.942327	0.0387187
NRN1			0.142454	0.931	-2.39	9e-08	-1.12735	0.0158568
NTM					1.63	2e-05
NTN4					-1.61	2.99e-06	-0.46013	0.0822105
NTRK2	0.368123	0.475	0.197651	0.165	-0.541	0.00417	-2.34792	0.00151636
NTRK3	-0.368186	0.00203	-0.422228	0.000545	-0.0214	0.473	-2.11301	0.00022156
OLFM1	-0.149888	0.646	-0.217101	0.812	-1.76	6.21e-06	-0.416274	0.208982
PAK2	0.465674	0.00147	0.328377	0.04	1.11	2.07e-11	0.889036	0.00219261
PARD6B	-0.0685795	0.802	0.0485818	0.796	-0.0039	0.613	-1.09851	0.00326906
PBX1	-0.49724	0.0311	-1.33693	0.143	-1.61	1.52e-07	-1.88212	0.00266357
PCDH17	0.197132	0.0233	0.769334	0.137	1.44	0.000313	1.7457	0.0101664
PCDH18					-1.2	8.72e-05	-0.946304	0.0335439
PCDH19					-0.901	0.00691	-1.65253	0.0197763
PCSK9					1.48	3.29e-07	0.198153	0.572477
PENK	-0.203852	0.255	-0.641799	0.511	-1.5	0.0117	-0.587201	0.310139
PFN1	0.34312	0.0848	0.0891131	0.886	1.34	2.06e-09	0.74912	0.039814
PHACTR4	-0.271105	0.325	-1.7465	8.94e-05	-0.355	0.0948	-0.874769	0.00734854
PHGDH	-0.22323	0.146	-0.0498757	0.965	-0.943	0.0246	-1.92891	0.0002466
PITX1	-1.51627	5.2e-06	-2.09275	0.000396	-2.36	2.25e-06	-2.4596	3.553e-05
PITX2	-0.789056	0.0173	0.769131	0.175	-1.53	0.0149	-1.65011	0.00857306
PLEC	0.653383	0.00605	-0.509731	0.429	1.09	2.44e-05	0.312008	0.34344
PLLP	-0.436619	0.00644	-1.11976	0.076	-1.89	3.69e-05	-1.08477	0.00225358
PLOD3	0.582084	6.39e-09	1.0502	0.0165	1.1	5.51e-08	0.989502	0.00125928
PLP1	-0.680046	0.000532	-0.781849	4.35e-07	-3.89	7.56e-13	-2.38922	0.00186213
PLS1	-0.427654	0.0659	-1.20209	0.182	-1.53	0.0248	-1.17004	0.0282191
POU3F1	0.0094911	0.984	0.512499	0.174	0.00767	0.928	1.27205	0.0156593
PPARG	-0.304545	0.00582	-1.02544	0.00481	-2.66	5.25e-10	-0.646539	0.0136082
PPP1R9A			-0.249779	0.231	-0.927	0.0314	-1.43883	0.00693606
PRKDC	0.509355	0.0027	0.391089	0.322	1.09	8.28e-08	0.339871	0.305132
PROM1	-0.33689	0.672	-0.219612	0.887	-2.84	0.0129
PRPS1	0.282069	0.0149	0.430178	0.16	1.12	6.27e-07	0.610243	0.0369427
PTN	-1.19374	0.000302	-1.45699	0.0886	-2.09	3.24e-06	-3.12523	2.752e-05
PTPRG	0.189548	0.00291	0.455441	0.399	1.15	0.000394	0.985758	0.00215025
PTPRZ1	0.859551	0.0889	0.347917	0.809	1.57	0.0066	0.975134	0.187491
RAB10					-0.157	0.621	-1.02553	0.00364201
RAB29	0.214507	0.136	0.301269	0.549	1.01	0.00377	0.952927	0.0105372
RACGAP1			0.807477	0.0171	1.2	2.09e-05	0.684686	0.0636325
RAPGEFL1			-1.29051	0.0195	-1.47	0.00702	-1.37269	0.00260857
RBFOX1			-0.0619382	0.774	-2.07	0.00742	-1.08776	0.00610814
RGMA					-1.69	7.37e-06	-1.47763	0.00457536
RGS4	0.0838521	0.797	0.522174	0.187	2.69	2.24e-09	0.932146	0.0260452
ROR1	-0.380898	0.029	-0.483233	0.011	-0.199	0.228	-1.23811	0.00557289
ROR2	0.0264631	0.896	0.363538	0.275	1.05	3.15e-06
RORA	-0.279054	0.0741	-0.375456	0.618	-0.841	0.00977	-1.40895	0.00630907
RORB	-0.0552661	0.712	-0.118013	0.341	-0.00887	0.428	-1.36536	0.00132103
RUNX3	0.150034	0.667	1.09036	0.000994	1.08	0.0129	0.574033	0.325266
S100A1	-0.56706	0.119	-0.183185	0.413	-1.62	0.00394	-1.16403	0.119592
S100A8	-1.07456	0.0219	1.28291	0.00208	-0.0489	0.934	0.684709	0.0650395
S100A9	-1.14535	0.04	-1.25694	0.24	-0.226	0.713	-0.446591	0.100709
S100B	-0.0357025	0.828	-0.583384	0.288	-1.49	0.000199	-0.339353	0.526785
S1PR1	-0.0438221	0.878	-0.924775	0.00151	-1.65	5.47e-05	-0.034992	0.914021
SCIN			-0.436021	0.00112	-2.96	3.09e-08	-2.8559	6.497e-05
SCRG1	-0.0753425	0.536	-0.376881	0.00134	-1.99	0.000254	-1.05015	0.0833472
SDK1					0.109	0.646	1.22679	0.0265914
SERPINE2	1.1243	0.000765	0.396384	0.751	1.87	3.25e-07	1.56602	0.00370825
SERPINI1	0.126692	0.62	1.08463	0.161	-1.01	0.00086	-0.073788	0.846667
SFRP1	-0.614689	0.311	-1.36726	0.283	-3.25	3.2e-10	-1.2029	0.0972818
SH3GL1	-0.250291	0.108	-1.02418	0.000152	0.0323	0.939
SH3GL3	-0.13666	0.802	-0.718045	0.188	-0.565	0.5	-1.73291	0.0120941
SHOX2	0.420469	0.094	0.952547	0.00326	1.27	4.29e-08	1.34525	0.0485177
SHROOM3					-2.22	7.59e-05	-2.07228	0.00021736
SIM2	-0.462817	0.172	-0.26886	0.181	-1.48	0.000608	-2.76224	0.00063885
SIX1	0.134224	0.586	0.585812	0.078	-1.06	0.0276	-0.085106	0.900662
SKIL	0.203499	0.00584	0.608857	0.142	2.32	4.29e-17
SLC11A2	-0.293034	0.127	-1.06933	0.00485	-0.653	0.0014
SLC2A1	0.247447	0.0526	1.40628	0.0151	2.53	1.95e-08	1.06468	0.0340446
SLC5A3	0.724053	0.00987	1.21207	0.00105	0.0828	0.629	-0.101844	0.780396
SLC9A3R1	-0.829999	0.00131	-0.79925	0.13	-0.417	0.335	-1.3163	0.00370699
SLITRK5	-0.467683	0.00443	-0.410176	0.267	-2.49	7.4e-07	-1.58941	0.0024953
SLITRK6					1.49	0.0259	1.31394	0.0506133
SMARCD3	-0.391632	0.0192	-0.502796	0.155	-1.89	1.42e-05
SNRPB	0.399801	0.0153	-0.109536	0.817	1.04	1.9e-06	0.415789	0.134125
SOD2					1.03	0.00916	0.037745	0.92623
SOX10	-0.280575	0.0339	-0.339029	0.337	-0.435	0.181	-1.58456	0.00928959
SOX11	-0.0482964	0.779	0.592333	0.319	1.68	8.98e-08
SOX17			-0.618772	0.00148	-1.44	0.000112	-0.02212	0.953974
SOX2	0.324455	0.59	0.0594605	0.79	-0.216	0.635	-1.08201	0.00550608
SOX4	0.736482	0.000558	1.34418	0.00322	1.38	7.69e-09	0.97171	0.0133849
SPHK1			0.280799	0.716	2.72	3.3e-10	0.753057	0.0354838
SPINK5	-2.98052	1.72e-09	-3.3073	0.00827	-4.23	3.85e-05	-3.02234	0.00031054
SPINT1	-0.226448	0.388	-1.01526	0.0328	0.38	0.645	-0.7431	0.030604
SPOCK1	0.141096	0.366	0.0294712	0.984	1.17	0.0121	0.887119	0.0186058
SPP1	2.74936	1.75e-06	3.6253	0.00571	5.49	2.82e-10	3.93961	0.00398818
ST8SIA4	-0.0270369	0.869	-0.0265334	0.946	0.51	0.0316	1.16185	0.0169121
STAU2	-0.27118	0.0142	-1.28222	0.00382	-0.72	3.43e-05
STIL	0.427206	0.00932	1.31968	0.000371	2.08	1.11e-08	0.927711	0.00395067
STK3	0.624871	0.0149	1.08801	0.00281	1.08	9.74e-11	0.629197	0.048165
STMN1	0.307276	0.0171	0.515582	0.162	1.29	2.89e-07
SULF1	1.25798	0.000154	1.63856	0.14	3.18	5.25e-15	2.43263	0.00013119
SULF2					1.83	7.21e-12	1.89256	0.00064785
SYBU			-0.249791	0.776	-2.9	3.27e-11	-0.810527	0.0333508
SYPL2					-1.73	0.013	-0.811412	0.112329
TACC3			0.776255	0.0848	1.19	1.45e-07	0.960681	0.00547838
TBX3			0.592882	0.274	-0.458	0.0792	-1.22057	0.00748245
TCF3	0.551038	0.000836	1.14235	4.41e-05	0.716	6.1e-10	0.76585	0.0080287
TCF4	0.154867	0.17	1.02734	0.0361	-0.0368	0.884	0.36118	0.27335
TCIRG1	0.131342	0.457	0.065802	0.936	0.552	0.0179	1.19148	0.00138236
TFAP2A	0.154748	0.424	-0.121207	0.413	1.31	0.00346	0.866755	0.0338589
TGFB1	0.673607	0.000221	0.51026	0.437	1.82	3.79e-08	1.24229	0.00151014
TGM2	0.747692	0.0517	-0.329843	0.682	0.648	0.0505	1.90575	0.00167289
THOC2	-0.0355165	0.773	1.25856	0.000319	-0.0455	0.777
THRB	-0.0778888	0.384	-0.029682	0.888	-1.27	1.44e-07	-1.25313	0.00285469
THY1	0.726732	0.00175	1.2697	0.0161	2.45	1.03e-05	2.44194	0.00014277
TIAM1	-0.902458	0.00257	-0.735241	0.00413	-0.485	0.152	-1.42213	0.00138709
TIMP4	-0.192837	0.297	-0.537351	0.00109	-4.07	7.99e-09	-0.695212	0.108458
TLR2	0.419476	0.0925	0.0439877	0.964	1.98	8.14e-07	1.42336	0.0139659
TNC	1.46011	0.00171	1.13763	0.121	2.52	4.31e-11	1.9483	0.00092662
TNFRSF21	0.0832043	0.831	0.242562	0.712	1.26	2.18e-05	0.526403	0.222271
TP63	0.660164	0.0662	0.89695	0.0347	2.52	6.85e-10	0.413118	0.270024
TPBG	0.985617	2.89e-05	0.863733	0.0795	1.62	1.57e-13	1.33353	0.00211021
TREM2			0.552318	0.354	2.47	6.88e-10	0.205132	0.738734
TRNP1					-1.59	0.000385	-0.677383	0.355123
TSPO	-0.472202	0.0107	-1.02795	0.00459	-0.0571	0.884	-0.912077	0.00249637
TUBB2B	-0.0509983	0.892	0.31497	0.661	-1.83	2.46e-05	-0.787782	0.0208995
TYRO3	-0.258489	0.0156	-0.482992	0.00273	-0.642	0.0028	-1.10681	0.00195349
TYROBP	0.29811	0.7	-0.871472	0.251	1.21	0.0016	1.95524	0.00239522
UCHL1	0.563919	0.14	1.72633	0.213	1.32	0.0132	0.551459	0.214058
UHMK1					1.01	0.00139
ULK1	0.238811	0.0899	1.03684	0.00355	0.278	0.219
VCAN	0.688172	0.0305	0.356749	0.777	1.44	0.000207	1.16385	0.0280552
VEGFC	0.55457	0.0112	0.103248	0.949	1.29	4.83e-05	1.36205	0.00751602
VIT					-4.27	1.15e-15	-1.91922	0.00030583
WASF3	-0.076133	0.747	-0.401057	0.589	-1.36	1.59e-07	-0.197126	0.489901
WNT2	0.0807185	0.589	0.708916	0.189	2.8	1.73e-09
XK	-0.261951	0.0174	0.091688	0.93	-1.9	5.01e-06	-1.39294	0.00230356
YWHAH	0.401667	0.0187	0.344963	0.417	1.24	4.97e-10	0.617793	0.0365026
ZBTB16	-0.596148	0.0548	-1.0664	0.000511	-3.75	5.63e-07
ZIC2	0.0893937	0.69			1.65	4.74e-06
ZNF148	0.288834	0.0806	1.10634	4.38e-05	0.107	0.532	0.104252	0.724849
ZNF423	-0.13569	0.424	-1.12839	0.00342	-1.75	5.88e-07	-0.648764	0.166324
TRAK1			-1.00301	0.00928
DLC1			-1.1899	0.0193			-0.117065	0.556

## Sheet: 4.PDAC
Sheets 4 and the Venn diagram shown in Figure 3E shows the the DEGs identified in the GEO cohorts for PDAC datasets GSE15471, GSE16515, GSE28735 and GSE62452 intersected with the neurodevelopmental gene signature
	GSE15471		GSE16515		GSE28735		GSE62452
Gene symbol	log2FC	adj. P val	log2FC	adj. P val	log2FC	adj. P val	log2FC	adj. P val
ANOS1	2.0006	7.69e-13	1.28644	0.00283	0.724077	3.28e-07	0.663	5.89e-10
BOC	1.25101	1.08e-06	-0.15336	0.111	-0.0741189	0.676	0.128	0.314
CCDC141	-0.926725	2.84e-06	-1.14278	6.38e-05	-1.20152	6.04e-09	-0.956	2.48e-09
CSF1R	1.28148	6.02e-06	0.270275	0.551	-0.02216	0.909	0.0762	0.601
CXCL12	-0.748271	0.00541	-1.80454	8.78e-05	-1.12875	9.48e-10	-0.878	1.29e-08
DPYSL2	1.28867	1.94e-08	0.451419	0.125	0.210211	0.216	0.343	0.00763
EDNRA	3.31231	3.15e-15	1.75858	0.00082	1.31277	2.52e-07	1.32	6.46e-11
EFNA1	1.02529	3.12e-07	1.70843	3.36e-05	0.711753	2.64e-07	0.509	8.36e-06
EFNA4	0.526455	2.08e-05	1.41419	3.5e-06	0.24676	1.72e-05	0.145	0.00274
EFNA5	1.82803	5.99e-11	2.21231	2.88e-08	1.15535	7.69e-10	1	4.4e-12
EFNB2	1.9145	3.49e-08	2.05288	8.57e-06	1.02935	2.49e-09	0.957	1.42e-10
EGR2	1.96138	6.64e-09	0.808195	0.0411	-0.0084909	0.974	0.179	0.271
EMB	1.44717	3.27e-05	1.16525	0.00372	0.45826	0.00626	0.53	6.24e-05
EPHA2	0.758349	5.55e-05	2.02333	1.07e-05	0.794984	1.45e-07	0.727	9.92e-09
EPHA3	2.2197	1.01e-08	-0.215129	0.00121	0.141521	0.599	0.414	0.0289
EPHA4	1.47445	8.17e-09	1.42513	0.00137	1.17119	1.88e-07	1.02	1.08e-09
ERBB2	0.894948	3.7e-07	1.43839	0.000109	0.542065	1.53e-07	0.47	1.2e-07
ETV1	2.30345	9.65e-14	1.27013	0.00037	1.05798	2.53e-06	1.02	1.86e-09
FEZ1	1.19728	1.19e-06	-0.284736	0.00392	0.203778	0.049	0.157	0.0389
FEZ2	1.12394	9.31e-07	-0.212962	0.00121	0.0907498	0.174	0.14	0.018
FLRT2					-1.18486	4.8e-08	-0.96	1.07e-07
FLRT3	1.04249	0.000319	0.917499	0.0225	0.311391	0.0612	0.353	0.00664
FOXD1	0.539437	0.00105	1.49325	0.00012	0.27713	0.000667	0.158	0.0177
FYN	1.07428	3.91e-05	0.562299	0.0295	0.294103	0.0998	0.422	0.00352
GATA3	1.19772	6.37e-06	1.64929	0.00119	0.545634	7.11e-05	0.413	3.48e-05
GLI2	1.10824	1.08e-10	0.874499	0.00168	0.436424	1.59e-06	0.337	1.26e-06
GLI3	1.34437	3.02e-09	-0.121131	0.0126	0.543448	0.0016	0.532	5.35e-05
IGSF9	-0.335445	0.0117	1.35219	0.000548	0.214642	0.00172	0.12	0.026
KLF7	1.60115	1.2e-10	1.49165	6.83e-05	0.561486	1.65e-05	0.587	2.75e-08
LAMA2	1.46792	3.37e-09	-0.294484	0.000449	0.0739678	0.752	0.316	0.0588
LAMA3	2.25796	4.56e-09	3.29136	7.33e-07	1.35479	8.5e-12	1.24	9.43e-15
LAMC2	2.76409	1.76e-13	4.01339	2.89e-08	2.90165	1.59e-14	2.65	1.36e-16
NSCH3	1.59914	5e-14	0.596253	0.0667	0.414785	0.00193	0.397	6.1e-05
NRCAM	-0.79731	2.32e-05	-0.969157	0.000613	-1.62801	5.38e-07	-1.33	5.75e-08
NRP2	1.0524	1.06e-10	1.00368	0.000792	1.26136	1.07e-06	0.968	1.01e-09
PALLD	2.17429	1.7e-11	1.56279	0.0025	0.992209	8.81e-08	0.999	1.16e-11
PLXNA1	1.28904	4.9e-10	0.935631	0.00189	0.648596	1.03e-06	0.544	1.98e-07
PLXNA2	-0.51565	6.83e-07	-1.10946	0.00522	-0.446517	0.0163	-0.498	0.00126
PLXNB2	0.918282	8.16e-10	1.00439	0.000243	0.443691	1.73e-05	0.458	8.58e-07
PLXNC1	2.05867	2.06e-09	0.808852	0.0292	0.778696	0.000382	0.771	1.13e-05
PTK2	1.10576	2.46e-11	0.757245	0.00104	0.19278	0.0241	0.244	0.000327
PTPRM	1.05647	1.23e-07	0.295694	0.272	-0.0347693	0.755	0.0759	0.44
RAC2	1.32333	0.000105	1.31732	0.00256	0.263065	0.0274	0.267	0.00326
RHOH	1.03732	0.0127	0.546292	0.204	0.137132	0.404	0.135	0.268
ROBO1	1.76943	7.75e-10	0.974372	0.0113	0.423296	0.00714	0.504	2.2e-05
SEMA3C	3.07231	6.74e-12	1.65036	0.00211	1.09993	0.000402	1.26	7.29e-07
SEMA4B	0.528592	6.48e-05	1.3005	0.000104	0.396552	7.33e-05	0.383	2.13e-06
SEMA6A	-0.695448	2.8e-08	-0.236794	0.000304	-1.02932	4.69e-08	-0.758	1.53e-07
SEMA6D	-0.832921	2.22e-08	-1.58429	0.00017	-0.832364	5.97e-09	-0.653	3.27e-08
SEMA7A	-0.428884	4.17e-07	-0.0641439	0.0352	1.02184	6.87e-10	0.88	1.94e-11
SLC7A11	-0.183954	0.0734	1.47616	0.000836	0.862806	0.00108	0.649	0.00126
SLIT2	1.19344	2.96e-07	-0.35527	0.384	0.0372538	0.877	0.305	0.0648
TRIO	1.28007	1.47e-12	0.910139	0.00388	0.660489	1.86e-05	0.638	7.09e-07
UNC5B	1.42198	9.18e-12	0.709506	0.0014	0.625438	7.7e-09	0.526	5.36e-10
VASP	0.706309	3.61e-05	1.23316	3.29e-05	0.501942	2.87e-08	0.394	8.89e-08
WNT5A	1.34725	3.31e-09	1.44626	0.000547	0.854155	2.83e-08	0.751	6.06e-10
ABAT	-1.04114	7.74e-08	-1.74148	0.000153	-1.07596	5.42e-07	-0.905	3.23e-08
ACAT1	-1.06918	3.18e-08	-1.45482	1.83e-05	-0.911895	4.8e-08	-0.78	5.91e-09
ACSL4	1.05235	7.33e-08	0.573399	0.0205	0.296	0.108	0.401	0.013
ACTB	1.2303	4.93e-09	0.97653	0.000135	0.648183	1.34e-05	0.659	3.94e-07
ADAM22	1.22853	3.95e-08	-0.245546	0.00549	0.614523	0.0012	0.681	2.61e-06
ADCY1	-0.623946	1.33e-07	-1.23724	2.95e-05	-0.667468	3.79e-06	-0.519	2.36e-06
ADGRA2	1.18192	1.87e-09	0.182511	0.457	0.173858	0.151	0.193	0.04
ADGRF1	1.13979	4.41e-06	2.51537	2.7e-06	1.60352	1.24e-08	1.38	5.44e-10
ADGRG6	1.32665	3.07e-06	1.59613	0.00023	0.678519	4.56e-05	0.779	2.05e-08
ADGRV1	-0.186865	3.47e-05	-0.165638	0.00148	-1.14245	1.57e-07	-0.877	4.08e-08
ADM	0.870971	0.0155	1.93662	0.000457	0.592315	0.0131	0.507	0.00549
AIF1	1.16375	1.64e-05	0.811698	0.0685	0.0942051	0.404	0.141	0.137
ALDH1A3	1.2401	1.84e-06	0.243094	0.557	0.054952	0.727	-0.0771	0.145
AMIGO2	1.85829	2.79e-12	1.74843	6.79e-06	0.795132	1.07e-10	0.682	9.92e-13
ANXA1	2.11302	1.27e-09	1.42007	0.000783	0.744027	0.00222	0.942	1.98e-05
ANXA3	1.49208	2.08e-07	1.93015	1.47e-06	1.04621	4.51e-06	0.922	3.19e-07
APCDD1	1.18246	6.43e-08	0.412957	0.279	-0.0823682	0.481	-0.0117	0.905
APLP1	-0.841874	9.97e-05	-1.08203	0.000874	-0.65652	1.34e-06	-0.573	1.8e-07
APOD	1.63931	1.87e-06	-0.142919	0.838	-0.0090111	0.972	0.288	0.0976
APOE	1.68852	3.05e-08	1.3945	0.0144	0.442499	0.00475	0.292	0.0103
AQP1	0.0490906	0.871	-1.43182	0.00201	-0.932375	3.33e-07	-0.713	1.22e-06
AREG	1.95575	2.33e-06	1.98267	0.00022	1.01052	0.00311	1.08	0.000157
ARHGAP26	1.13756	4.68e-11	1.54415	2.75e-06	0.60952	0.000259	0.643	6.47e-06
ASPM	1.38313	1.34e-05	2.16643	4.95e-06	1.21806	2.91e-07	1.03	3.07e-08
ATP2B4	1.35424	9.86e-10	0.773616	0.00131	0.512748	0.000922	0.57	1.84e-05
ATXN1	1.11964	4.74e-10	0.501488	0.00768	0.308871	0.000741	0.387	5.57e-06
AURKA	-0.236624	7.13e-05	1.33086	0.000983	0.511713	2.4e-05	0.347	0.000431
AUTS2	1.27755	3.52e-08	-0.385068	0.000248	0.0632167	0.549	0.0982	0.213
AXL	1.56076	2.35e-09	0.910631	0.0134	0.483739	0.000755	0.483	2.2e-05
B3GNT5	1.35817	5.83e-06	1.09271	0.000675	0.770822	5.98e-05	0.739	1.55e-06
B4GALT5	1.34491	2.89e-08	1.23038	4.23e-05	0.502798	1.99e-05	0.469	4.64e-06
BASP1	1.90258	7.28e-08	1.51364	0.00207	0.491216	6.94e-05	0.428	2.19e-05
BCAS1	0.499864	0.0246	2.24857	3.9e-06	1.53679	2.09e-10	1.21	8.86e-11
BCL10	1.14112	3.04e-06	1.1347	8.03e-06	0.146496	0.0359	0.108	0.0561
BCL11A	-0.501119	0.000427	-1.22845	0.00103	-0.627207	1.54e-05	-0.539	6.16e-07
BEX1	-0.604861	0.185	-2.54801	0.000631	-1.33552	1.62e-07	-1.07	4.11e-08
BHLHA15	-2.07127	8.72e-06	-3.09527	0.000135	-0.629282	0.00147	-0.731	8.22e-05
BHLHE40	1.68756	3.91e-11	2.1163	1.5e-06	0.70377	3.3e-06	0.688	5.88e-09
BHLHE41	1.40101	9.29e-10	-0.298849	0.0135	0.548888	0.000228	0.687	3.15e-08
BMP2	0.088212	0.646	1.09183	0.00773	0.0255118	0.858	0.0407	0.671
BMP4	0.329159	0.00851	2.00071	1.42e-06	0.514597	2.04e-06	0.421	6.34e-07
BNIP3	-1.31256	1.49e-05	-1.89841	0.000586	-1.09363	8.51e-05	-1.13	2.19e-06
BRSK2	-1.33528	3.2e-08	-1.58288	0.000403	-0.840047	7.17e-06	-0.754	2.19e-07
BTD	-1.13963	5.28e-11	-0.942897	0.000105	-0.437847	1.88e-05	-0.397	2.94e-07
BTG2	-1.01871	5.22e-07	-1.73876	5.45e-05	-1.17105	1.47e-08	-1.12	3.23e-10
C1QA	1.65458	2.91e-05	0.982175	0.0399	0.210227	0.106	0.181	0.0522
C3	2.30941	4.74e-10	0.390167	0.455	-0.141149	0.683	0.177	0.5
C3orf70	1.18056	1.88e-05	0.489807	0.281	-0.0268362	0.747	-0.0453	0.508
C5AR1	1.96201	4.87e-08	0.916296	0.0387	0.132606	0.348	0.0681	0.546
CAMK1D	-0.598956	4.92e-07	-1.04802	0.000705	-0.423454	0.000128	-0.382	9.41e-06
CAMSAP2	1.38253	5.46e-10	0.726364	0.00171	0.440827	0.000994	0.547	1.42e-05
CAPG	2.23018	1.74e-16	2.22904	8.56e-06	1.40922	8.56e-10	1.22	8.48e-12
CCDC88A	1.10664	4.84e-09	0.405329	0.103	0.125312	0.222	0.273	0.00479
CCL2	1.08741	0.00356	-0.388099	0.434	-0.742863	0.0044	-0.565	0.0102
CD9	1.48289	3.88e-11	1.59226	2.44e-06	0.804461	6.95e-09	0.806	6.06e-10
CDC20	0.878891	0.000221	2.25613	4.17e-05	0.374164	0.000648	0.252	0.00402
CDH1	0.504823	0.125	1.16224	0.00236	0.458156	0.0684	0.35	0.102
CDH11	2.34595	2.47e-14	2.02322	0.000273	1.48904	2.35e-07	1.51	4.77e-11
CDH2	-0.298422	3.13e-05	1.0523	0.000459	0.921717	1.87e-05	0.783	1.82e-06
CDKN2B	2.36497	3.37e-09	1.69964	0.00234	0.500142	7.17e-05	0.344	0.000399
CEBPB	1.18308	1.94e-08	0.747812	0.00227	0.059178	0.52	-0.0396	0.572
CEL	-1.57226	0.106	-3.80089	0.0227	-2.71677	0.000139	-2.46	3.11e-05
CELSR1	0.968739	1.74e-08	1.55163	7.48e-06	0.707681	2.92e-08	0.583	6.11e-09
CENPF	1.00207	1.58e-06	2.02767	9.15e-07	1.30755	1.35e-08	1.12	1.19e-09
CHAC1	-0.918414	3.29e-06	-1.45533	0.00193	-0.567247	0.00325	-0.64	1.91e-05
CHRDL1	0.599067	0.0841	-1.27963	0.0221	-1.03883	0.000564	-0.657	0.00645
CHRM3	-1.40217	6.25e-08	-1.03952	0.00197	-1.07298	0.000188	-1.02	4.13e-06
CLDN1	1.89255	1.67e-07	1.20854	0.00543	0.559948	0.0284	0.519	0.0175
CLDN11	2.53168	7.07e-09	-0.249589	0.00158	0.313761	0.0618	0.351	0.00537
CLU	-0.407741	2.83e-07	-0.339291	0.000544	-1.05022	5.71e-09	-0.739	9.27e-08
COL3A1	3.12383	3.03e-15	1.56725	0.00259	1.37019	7.92e-05	1.42	4.2e-07
COL4A1	2.3579	3.39e-12	0.998457	0.00541	0.755153	0.000489	0.704	3.17e-05
CRABP2	0.839564	1.74e-05	1.57335	0.00131	0.599607	0.000723	0.556	0.000119
CTHRC1	4.43075	6.72e-17	2.73089	0.000267	1.00493	7.77e-09	0.933	3.18e-11
CTNNB1	1.23209	2.15e-08	0.688447	0.00185	0.621738	6.51e-07	0.649	1.83e-08
CTNND2	-1.35789	2.15e-06	-1.80255	8.06e-05	-1.37818	1.67e-06	-1.19	4.34e-08
CTTNBP2	-0.35964	0.0155	-1.06518	0.000182	-0.877908	5.08e-08	-0.704	3.11e-08
CX3CR1	1.17403	0.000128	-0.157913	0.00442	-0.112953	0.287	-0.0977	0.224
CXCR4	2.88468	5.29e-08	1.45681	0.00503	0.403884	0.0474	0.456	0.005
CYP1B1	3.08096	2.2e-09	0.618286	0.328	0.310448	0.204	0.517	0.0119
DACT1	2.39803	1.66e-15	1.44023	0.00619	0.506386	0.00155	0.498	2.92e-05
DBN1	1.09487	2.78e-10	0.764947	8.37e-05	0.463554	2.59e-05	0.394	5.99e-06
DCDC2	-0.334958	0.0838	-1.40113	0.00175	-1.31351	0.000157	-1.18	1.32e-05
DCLK1	1.24273	0.000462	-0.730038	0.000108	-0.451011	0.0505	-0.276	0.112
DKK1	2.30662	3.9e-10	3.87619	1.03e-06	1.21627	2.17e-07	0.975	1.92e-07
DMD	-1.13005	1.32e-07	-1.5592	1.4e-05	-0.271806	0.0877	-0.0859	0.504
DNAJB1	0.508827	0.0185	1.51887	0.000125	0.333952	0.224	0.437	0.0284
DNM2	-0.560631	2.72e-08	1.34501	4.15e-05	0.42827	7.58e-09	0.408	4.47e-08
DOCK10	1.58088	2.68e-05	0.601028	0.136	0.26443	0.269	0.43	0.0194
DOK4	0.678545	9.99e-05	1.26309	1e-05	0.533202	5e-07	0.43	2.32e-07
DOK5	1.55152	1.89e-09	0.78465	0.081	0.352592	0.0444	0.375	0.0062
DPYSL3	2.01701	8.5e-12	1.64534	0.00174	1.13627	2.12e-05	1.1	1.02e-07
DUOX2	2.47047	1.38e-06	3.39705	0.000112	0.984679	0.0101	1.03	0.00115
DUSP10	0.380964	0.000555	1.10225	0.0015	0.747156	9.27e-06	0.558	1.65e-05
ECT2	2.18367	2.12e-10	2.65836	2.89e-08	1.32937	4.55e-10	1.19	5.3e-12
EDNRB	0.0658258	0.745	-1.19497	0.000224	-0.566671	5.51e-05	-0.4	0.00127
EGR3	1.17661	0.00234	0.0883125	0.845	-0.431032	0.0241	-0.314	0.0379
EHD1	0.401111	0.0205	1.0877	0.00044	0.127673	0.103	0.0595	0.34
ENC1	1.19393	1.99e-11	0.739113	0.0308	0.603501	0.000227	0.523	4.29e-05
EPB41L3	1.03526	0.00136	-0.425603	0.195	-0.157696	0.425	0.00979	0.956
EPOR	-1.33459	3.04e-08	-0.19429	0.000897	-0.192492	0.00381	-0.197	0.000157
ERBB3	-0.233085	5.99e-05	1.35918	0.000243	0.555809	0.00871	0.476	0.0045
EZH2	0.67545	0.000438	1.18372	1.83e-05	0.344373	0.0013	0.286	0.000471
FA2H	0.896569	0.00146	2.37062	2.05e-06	0.532777	2.69e-07	0.402	2.25e-06
FCGR2B	1.8395	2.17e-08	0.479875	0.364	0.480526	0.00591	0.49	0.000188
FN1	3.59053	4.79e-18	2.53018	6.99e-06	2.2111	8.61e-10	2.19	2.3e-12
FOXC1	1.01155	1.65e-06	1.35099	0.000348	-0.215059	0.0116	-0.179	0.00783
FUT1	-0.975178	3.62e-07	-1.02934	0.00814	-0.350646	0.000856	-0.376	2.23e-05
FZD1	1.18648	4.65e-11	0.554205	0.0412	0.553247	3.7e-05	0.495	2.53e-06
FZD2	1.29395	1.24e-14	1.23046	0.00022	-0.0272987	0.716	-0.0902	0.204
FZD7	1.58829	4.61e-08	0.770493	0.0346	0.313837	0.0334	0.337	0.00131
G6PD	0.802855	1.1e-07	1.03377	0.0012	0.188174	0.0335	0.25	0.00107
GAS7	1.24244	4.33e-08	0.266699	0.467	0.0100082	0.951	0.0713	0.508
GDA	1.28263	0.0035	1.32009	0.00922	0.702256	0.0163	0.672	0.00226
GDF10	-0.831348	1.42e-07	-1.0679	0.000585	-0.3836	0.000411	-0.406	2.98e-06
GJA1	1.75172	2.41e-08	0.408951	0.269	0.459289	0.0243	0.426	0.00968
GLIS2	1.6135	5.7e-13	0.928127	0.0116	0.155006	0.0129	0.124	0.0187
GNB4	2.19017	5.95e-10	0.837909	0.0351	0.493492	0.00308	0.557	4.3e-05
GPM6A	-0.23582	0.000579	-1.20147	0.00291	-0.427076	0.000171	-0.271	0.00152
GSK3B	-0.390399	3.91e-08	1.04233	0.000374	0.277409	0.000278	0.3	1.6e-05
GSTP1	0.697934	3.1e-08	1.10607	5.54e-06	0.3913	2.36e-07	0.33	2.35e-06
HHIP	0.396413	0.147	1.1169	0.00114	0.764417	0.000321	0.581	9.28e-05
HIF1A	1.07614	6.42e-10	0.461953	0.0265	0.392992	0.0285	0.516	0.00117
HOXA3	2.14547	1.47e-12	1.64019	0.000347	0.0171676	0.85	-0.0268	0.678
HOXB2	1.69024	1.15e-12	1.27971	0.00292	0.518401	6.28e-08	0.449	6.88e-08
HOXB3	2.17369	1.13e-13	1.79738	3.9e-05	0.834697	3.47e-09	0.658	1.17e-09
HSPG2	1.08045	4.24e-12	0.836521	0.00765	0.577536	0.000119	0.59	3.84e-06
ID1	1.29154	3.04e-05	2.38649	7.04e-07	0.921739	1.49e-06	0.731	3.75e-07
ID3	1.31342	3.22e-08	1.18726	0.00211	0.452736	0.0019	0.326	0.00182
ID4	-0.321215	2.72e-05	-1.11162	0.000412	-0.470951	0.00136	-0.373	0.00123
IFNGR1	1.12936	2.89e-06	0.597045	0.0332	0.183293	0.0742	0.231	0.0104
IGF2BP2	0.953604	1.75e-07	1.3838	3.46e-05	0.784282	2.55e-06	0.676	1.53e-07
IGF2BP3	1.76527	6.64e-08	3.19524	4.33e-06	1.16588	1.76e-07	1	1.92e-08
IGFN1	-0.287739	9.75e-05	-1.26651	0.000289	-0.512828	5.15e-05	-0.46	8.63e-07
INHBA	5.18467	9.65e-19	3.13496	9.77e-06	1.65885	4.66e-08	1.38	5.57e-09
INTU	1.0886	2.31e-09	0.821952	0.000976	0.18911	0.0266	0.249	0.000265
ITGA1	1.56285	9.39e-08	0.643051	0.025
ITGA3	1.32864	7.36e-09	2.28004	1.25e-06	1.51886	7.1e-10	1.43	2.14e-11
ITGA4	1.50857	0.00012	0.751734	0.114	0.273909	0.226	0.478	0.00562
ITGAM	1.56477	3.16e-09	1.07947	0.0135	0.542268	0.00114	0.415	0.00084
ITGB1	1.50918	1.66e-11	0.864811	0.00013	0.55515	2.02e-07	0.616	1.41e-09
ITGB4	1.23314	6.66e-09	2.32797	5.82e-07	1.30335	2.3e-11	1.23	1.97e-14
JAK2	1.00032	1.06e-05	0.367219	0.0559	0.254821	0.0681	0.35	0.00238
JAM3	1.06297	2.83e-08	0.191193	0.502	0.435784	0.0187	0.475	0.000393
KCNK3	-0.620689	1.43e-06	-2.71742	0.000163	-0.360032	0.000471	-0.415	6.93e-06
KIF14	1.05329	1.19e-06	1.84972	9.71e-07	0.736587	2.58e-06	0.623	8.17e-07
KLF15	-0.420507	3.18e-07	-1.83507	7.67e-06	-0.5059	0.00011	-0.528	4.22e-07
KLK6	0.558069	0.006	2.57752	0.000778	0.907787	2.43e-06	0.682	1.16e-06
KLK8	0.434205	0.0161	1.19537	0.0125	0.0715111	0.343	0.0118	0.849
LAMB1	1.54179	5.46e-11	0.473293	0.102	0.470065	0.00201	0.559	2.69e-05
LDHA	1.24683	1.74e-07	1.25857	2.03e-05	0.919515	1.11e-07	0.834	4.61e-09
LDLR	-0.331825	1.91e-07	1.41731	0.000677	0.197582	0.235	0.183	0.166
LEF1	2.75343	2.24e-10	2.4865	0.000116	1.31041	6.33e-09	1.23	2.43e-12
LIF	1.15856	1.86e-07	1.60095	0.000282	0.75202	0.00124	0.735	5.47e-05
LMO4	1.06704	5.57e-11	1.14767	0.000416	0.439179	7.86e-06	0.417	2.26e-06
LPAR3	-0.891759	3.76e-08	-1.54382	0.00315	-0.656457	2.52e-05	-0.581	4.71e-07
LRP12	1.06036	9.23e-11	-0.138924	0.54	0.311206	0.012	0.351	0.000304
LRP8	0.985433	1.5e-06	1.08048	0.00055	0.509251	3.52e-06	0.394	4.13e-06
LSAMP	1.2959	3.52e-06	-0.261758	0.00577	0.0701031	0.762	0.221	0.141
LSR	0.580726	0.0138	1.48006	0.000867	0.405288	0.00584	0.269	0.0242
LYN	0.876065	0.000321	1.06854	0.00208	0.383433	0.0124	0.339	0.00555
MAFB	1.4005	2.5e-07	-0.15533	0.735	-0.118971	0.15	-0.0268	0.711
MAL2	1.58936	6.37e-05	2.10253	5.82e-07	0.966945	4.35e-06	0.909	2.37e-06
MALL	1.44177	4.2e-05	2.55839	4.37e-05	1.04718	5.55e-08	0.982	3.83e-10
MAP1B	1.86707	4.61e-10	-0.357813	0.0961	0.217571	0.275	0.385	0.0151
MAP2	0.610636	0.0103	-1.047	0.00779	-0.663562	8.25e-05	-0.447	0.000484
MAP4K4	1.34873	9.49e-13	1.32885	4.08e-06	0.874837	3.07e-06	0.854	8.58e-08
MARCKSL1	1.33026	4.09e-08	2.09265	1.84e-07	0.160678	0.0289	0.102	0.0864
MARVELD1	1.19769	9.34e-14	0.988883	0.00146	0.510214	2.37e-07	0.46	1.43e-09
MCOLN3	-1.13702	3.64e-08	-1.65893	6.37e-05	-1.16413	1.49e-07	-0.949	5.95e-09
MDK	1.31117	1.14e-07	1.33655	0.000189	0.429597	8.18e-06	0.389	1.3e-06
MEF2A	1.13938	7.35e-08	0.622064	0.00503	0.0788062	0.227	0.143	0.00979
MEF2C	1.04349	3.42e-05	-0.0357089	0.928	-0.107728	0.625	0.162	0.357
MET	1.50207	2.66e-09	2.58989	3.93e-09	1.48038	1.2e-09	1.35	5.81e-11
MICALL2	0.93081	7.16e-08	1.39263	2.08e-05	0.355789	4.97e-07	0.29	4.34e-08
MMP14	1.19812	9.9e-11	1.22245	6.29e-05	1.32587	9.99e-09	1.19	5.86e-11
MMP2	2.53058	2.67e-13	-0.167415	0.00414	0.857964	0.00281	0.903	6e-05
MST1R	0.917466	2.3e-05	2.80461	1.51e-07	1.1476	1.16e-12	0.947	4.3e-13
MXRA8	1.71813	1.18e-14	1.08236	0.00534	0.126823	0.455	0.0827	0.493
MYRF	-0.456233	1.7e-05	1.70857	1.06e-06	0.224154	0.0401	0.151	0.0899
NAB1	0.967862	2.13e-10	1.07485	1.05e-05	0.344709	0.000153	0.433	8.43e-07
NAP1L1	1.03011	2.08e-07	0.39808	0.0257	0.153755	0.113	0.29	0.0015
NAV1	1.31999	2.03e-09	1.14434	0.000753	0.333776	0.0148	0.354	0.000831
NAV3	1.5145	7.14e-08	-0.165987	0.00499	0.0807464	0.688	0.221	0.0856
NBL1	1.59286	1.08e-09	1.68545	0.000202
NCKAP1L	1.38168	0.000141	0.52771	0.153	0.424659	0.118	0.527	0.00799
NDE1	-0.415601	3.63e-06	1.47248	6.95e-05	0.467386	2.93e-06	0.47	1.15e-07
NDNF	1.11705	2.27e-06	1.62457	0.000202	0.855196	3.65e-07	0.649	1.38e-06
NEUROD1	0.299582	0.321	-1.74828	0.0104
NINJ2	1.1483	2.42e-09	0.972485	0.0137	0.319388	2.6e-06	0.217	4.01e-05
NR2F1	1.11559	9.11e-06	-0.181996	0.599	-0.0816253	0.485	-0.0394	0.663
NR2F2	1.0876	2.02e-08	-0.339471	0.109	0.187618	0.0503	0.27	0.00177
NREP	2.15124	2.36e-14	1.38448	0.00028	0.465242	1.73e-05	0.416	1.66e-06
NRG3	0.532275	7.05e-05	1.17969	0.00301	0.569773	0.000404	0.533	4.9e-05
NRG4	-1.60115	1.01e-06	-1.03028	0.00226	-1.63384	0.000111	-1.53	2.74e-06
NRK	1.11943	0.000307	-0.149949	0.0486	0.0444949	0.861	0.0884	0.606
NRTN	-1.13806	1.7e-06	-1.13023	0.00104	-0.262013	0.00231	-0.29	3.11e-05
NTM	-0.675756	1.01e-06	-0.519722	0.000932	1.0137	2.47e-09	0.867	5.56e-12
NTRK2	-0.389123	7.5e-07	-1.23398	0.000208	-0.91786	4.15e-07	-0.719	1.53e-06
ONECUT2	-0.396329	0.000113	1.13549	0.0105	0.0979436	0.644	0.0516	0.74
PACSIN1	-0.613151	1.47e-08	-1.00875	0.000103	-0.182258	0.0214	-0.237	0.000239
PAK1	-0.36794	9.06e-06	1.37729	1.05e-05	0.546726	1.92e-06	0.513	2.98e-07
PAK3	-1.31047	0.0017	-1.99892	9.94e-05	-1.43885	1.89e-06	-1.19	8.25e-07
PARD6B	-0.440163	3.43e-07	1.00221	0.00151	0.342189	0.0155	0.258	0.0177
PCDH1	-0.283662	0.000106	1.17818	7.78e-05	0.502575	5.81e-09	0.412	1.12e-08
PCDH18	1.1281	8.02e-07	-0.0502364	0.851	0.0695889	0.767	0.37	0.0286
PCDHB14	1.26444	1.33e-08	0.586366	0.0533	0.308983	0.0337	0.369	0.00139
PCDHB4	-0.409192	0.0198	-1.14762	0.000637	-0.500992	0.0149	-0.38	0.0101
PCDHB5	-0.280683	0.201	-1.10085	0.00517	-0.911322	8.04e-08	-0.707	4.27e-08
PCDHB9	1.32224	3.66e-11	0.781601	0.0133	0.425899	0.000151	0.342	9.22e-05
PCSK1	0.117018	0.748	-1.70937	0.0064	-1.32411	1.31e-07	-0.89	3.69e-06
PCSK2	0.341314	0.297	-1.67993	0.00685	-0.950651	0.000492	-0.589	0.00541
PDGFC	1.47826	8.84e-12	0.731052	0.00759	0.813135	8.25e-07	0.815	3.34e-08
PFKFB3	1.41209	8.54e-07	0.959117	0.0018	0.341296	0.0393	0.402	0.00374
PFN1	1.00307	4.14e-06	1.01689	0.000526	0.151198	0.0353	0.124	0.0244
PITX1	-0.209359	0.00413	1.57701	1.08e-05	0.140939	0.0567	0.0341	0.602
PKD2	1.08996	2.02e-08	-0.105672	0.595	0.0614142	0.626	0.188	0.0549
PLCB1	-1.03115	3.5e-08	-1.13334	0.000541	-0.714314	8.66e-08	-0.568	4.08e-08
PLEC	1.12254	6.28e-11	1.7246	0.000172	0.836163	1.9e-08	0.782	1.06e-11
PLLP	0.0795982	0.719	1.02323	0.00589	0.0998989	0.536	0.0118	0.929
PLP1	0.149771	0.592	-1.08687	0.0122	-0.510169	0.00673	-0.193	0.263
PLPPR4	1.23317	1.55e-07	0.0760664	0.861	-0.0585667	0.658	0.0362	0.714
PLS1	1.12418	0.00904	1.89086	3.17e-05	1.06515	0.00013	0.937	2.03e-05
PLXDC1	1.9185	1.64e-13	0.458551	0.17	0.379702	0.00118	0.398	1.46e-05
PMP22	1.7335	6.04e-09	-0.286265	0.00085	0.324348	0.0551	0.422	0.00389
PPARG	0.590123	0.00531	2.0368	4.73e-05	0.967781	2.23e-06	0.843	7.43e-07
PPP3CA	1.00143	4.78e-09	0.641926	0.0013	0.378547	0.00053	0.467	5.73e-06
PRDM1	1.77489	1.86e-06	1.06976	0.00943	0.931337	2.06e-05	0.88	3.27e-07
PRICKLE1	1.4588	1.84e-10	0.649623	0.0732	0.39428	0.0312	0.462	0.000738
PRKCI	1.20956	1.08e-10	1.14825	3.87e-07	0.732088	3.92e-09	0.726	1.87e-10
PRKG1	1.09814	6.1e-09	0.196586	0.131	0.40722	0.00672	0.475	6.93e-05
PROM1	1.57586	0.000725	1.60803	0.00584	0.62575	0.0902	0.507	0.0681
PROX1	-0.419433	0.00017	-1.47235	0.00269	-1.1567	1.95e-08	-0.98	1.53e-09
PRRX1	2.65735	1.61e-12	1.17164	0.00871	0.646553	0.000425	0.599	2.77e-05
PTPRG	1.26349	7.98e-11	0.733966	0.00539	0.203882	0.0693	0.26	0.00451
QKI	1.11933	4.74e-08	0.267993	0.16	0.139443	0.182	0.249	0.00836
RAB11A	0.738372	4.17e-07	1.03329	1.22e-05	0.215842	0.00446	0.28	7.33e-05
RACGAP1	1.34498	1.99e-07	1.49718	2.12e-05	0.71481	2.48e-07	0.63	3.72e-09
RALA	1.02941	1.39e-07	1.33169	2.61e-05	0.635452	7.53e-09	0.59	1.62e-10
RAN	0.973425	4.95e-06	1.16926	0.000269	0.326807	0.000189	0.306	0.000263
RAPGEFL1	0.147989	0.407	1.16404	0.00644	0.564485	0.00044	0.493	0.000118
RAPH1	1.34723	2.7e-08	1.2762	1.15e-05	0.577043	0.000201	0.581	5.11e-06
RBFOX2	1.05298	1.06e-11	0.509885	0.00758	0.277182	0.00716	0.35	3.49e-05
RGS4	1.61297	1.12e-08	0.367664	0.402	-0.118144	0.649	0.0582	0.766
RND1	0.219521	0.046	1.09506	0.000607	0.155185	0.448	0.0647	0.658
RUNX2	2.92839	9.52e-11	1.94776	0.000805	1.21212	1.96e-10	1.03	2.63e-12
S100A6	2.51199	5.8e-12	3.16751	1.77e-07	0.916529	7.99e-11	0.857	2.43e-12
SALL4	0.518315	0.000892	1.34731	6.43e-05	0.635818	4.3e-08	0.434	1.3e-06
SCIN	-0.120908	0.000802	1.87725	0.000564	0.659622	0.000201	0.592	2.41e-05
SCRG1	1.15653	0.000194	-0.205084	1.44e-05	-0.162333	0.16	-0.0826	0.402
SDC4	1.031	7.72e-09	1.36101	3.75e-06	0.754601	5.85e-05	0.575	0.000206
SERPINE2	1.41664	1.97e-07	-0.204657	0.0108	0.175022	0.518	0.434	0.0383
SERPINF1	1.34008	3.84e-07	0.030568	0.944	0.013692	0.949	0.147	0.305
SERPINI1	-1.14272	5.89e-05	-1.79021	1.56e-05	-0.87172	5.5e-06	-0.727	8.03e-07
SFRP2	3.3152	3.52e-12	0.937701	0.125	0.677008	0.00428	0.851	2.69e-05
SHROOM3	-0.495782	1.94e-07	1.29238	0.000282	0.639066	7.57e-05	0.573	3.55e-05
SIM1	-0.400411	2.45e-07	-1.32968	0.00073	-0.582895	9.81e-06	-0.416	4.23e-05
SIM2	-0.218642	0.000297	1.4072	0.00127	0.797239	8.37e-09	0.556	9.61e-08
SKIL	1.43013	2.69e-11	0.839692	0.0006	0.605022	4.45e-05	0.647	2.59e-07
SLC1A1	1.51716	2.82e-05	1.35289	0.0085	0.521854	0.0113	0.493	0.00161
SLC1A2	-1.5665	1.18e-06	-2.4374	0.000354	-1.00524	9.13e-05	-0.984	7.29e-07
SLC1A3	1.38417	5.24e-08	0.399162	0.434	0.398337	0.038	0.443	0.00572
SLC2A1	1.41479	7.88e-08	3.05336	2.96e-10	1.8381	3.62e-12	1.67	4.57e-15
SLC44A4	1.84268	9.08e-06	2.95184	4.28e-06	1.22329	9.5e-08	1.08	1.24e-07
SLC5A3	0.915477	3.44e-05	1.25975	4.67e-06	0.830296	8.85e-08	0.81	3.91e-09
SLC8A1	1.00962	2.13e-05	-0.248178	0.00103	0.09083	0.532	0.188	0.0695
SMARCA4	0.635175	3.05e-11	1.06036	0.000213	0.227376	9.26e-05	0.206	6.86e-05
SOD2	1.12857	2.9e-07	0.284691	0.37	0.0785289	0.617	0.0569	0.669
SOX11	1.06847	6.69e-06	1.35081	0.00169	0.0322024	0.601	-0.0482	0.357
SOX4	1.71825	1.65e-13	1.5062	1.82e-06	0.327921	0.00159	0.228	0.00634
SOX9	1.54718	2.49e-05	1.32853	0.000163	0.0857838	0.434	0.0314	0.724
SPINK5	0.344625	0.0758	1.6714	0.00652	0.621731	0.00287	0.411	0.00398
SPINT1	0.631549	0.00648	1.04897	0.0017	0.394577	0.00459	0.276	0.0176
SPINT2	0.595364	0.00362	1.12142	7.81e-05	0.483639	0.000992	0.385	0.000947
SPOCK1	2.22614	2.79e-14	1.3039	0.00291	0.927162	8.01e-08	0.813	2.01e-10
SPP1	2.67322	1.72e-09	1.05039	0.0323	0.987946	0.0109	0.797	0.00723
SRD5A1	0.875179	1.26e-06	1.08563	0.000443	0.089614	0.31	0.1	0.13
SRGAP2C	1.43161	4.78e-10	0.591534	0.00181	0.465427	0.000601	0.525	5.08e-06
ST14	-0.638814	8.23e-08	1.21122	1.99e-05	0.636508	0.000265	0.502	0.000506
ST8SIA4	1.8328	5.31e-07	-0.329777	0.00151	0.123426	0.57	0.282	0.0695
STIL	0.895398	1.94e-07	1.22678	9.15e-07	0.736745	3.15e-06	0.649	2.87e-07
STMN2	1.84609	1.41e-07	0.629964	0.222	0.317276	0.248	0.414	0.0273
SULF1	3.68941	1.31e-19	2.91086	5.31e-05	1.95949	1.52e-08	1.98	2.4e-12
SULF2	2.45078	1.18e-10	1.62462	0.000689	1.08893	3.13e-05	1.09	9.93e-08
SYBU	-1.34054	0.00136	-2.11902	0.000102	-0.76017	3.86e-06	-0.769	1.68e-07
TACC3	0.516189	0.000597	1.10558	0.000166	0.285687	0.000967	0.22	0.000742
TBCB	1.06848	1.71e-11	0.807074	0.00149	0.289253	0.00105	0.312	1.08e-05
TCF4	1.5579	2.02e-08	0.605389	0.086	0.383504	0.034	0.457	0.00274
TFAP2A	1.51076	4.18e-08	2.84273	1.39e-07	0.747958	3.91e-08	0.601	3.96e-08
TGFB1	1.42464	8.96e-09	1.20786	0.00498	0.514669	0.000133	0.494	4.69e-06
TGFB2	1.38688	8.42e-09	0.85538	0.00901	0.585156	0.011	0.626	0.000958
TGFBR1	1.46556	5.23e-11	1.21838	0.00108	0.520709	0.00049	0.527	5.82e-05
TGM2	2.22852	1.13e-13	1.78319	0.00232	1.20528	2.7e-06	1.26	1.55e-09
THY1	1.95501	1.25e-14	1.06313	0.014	0.625469	0.00513	0.712	5.9e-05
TIAM1	1.18962	1.82e-07	-0.270798	0.031	0.102608	0.554	0.211	0.0799
TLR2	1.39652	9.81e-09	0.703267	0.0907	0.286272	0.0518	0.291	0.0232
TLR4	1.09453	0.00023	0.298988	0.341	0.143915	0.315	0.197	0.114
TNC	1.77884	0.000139	-0.299027	0.133	0.686571	0.03	0.641	0.0107
TNFRSF21	1.69519	6.27e-13	1.86869	6.76e-07	0.54884	2.73e-05	0.573	2.51e-06
TNIK	1.12354	2.04e-06	1.08736	0.000168	0.736263	1.28e-06	0.735	1.71e-08
TPBG	1.65545	2.43e-15	1.28316	1.62e-05	0.13648	0.0566	0.0706	0.337
TRAK1	0.641969	2.28e-06	1.23462	4.73e-05	0.705145	1.89e-07	0.663	2.11e-08
TREM2	1.58659	1.15e-13	1.01975	0.0402	-0.0441327	0.63	-0.0878	0.186
TRNP1	1.12622	2.75e-06	1.7986	1.19e-05	0.327591	0.000978	0.19	0.0259
TSPAN2	1.41686	9.2e-09	0.783336	0.0898	0.309771	0.0721	0.4	0.0017
TSPO	1.00498	2.24e-11	1.39036	1.43e-05	0.323559	3.66e-05	0.184	0.00296
TWIST1	1.76062	1.31e-08	1.23422	0.00318	0.28714	0.00158	0.206	0.00696
TWSG1	1.20324	2.41e-11	0.888244	0.00238	0.523379	4.07e-06	0.564	1.32e-08
TYROBP	1.92563	1.01e-07	1.09672	0.0253	0.227818	0.0897	0.172	0.0874
UBA6	1.24362	2.01e-07	0.925444	2.58e-05	0.525582	3.28e-06	0.586	2.44e-08
UCHL1	1.0045	2.03e-07	-0.184808	0.00981	-0.0332467	0.862	0.0875	0.483
UGCG	1.05413	1.45e-06	0.796296	0.00525	0.320964	0.0135	0.371	0.00146
UGT8	0.699572	0.012	1.68083	0.000166	0.127909	0.393	0.156	0.205
UHMK1	1.02724	4.51e-07	0.814325	3.06e-05	0.439691	8.25e-07	0.451	1.34e-07
USH1C	0.539489	0.0267	1.57643	9.55e-06	0.496528	0.00228	0.428	0.000331
VCAM1	1.03428	0.000527	0.3158	0.432	0.0767813	0.758	0.241	0.208
VCAN	3.92524	1.15e-17	1.97808	0.000761	1.70405	1.73e-06	1.76	1.18e-09
VCL	1.05094	2.35e-08	1.03543	0.000132	0.716524	8.61e-07	0.718	1.48e-08
VEGFC	1.20241	6.46e-07	0.496958	0.141	0.228869	0.0581	0.218	0.0164
VIM	1.01722	2.09e-06	0.30882	0.194	0.139782	0.409	0.225	0.114
VLDLR	-0.32585	0.219	-1.3157	0.00049	-0.825619	6.08e-07	-0.715	1.75e-07
WNT2	1.31861	1.94e-09	2.00761	1.87e-05	0.751393	1.63e-06	0.556	6.19e-06
XBP1	-0.631039	0.00248	-1.27991	3.62e-05	-0.617576	5.3e-05	-0.607	1.87e-06
YAP1	1.07071	1.73e-10	0.943299	7.9e-05	0.396681	3.49e-06	0.446	9.21e-08
YWHAH	1.0746	2.34e-10	0.833931	3.91e-05	0.104559	0.131	0.0383	0.507
YWHAZ	1.0772	4.95e-07	1.1613	3.22e-06	0.540306	3.72e-07	0.53	6.22e-09
ZBTB16	-0.753977	0.0126	-2.05721	0.000423	-0.650194	0.000807	-0.604	0.000103
ZEB1	1.73147	4.69e-10	0.496053	0.189	0.486745	0.00142	0.655	1.08e-06
ZNF365	1.11774	3.36e-10	-0.127481	0.0028	0.190432	0.000346	0.136	0.000803
ZNF521	1.98197	8.67e-10	0.776859	0.0746	0.458663	0.0105	0.495	0.000225
AKT3	0.859892	9.18e-10	0.316587	0.272	0.0486367	0.754	0.227	0.0473
APOB	-0.993111	0.00627	-0.281894	0.55	-0.126057	0.585	-0.0961	0.561
ARPC5	0.967514	1.08e-07	0.984035	6.91e-05	0.244067	6.17e-05	0.228	7.32e-06
BAIAP2	-0.579822	2.65e-05	0.971134	0.000214	0.180813	0.0543	0.194	0.00666
BCL11B	-0.239426	4.43e-05	0.946288	0.0256	0.149978	0.131	0.115	0.138
BMPR2	0.985754	3.14e-11	0.761887	0.00106	0.536268	5.15e-05	0.641	5.99e-07
BPNT1	-0.143244	0.00327	0.933439	0.000253	0.534718	3.31e-05	0.52	4.01e-06
CDC42	-0.335845	0.00018	0.743702	0.000202	0.0364751	0.637	0.0939	0.093
CTNNA1	0.82095	3.93e-09	0.924842	7.96e-07	0.598705	7.53e-09	0.596	1.86e-11
CTTN	0.95854	5.29e-08	0.851081	7.42e-05	0.756463	2.92e-08	0.726	2.54e-10
EFNA2	-0.506445	3.91e-08	-0.17133	0.00195	0.13154	0.165	0.0214	0.792
FGFR1	-0.521893	3.42e-06	-0.575411	4.47e-05	-0.55499	2.23e-06	-0.463	1.25e-06
FOXP2	-0.556734	1.09e-07	-0.352268	0.000157	-0.821813	4.43e-07	-0.622	3.3e-07
GLDN	-0.506788	1.45e-07	-0.256883	0.00897	0.119415	0.475	0.0905	0.496
GPM6B	0.330325	0.117	-0.765777	0.00214	-0.276984	0.00352	-0.116	0.268
GRN	0.952517	1.1e-09	0.978103	0.000331	0.523136	8.69e-06	0.507	9.21e-06
HEYL	-0.552466	3.12e-07	-0.459027	0.00128	-0.351537	0.0111	-0.317	0.00206
HMGCS2	-0.809299	7.35e-06	0.0667808	0.943	-0.137959	0.69	-0.221	0.307
INSM1	-0.255506	3.55e-05	-0.362568	0.00123	-0.118581	0.052	-0.186	0.000403
NANOS1	-0.241666	4.7e-05	-0.130888	0.00102	-0.354332	2.32e-06	-0.314	1.54e-07
NEGR1	0.794648	0.00525	-0.484417	6.05e-06	-0.491247	0.00322	-0.233	0.0781
NRP1	0.909605	1.44e-08	-0.217933	0.0617	0.0593442	0.659	0.146	0.163
OLFM1	-0.363584	8.05e-05	-0.240879	0.000917	-0.538478	4.44e-06	-0.428	1.93e-06
PAK2	-0.467746	8.05e-07	0.686507	0.000363	0.380757	0.000352	0.44	7.66e-05
PEX7	-0.924361	6.8e-07	-0.737836	0.00392	-0.340073	0.00381	-0.272	0.00182
PTPRS	-0.468926	1.57e-06	-0.991454	0.000147	-0.639761	4.12e-07	-0.45	5.41e-06
RUNX3	-0.756592	1.47e-08	-0.445931	0.00216	0.0594171	0.438	0.0374	0.552
SFRP1	-0.537105	1.5e-06	-0.37711	0.000934	-0.847663	0.00133	-0.525	0.0115
SH3RF1	0.843772	1.38e-06	0.918941	0.000462	0.213054	0.0321	0.155	0.062
SKI	0.783575	2.04e-11	-0.207063	0.0312	0.07819	0.288	0.0931	0.0869
SOX6	0.536935	9.14e-07	-0.182395	0.00101	-0.590389	3.4e-05	-0.382	0.000775
WNT6	-0.588036	2.72e-08	-0.205087	0.000396	-0.247195	0.00238	-0.282	2.93e-05
ZEB2	-0.401958	1.38e-07	-0.225219	0.00177	0.199339	0.4	0.363	0.0469

## Sheet: 5.STAD
Sheet 5 and the Venn diagram shown in Figure 3 F shows the DEGs identified in the GEO cohorts for STAD datasets GSE33651, GSE54129, GSE65801, GSE79973 and GSE103236 intersected with the neurodevelopmental gene signature.
	GSE33651		GSE54129		GSE65801		GSE79973		STAD_GSE103236
Gene symbol	log2FC	adj. P Val	log2FC	adj. P Val	log2FC	adj. P Val	log2FC	adj. P Val	log2FC	adj. P Val
ADAMTSL1			0.22276	0.000387			-1.80363	0.007943	-1.36081	0.0217359
ALCAM	0.288364	0.314	-0.928831	1.42e-08			-1.15335	0.034835	0.541103	0.381088
ANOS1			1.28275	2.54e-06			2.12194	0.006837	1.58889	0.100164
ARX	0.117738	0.73	-2.48512	5.21e-16			-1.85024	0.288166	0.898317	0.275363
BDNF			0.267378	0.151	1.07865	0.00612	-0.3207	0.626293	-0.325941	0.558475
BOC			1.76643	7.91e-12			1.20667	0.156677	-0.0849651	0.956547
BSG	-0.934261	0.000227	1.76991	3.71e-31			-0.101602	0.806381	0.483309	0.330493
CHN1	1.62371	1.22e-05	1.67915	9.84e-18			1.66942	0.004264	0.652327	0.406982
CSF1R	0.719498	4.57e-05	1.72835	6.15e-23	0.349965	0.125	-0.0926415	0.819195	0.0297581	0.968689
CXCL12			1.32493	5.78e-07			0.524271	0.43545	-1.67386	0.103056
EDN1			1.34332	6.94e-12			0.523057	0.44746	0.806773	0.293387
EDN3			-2.98374	3.26e-16			-0.597492	0.441435	-0.204961	0.90521
EDNRA			3.22228	1.34e-19			1.66281	0.01017	0.635679	0.490184
EFNA4			-0.0857713	0.646			0.68069	0.113299	1.50982	0.0060025
EFNA5	0.0265028	0.916	-1.76744	2.14e-20			-0.441945	0.523166	0.632017	0.448676
EFNB2			-1.30996	3.61e-15			-0.752758	0.175504	0.323802	0.539466
EGR2	-0.359667	0.478	2.49471	1.18e-21			0.837852	0.29704	0.521712	0.575872
ENAH	0.418334	0.133	-1.04389	1.49e-09			-0.313417	0.563841	-0.989171	0.267668
EPHA2	1.44122	0.000181	-0.276309	0.26	0.551676	0.181	0.0267725	0.981622	0.87491	0.322145
EPHA3			1.19099	1.26e-08			1.17072	0.152132	-0.339945	0.538201
EPHA4			1.33678	6.99e-14	0.321184	0.466	0.667247	0.238958	-0.583541	0.599739
EPHA5			0.265016	0.00042	-1.69524	6.32e-07	-1.85795	0.070967	-0.413468	0.582814
EPHB2	0.181942	0.602	1.62369	1.45e-12			2.71012	0.065637	2.41391	0.0047437
EPHB6			-0.358179	0.00196	-1.68183	1.7e-06	-1.3293	0.011489	-1.55103	0.007518
FLRT3			-0.963946	0.00259			-1.40806	0.028048	0.220811	0.801867
FOXG1			0.201238	0.00321			-1.92712	0.020437	-0.592166	0.422223
FYN	0.0183161	0.302	2.43555	1.98e-34			0.421126	0.259489	0.388165	0.471871
GAP43			1.15388	1.62e-05			1.53942	0.301256	-0.65277	0.566615
GFRA3			0.198071	0.0568			-0.609678	0.52853	-1.88629	0.0061543
IGSF9			-2.43722	1.68e-21			-0.932522	0.121245	0.317772	0.876212
KALRN			-0.949292	1.92e-06			-1.05186	0.023223	-0.63882	0.358576
KIF5B			1.19286	1.4e-18			0.294412	0.287074	0.555799	0.270385
LAMA5	1.58548	1.87e-06	1.20347	1.25e-08	0.795026	0.0135	1.22778	0.060817	0.355998	0.684027
LAMB2	1.7407	5.56e-08	0.541203	0.00434			0.241978	0.53757	-0.192274	0.776668
LGI1			0.0341393	0.738	-2.22518	5.82e-05	-2.59763	0.090155	-2.53868	0.0129825
MYCBP2	0.204657	0.381	1.18086	2.09e-23	0.30423	0.016	-0.155698	0.62987	-0.0123164	0.983381
MYOT			0.166175	0.518	-0.775229	0.228	-1.80754	0.233761	-2.36177	0.0404281
NECTIN1			0.407906	1.13e-07			0.204557	0.812822	1.23987	0.0322526
NEXN			1.69285	1.57e-06			0.614579	0.334383	-0.71411	0.587693
NSCH1			1.24177	6.73e-13			0.943785	0.069596	0.763595	0.283318
NSCH2			1.22022	3.19e-17			0.679145	0.037084	0.172985	0.819859
NSCH3			2.53375	4.69e-21			0.540699	0.210681	1.33872	0.0369975
NRP1			1.72791	2.12e-24			1.38319	0.040109	0.689056	0.163615
NRP2			2.16618	3.43e-18			2.16363	0.010888	-0.777762	0.312946
NRXN3			2.09604	6.03e-07			1.14708	0.2019	-0.733184	0.663187
PAX6			-3.34292	3.61e-36			1.49561	0.052544	1.18373	0.205628
PLXNA2			-1.46075	4.06e-23			-0.696485	0.071937	-0.527982	0.495109
PLXNB2	-1.14138	5.25e-05	-0.564858	4.26e-07			-0.960948	0.209502	0.0655898	0.88557
PLXNC1			2.10171	3.93e-31			0.582743	0.084684	0.684862	0.309815
PLXND1			1.11827	4.3e-13			0.512658	0.035028	0.690759	0.132175
PTK7			0.253748	0.000179			0.887942	0.107557	1.49742	0.0411408
PTPRO			0.822997	3.15e-08			-1.14354	0.034042	1.34049	0.0394411
RAC2	1.83648	1.33e-06	1.49809	1.01e-12			-0.274186	0.573339	0.139387	0.902042
RHOH			1.99445	1.08e-11			-0.579335	0.423468	0.519536	0.646865
ROBO1			0.708496	0.0005			1.07271	0.01761	0.628132	0.376496
ROBO4			1.41256	2.19e-12			-0.440655	0.344856	0.222799	0.59908
SEMA3A			1.06166	3.8e-07			2.27911	0.036571	0.187885	0.894741
SEMA3C			1.04992	1.76e-07			-0.330806	0.56338	-0.198353	0.836799
SEMA3D			0.297503	0.00959			-0.739389	0.095097	-1.98902	0.0129825
SEMA5B			0.236195	0.00131	1.82354	1.52e-10	0.170325	0.87769	0.907964	0.266437
SEMA6D			0.455643	6.62e-10			-1.3983	0.046949	-0.752746	0.434325
SEMA7A			0.236985	6.13e-06	1.39426	6.1e-06	1.01797	0.11356	-0.0710003	0.932658
SHH			-2.53541	1.03e-31	-0.543707	9.5e-05	-0.844595	0.287689	0.0833638	0.927021
SLC7A11			-1.96964	5.52e-08			-0.88725	0.06005	-0.771646	0.175095
SLIT2			3.94466	3.83e-19	0.722672	0.162	0.85456	0.304445	-0.460379	0.68713
SLIT3			1.679	1.19e-09			0.744974	0.397401	-1.13193	0.0947321
TRIO			1.86985	1.29e-30			1.01122	0.00511	0.517864	0.350274
TUBB3			-0.0367808	0.727			0.525809	0.129145	2.11169	0.0159803
UNC5B	-0.661436	0.00449	-1.07484	3.2e-12			-0.404884	0.113923	0.806786	0.193305
UNC5C	0.302408	0.111	-1.00147	4.02e-11			-0.448987	0.299117	-0.409001	0.47322
USP33	-0.56023	0.00264	1.09055	1.56e-31			-0.0630282	0.817902	0.129323	0.753696
VEGFA			-0.414224	0.0249			-0.550418	0.069728	1.54515	0.0414084
WNT3	-0.579864	0.135			1.08852	1.9e-05			1.2074	0.0980639
WNT5A			0.553081	0.0118			1.01445	0.0696	1.60874	0.0132043
ABAT			-2.09399	6.76e-16			-1.08369	0.078359	0.524717	0.497866
ABI2	0.658127	0.0139	1.08789	1.98e-24			0.951247	0.096697	0.806209	0.143713
ACKR3			1.18779	2.41e-09			0.740412	0.116747	0.055215	0.951981
ACSL3	0.510039	0.0654	-1.95097	2.25e-30			-0.728755	0.070999	-0.355387	0.425558
ACSL4	1.26166	2.94e-07	1.18232	1.97e-08			0.472253	0.167319	0.450121	0.381053
ACTB	1.30179	5.47e-05	1.78404	8.36e-37	0.102598	0.281	0.729379	0.009645	0.185535	0.539466
ACTR2			1.16802	5.24e-16			0.295168	0.238939	0.394737	0.44494
ACVR1B			-1.1632	5.52e-15			-1.21054	0.071206	-0.564677	0.401721
ACVR1C			-1.34474	3.04e-21			-1.1927	0.017214	-1.06235	0.29572
ADGRA2	1.44422	2.64e-05	0.769379	2.73e-07			0.496562	0.291688	0.380608	0.519215
ADGRF1			-1.30045	1.71e-14			-1.6534	0.256213	-0.210164	0.688071
ADGRG6			-1.90339	2.17e-10			-0.55973	0.612418	0.527905	0.427761
ADGRL2			1.17281	7.69e-08			0.329621	0.556948	0.118441	0.879088
ADGRL3			-1.62996	1.47e-21			-1.34118	0.012623	-1.60997	0.0872907
ADM	2.37038	4.12e-08	0.633275	0.000693	-0.0332682	0.908	-0.322665	0.615694	0.287764	0.723392
AFG3L2			-1.2271	1.26e-25	-0.237603	0.127	-0.330181	0.345228	0.168484	0.758953
ALDH1A3			1.61887	1.62e-10			1.15442	0.095085	0.588646	0.420263
ALDH3A2			-1.94217	1.22e-26			-0.866841	0.023027	-0.771133	0.254221
AMIGO2			1.81092	1.42e-11	0.972242	0.0122	1.30067	0.010062	0.409739	0.67675
ANAPC2	0.368727	0.0555	1.44226	1.56e-36			0.266859	0.633046	0.0220699	0.974277
ANK2			1.07526	7.01e-08	-0.632296	0.0021	-1.06753	0.31153	-0.386922	0.66277
ANK3			-1.43277	1.53e-17			-0.464779	0.426752	-0.522135	0.293168
ANP32B	1.17321	0.000173	-0.412538	6.19e-08			0.187361	0.546458	-0.0104811	0.984008
ANXA1	2.05904	5.9e-06	0.78204	0.000156			0.862379	0.038743	0.810279	0.347022
ANXA3			-1.49883	2.55e-08	-0.669821	0.0313	-0.625199	0.352372	0.320658	0.614799
APAF1			-1.35695	9.55e-23			0.718624	0.16048	0.475058	0.417286
APC2			0.157414	0.00153	-1.13194	0.00636	-0.439686	0.156444	-1.19028	0.23135
APLP1			0.113219	0.53			-2.38577	0.075454	-1.30819	0.0404281
APOB			-1.38143	0.00975			-2.35063	0.218325	-0.648744	0.284099
APOD			3.80479	1.42e-17	0.678249	0.216	-0.217494	0.816066	-0.356374	0.797771
APOE			2.2105	5.09e-16			0.853407	0.021475	2.19824	0.0176188
AQP1			3.58932	1.81e-25			1.06598	0.268151	-0.409257	0.703653
ARHGAP26			-1.68068	2.83e-21			-0.943891	0.006739	0.695924	0.199657
ARHGEF7			3.42757	5.53e-49			0.194523	0.553212	-0.602777	0.280758
ARID1A	-0.0067318	0.986	2.49018	1.74e-49			0.451146	0.569381	-0.0722981	0.867886
ARID1B	-0.289807	0.0517	-1.06559	4.99e-20			-0.542013	0.204434	0.318932	0.38555
ARL13B			0.127273	0.284	0.8306	0.000134	1.0221	0.002223	0.532568	0.333549
ARRB2			1.4666	2.33e-37			0.386416	0.498893	0.527752	0.156967
ASCL1			-1.64476	1.1e-11			-3.37597	0.028054	-0.872725	0.14127
ASPA			-1.59179	5.83e-10			-1.71557	0.017569	-2.21742	0.0164091
ASPM	0.617262	0.189	-0.403499	0.018			1.43265	0.033112	1.77106	0.0474269
ASTN2			0.163948	0.191			-0.716286	0.11454	-1.26443	0.0095465
ATCAY			0.291608	2.77e-05	-1.16258	0.0411	-0.50238	0.580871	-0.921446	0.162208
ATF2			1.02211	4.52e-20			0.26749	0.345093	0.347108	0.428729
ATM	-0.555141	0.00307	1.02151	1.21e-14			-0.599362	0.132714	0.28059	0.525623
ATP1A2	-0.0030669	0.992	1.22601	1.54e-06	-0.416092	0.67	-0.457505	0.733386	-2.90962	0.118824
ATP1B2	-0.651534	0.000868	0.313731	0.000736			-1.08245	0.037079	-1.53743	0.0825833
ATP2B1			-1.50499	3.56e-20			-0.168015	0.675504	-0.00763819	0.991042
ATP2B4			1.21172	2.01e-09	0.603124	0.21	0.426407	0.411135	-0.41204	0.712413
ATP7A			-1.35443	1.12e-22			-0.584805	0.040076	-0.246	0.607821
ATP8A2			0.129694	0.188			-1.02969	0.104445	-1.4036	0.0352321
ATP8B1			-2.37628	1.75e-18			-1.36151	0.005739	-0.337557	0.706111
ATRN	0.525629	0.0943	-1.41371	9.95e-21			-0.663249	0.016629	0.262573	0.6239
ATRX	1.29492	1.75e-11	-1.14388	8.15e-15			-0.159402	0.686622	-0.229453	0.644304
ATXN3			-0.628173	1.85e-09			-1.77654	0.015629	-0.597703	0.269648
B2M	0.696658	0.00605	-1.76185	6.98e-21			-0.324981	0.07983	0.494251	0.490001
B3GNT5			-1.42968	2.74e-10			0.395045	0.530288	0.744271	0.308905
B4GALT6			0.220493	0.00583			-1.08624	0.021441	-0.245944	0.7234
BAD	1.11965	0.000504	-0.853397	1.37e-23			-0.493637	0.068053	-0.152413	0.700517
BAG3	1.48213	4.09e-06	0.326817	0.0252			0.133245	0.56832	-0.243144	0.764271
BBS4			-1.03004	1.44e-24			0.0699691	0.811869	-0.366782	0.457109
BCAS1			-3.39304	1.04e-17			-2.755	0.035957	-0.304221	0.898324
BCHE			1.46707	0.00164			0.661819	0.6412	-1.72605	0.206289
BCL2L11			0.482907	2.85e-18			0.633217	0.232653	1.19507	0.0180027
BHLHA15	-0.642964	0.0975	-0.517823	0.0142			-1.98835	0.031885	-0.200477	0.717115
BHLHE22			1.53418	4.73e-11			0.860267	0.262083	0.550512	0.615619
BHLHE40	0.525005	0.0134	1.99886	2.68e-25			0.888245	0.030299	0.80978	0.285157
BHLHE41			1.07054	2.86e-20	0.667586	0.0378	-0.971926	0.165827	0.607419	0.407524
BLOC1S6			1.17129	7.14e-21			0.23821	0.252006	0.13687	0.806529
BMP2			-2.32828	5.61e-24			-1.71842	0.003333	0.0135807	0.991911
BMP4			-1.36526	4.35e-17			0.162335	0.915794	-0.136703	0.889574
BMP5			-1.93328	1.98e-33			-1.70415	0.195441	-1.79438	0.0805441
BOK			1.31832	6.31e-14			0.491722	0.375065	0.263445	0.63175
BPNT1			-1.35979	1.79e-11	0.141491	0.492	-0.539822	0.09418	0.511842	0.411821
BPTF	0.115776	0.674	-1.2624	6.76e-26			0.200142	0.344735	0.779694	0.181281
BRINP2			0.153011	0.00675			-1.58999	0.030173	-0.202367	0.77775
BRSK1			1.44311	2.16e-32			-1.25116	0.076432	-0.37524	0.537612
BTBD2			1.41247	3.46e-32			-0.217878	0.665631	0.137339	0.768609
BTBD3			-1.15298	1.82e-12			-0.626525	0.047929	-0.490646	0.212155
BTD	-0.333992	0.143	-1.2325	2.15e-19			-1.09114	0.007762	-0.442118	0.418775
BTG2	0.801824	0.00562	1.51317	7.98e-18			-0.80287	0.037659	-1.28494	0.0772367
C1QA	0.462971	0.171	2.19057	1.06e-26			0.23031	0.584725	0.410337	0.476976
C3			3.28239	1.62e-20	1.75806	2.37e-05	1.08289	0.199458	0.805787	0.410551
C3orf70			1.0926	0.00082			0.418735	0.562016	-0.950759	0.399728
C5AR1			2.75066	4.24e-31			1.07061	0.106386	1.09431	0.243491
CALM1	2.4299	1.5e-09	0.95554	1.76e-11			0.390459	0.358188	-0.610433	0.393116
CALM3			1.24474	1.02e-17			-0.745239	0.067699	0.302591	0.503555
CAMK1			1.17519	4.98e-16	0.427035	0.159	0.63056	0.19204	-0.155848	0.739476
CAMK2B			-0.508785	2.94e-14			-1.48088	0.024841	-1.10584	0.143215
CAMK2G	0.604245	0.0127	1.00692	5.12e-14			0.611167	0.402656	-0.389028	0.610829
CAMSAP3	-0.372571	0.0615	-1.2271	3.41e-16			-0.765352	0.059043	0.58334	0.557185
CAPRIN1	0.771838	0.000477	1.52814	8.88e-36			0.525412	0.11919	0.593608	0.202464
CASP2			-1.56844	2.71e-15			-0.729415	0.147956	0.745601	0.234821
CASP3			-1.31865	3.44e-15			0.210889	0.66135	0.204892	0.723685
CBLN4			0.197129	0.000103			-1.33188	0.031112	-0.326104	0.573429
CCDC134			-1.80832	3.2e-36			-0.175433	0.595543	0.84247	0.168869
CCDC88A			1.1094	3.59e-15			0.660905	0.060368	0.641189	0.214885
CCL2			1.61717	2.62e-11			0.694488	0.272259	0.223126	0.85627
CD3E			1.48298	1.14e-18			-0.369709	0.311035	-1.19865	0.27585
CD9	0.344546	0.00636	0.701686	5.6e-15			-1.90547	0.014552	0.967418	0.14265
CDC42	-0.247462	0.124	1.65337	3.63e-34			0.429851	0.36786	0.427095	0.279884
CDH1			-1.75966	5.23e-05			-1.06019	0.065557	1.70548	0.398796
CDH11			2.56749	1.1e-23	1.73036	9.88e-08	1.81315	0.003291	1.50096	0.0625999
CDK16			1.14893	6.48e-16			0.226092	0.525076	0.764356	0.0996636
CDK5RAP1	1.0292	0.000155	0.00203755	0.982			0.223833	0.494272	0.32959	0.403281
CDKL5	-0.406746	0.084	-1.60094	2.22e-17			-0.259974	0.696067	0.294856	0.526216
CDKN2B			-1.37311	1.79e-05			-0.0203668	0.980585	0.798171	0.300957
CDON			1.39935	6.4e-06			-1.2547	0.272919	-0.614334	0.653517
CEBPB	1.21036	0.000117	1.34856	1.5e-19			1.17771	0.014552	0.762033	0.212774
CENPF			0.166197	0.0873			1.07864	0.030081	1.7621	0.0176188
CEP85L			-1.75833	2.4e-18			-0.931303	0.163273	-1.08552	0.0368568
CHRDL1			1.95779	4.93e-06			-0.420205	0.761633	0.172195	0.882435
CHRM2			0.454588	1.82e-06	-1.76028	0.000101	0.24358	0.886531	-1.03671	0.33367
CHRM3			1.32119	2.37e-07			-0.873297	0.336061	-1.35334	0.229229
CHRNA3	-0.451566	0.0121	1.81533	4.38e-09			1.86345	0.102905	-0.295854	0.911465
CHST8			0.147537	0.0283			-1.39854	0.143043	-1.23342	0.0244061
CITED2			2.17436	3.66e-26			-0.717576	0.081308	-0.482479	0.374582
CKB	-0.51632	0.359	-0.172382	0.629			-2.08833	0.076743	-1.87088	0.0125201
CLCF1			0.498811	9.77e-07	1.1298	0.000871	-0.145359	0.820063	0.715579	0.342354
CLDN1			1.49373	7.88e-10			2.66216	0.011238	3.65838	0.0084319
CLDN3			2.212	1.98e-05			1.80437	0.159721	4.12279	0.065578
CLMN			-1.74895	2.06e-22			-0.654351	0.105354	0.0903338	0.866564
CLP1			0.451048	1.02e-09			-1.39736	0.039252	0.417901	0.311066
CNTNAP1	1.16724	0.000322	1.09634	5.18e-09			0.298911	0.794463	0.0706283	0.925262
COL2A1			-0.936416	0.00241			-3.63256	0.008783	-1.59641	0.0910633
COL3A1	1.4982	8.01e-09	1.41186	2.08e-16			1.61144	0.005375	1.60273	0.0604338
COL4A1	3.18678	2.86e-14	2.56698	4.15e-23			1.52651	0.005469	1.25012	0.196748
COPS2	1.26138	7.43e-07	0.162033	0.119			0.132037	0.699074	-0.0520933	0.93101
CRABP2			0.944493	3.04e-08	2.50424	3.15e-09	0.714718	0.460428	1.92325	0.114571
CREB1	-0.250563	0.341	1.09033	1.74e-22			0.440886	0.069728	0.107819	0.803446
CRIM1			1.17901	1.03e-16			0.397462	0.210897	-0.717405	0.298394
CSPG4			0.483115	0.0231			1.63823	0.009363	-0.284116	0.820392
CTF1			1.12225	1.77e-18			-0.838742	0.244478	-0.59621	0.2699
CTHRC1			3.51622	2.6e-21	2.72612	2.04e-09	2.86714	0.003291	3.34284	0.0005334
CTNNB1			-2.31491	3.13e-22			0.438551	0.274254	0.370921	0.453479
CTNND2	0.321257	0.352	0.13499	0.00516	-1.06008	0.00135	-1.49286	0.00526	-1.8055	0.171131
CTTN	0.138102	0.581	-1.33686	7.63e-19			0.56272	0.464406	0.63446	0.254521
CUX1	0.135031	0.595	2.04061	3.37e-31			-0.458289	0.067288	-0.227433	0.740112
CXCL1			1.9285	1.46e-06			1.55698	0.151347	2.04821	0.334763
CXCR4			2.36762	1.73e-23	0.856117	0.0037	0.402292	0.501703	0.795831	0.409721
CYP1B1			3.14516	1.26e-14			-0.499168	0.41786	-0.239574	0.878221
DACT1			0.715978	0.00203			1.04637	0.033597	0.782191	0.345423
DBN1	0.934366	0.00548	1.1654	2.66e-15			0.348869	0.423957	-0.0779294	0.93101
DCLK1			1.71047	1.1e-06			-0.568898	0.429938	-0.96997	0.329796
DHFR	-0.166632	0.668	-1.58398	9.85e-15			0.650568	0.085748	0.644681	0.453979
DHX36	1.00685	6.24e-08	0.774381	1.41e-11			-0.345478	0.300413	0.245527	0.533543
DICER1			1.65261	4.72e-35			-0.151389	0.476654	-0.39484	0.58133
DIO3			0.334519	0.000111	1.24566	0.000629	-0.0485083	0.971067	1.63694	0.272795
DIP2A			-1.37494	3.38e-28			-1.04193	0.161968	-0.311417	0.598144
DLC1	1.816	2.32e-06	1.69806	8.65e-13	1.1034	0.000648	-0.348295	0.356985	0.382731	0.566288
DNAH11			0.430097	3.13e-12			-1.69567	0.041119	-0.439296	0.451545
DNER			-1.02526	0.00172			-3.3743	0.014684	-1.14806	0.3165
DNM3			-0.973995	1.91e-07			-1.29455	0.036743	-0.889516	0.203462
DOK4			-1.85597	2.52e-20			-0.775586	0.050328	0.361941	0.550927
DOK5			2.10211	7.46e-17			1.45605	0.020854	0.677843	0.445182
DPF3			0.301637	1.53e-08			-1.16447	0.039239	-0.978554	0.204463
DPYSL3			3.01938	4.17e-18			1.96771	0.00556	0.917712	0.488899
DTNB			-0.278485	6.06e-06			-1.03413	0.043516	0.276012	0.734158
DUOX2	-0.0466955	0.927	-2.05137	4e-05	-2.80203	0.0069	-2.31069	0.066783	-0.656454	0.799189
DUSP10			1.1098	5.71e-16			0.881618	0.013331	0.93467	0.123527
DVL2			0.50594	9.83e-12			1.01936	0.049705	0.2938	0.570171
E2F1			0.432422	2.26e-07			0.733575	0.445836	1.75562	0.0125555
ECT2	0.546616	0.208	1.00953	5.69e-08			1.4763	0.007801	1.90236	0.0195149
EFHD1			1.14928	6.75e-09			0.0144871	0.981919	-1.10482	0.133332
EGR3			2.14376	1.97e-14			-0.26141	0.725035	-0.0766547	0.964539
EHMT2			1.12544	4.4e-21			1.229	0.157136	0.720426	0.133234
ELL3			-1.1401	9.15e-07			-0.0810405	0.877898	-0.100527	0.901605
EML1			1.02307	0.000767			0.734924	0.137161	-0.593494	0.554398
ENC1			1.7464	6.03e-17			0.577816	0.159955	1.42135	0.0485563
EP300	-0.782363	0.000636	-1.75363	2.92e-23			0.524403	0.118533	0.402179	0.557725
EPB41L3			1.19405	9.64e-10			0.235809	0.629848	0.519184	0.357871
EPOR			0.699335	9.72e-12			-1.32691	0.037091	-0.393698	0.544153
ERBB3			-1.50069	7.59e-08			-0.425904	0.305643	0.845835	0.398003
ETV6	0.653193	0.0177	1.3971	3.78e-31			1.06639	0.099414	0.651445	0.191835
FA2H			-3.06737	4.22e-16			-2.26995	0.010406	0.0444957	0.984537
FAIM2			0.549937	6.46e-05			0.247209	0.671891	-1.19041	0.0402191
FANCD2			0.139901	0.00218	0.947553	0.00687	1.09021	0.013624	0.963904	0.225609
FARP2	-0.177203	0.458	1.2165	9.85e-23			-0.739258	0.089659	0.735817	0.222917
FAT3			0.526689	0.000358			-1.81865	0.032557	-2.05722	0.09363
FBXL17	0.376781	0.0991	-1.4213	1.73e-36			-0.790106	0.037298	-0.774953	0.36303
FBXW11	0.027154	0.94	1.62084	2.99e-30			-0.46185	0.072413	-0.405865	0.381053
FGF10			1.06226	4.07e-07			-0.816516	0.589255	-0.509727	0.645312
FGFR1	0.585496	0.127	1.60047	4.79e-13			0.541871	0.066217	-1.48755	0.0991009
FKBP8			1.67302	2.66e-34			-0.790259	0.319084	-0.306812	0.449503
FN1	2.63274	6.33e-08	3.08979	1.53e-21			2.53047	0.004053	1.61569	0.164723
FOLR1			0.475265	6.2e-05			-2.59365	0.009432	-0.429331	0.851154
FOS	1.32608	0.00601	1.79204	1.09e-12	-0.230275	0.682	-1.16151	0.081489	-0.317863	0.8294
FOXA1			-1.12975	1.57e-05			-1.33381	0.032426	-0.341333	0.792414
FOXA2			-2.22185	2.78e-14			-1.12645	0.19485	0.847697	0.642076
FOXC1			1.13688	1.83e-17			1.94196	0.021475	1.35413	0.0604345
FRY			-1.38095	9.67e-26	-0.305676	0.294	-0.87423	0.05779	-0.692053	0.23895
FRYL			1.05953	4.76e-22			-0.667645	0.085875	-0.13834	0.821046
FUT1			-0.987684	8.63e-08	-1.14755	0.00449	-0.678141	0.293529	0.781691	0.517266
FUT9			-0.920299	7.79e-23			-3.67247	0.050239	-1.97203	0.0426323
FZD2			0.892804	4.11e-21	1.12625	1.48e-06	1.27343	0.025302	0.824296	0.213763
FZD5			-1.78908	2.3e-16	-0.624819	0.0108	-0.43829	0.102454	-0.140182	0.728209
FZD7			1.0856	1.71e-06			1.00878	0.064439	0.0807241	0.94301
G6PD			1.01913	3.08e-14			-0.122807	0.803713	0.774653	0.204405
GABRB3			-1.10559	2.06e-05			-1.84931	0.065128	-0.88909	0.122618
GAL3ST1			-1.40896	4.44e-18	-0.914666	0.00524	-1.01973	0.174775	-0.105341	0.911465
GAS7			1.6657	1.55e-24			0.811927	0.082894	0.600865	0.420105
GDA			-1.53962	6.02e-10			-0.455672	0.633862	1.34934	0.415409
GDPD5			1.1019	4.06e-17			1.90755	0.063179	1.29434	0.12049
GFRA2	-0.241898	0.443	-0.0602975	0.47			-1.52683	0.0287	-1.58394	0.0383398
GHRL			-0.112553	0.0709			-4.66587	0.001828	-4.56355	0.0457521
GJA1			1.427	2.03e-11			0.932178	0.019676	0.445156	0.618488
GLDN			-3.30251	8.23e-33			-0.639949	0.083263	-0.789742	0.343156
GLI1	0.130957	0.599	0.571533	9.68e-08	1.50891	4.2e-05	-0.237888	0.843788	1.10094	0.264491
GLIS2			1.33053	1.59e-08			0.698623	0.110392	0.106903	0.824762
GLUD1			-1.29692	1.13e-24	0.0127614	0.912	-0.305858	0.204425	0.198029	0.601097
GNB4			1.29917	2.84e-22			0.960368	0.011049	0.830259	0.28287
GOLGA4	-0.338383	0.0647	-1.06702	1.33e-15			-0.344355	0.160577	-0.396775	0.379693
GPC1			0.881703	3.36e-08			1.20232	0.025567	0.595158	0.419162
GPER1			-0.436776	0.011			-2.00071	0.091965	-3.16337	0.0052275
GPM6B			0.595848	0.0711			-0.338562	0.724707	-2.37965	0.029716
GRHL2			-1.33029	2.08e-10			-0.257915	0.367012	0.708486	0.393219
GRIK1			0.219569	2.16e-06	-1.36634	0.000717	-0.798275	0.369862	-0.623783	0.263918
GRIN2D			1.45015	1.55e-11			-0.922283	0.110392	-0.499302	0.448743
GSTP1			-1.13466	6.83e-16			0.293037	0.562686	0.71252	0.100812
HAPLN1			-2.53548	3.48e-27			-2.32914	0.002223	-1.56774	0.272461
HAPLN4	0.464958	0.0714	-1.14466	5.22e-15			-3.34365	0.009368	-0.596068	0.344303
HECTD1	-0.210097	0.44	-1.17595	4.05e-20			-0.841378	0.009015	-0.523109	0.374729
HES1	-1.19776	0.000316	-2.14218	4.73e-25			0.553866	0.653074	0.281688	0.515436
HES4	0.0961823	0.897	1.41199	2.03e-15			1.04608	0.091616	0.765523	0.196763
HEYL	0.258758	0.17	2.1148	4.29e-15			1.10594	0.036615	2.04411	0.0166576
HHIP			-3.0737	1.24e-18			-2.86474	0.009417	-0.766767	0.497928
HIPK1			2.73228	1.71e-60			-1.06722	0.229727	-0.257088	0.59449
HIPK2	-0.460991	0.117	-1.20586	2.35e-18			-1.58643	0.005604	-0.398476	0.473267
HLX			0.557732	2.97e-05	1.22873	1.52e-07	0.585694	0.329721	0.742226	0.149427
HMGCS2			-0.453698	0.0254	-2.23426	0.0177	-2.02191	0.006122	-1.6827	0.447676
HNRNPD	0.216482	0.381	-1.50417	2.62e-24			-0.658822	0.054952	0.184134	0.623689
HOXA1	-0.0316348	0.895	-0.500386	0.0235			1.52516	0.023443	-0.228073	0.779741
HOXA3	0.483388	0.161	0.477666	2.26e-09			1.47995	0.003291	-0.363853	0.397524
HOXB3			0.496043	8.17e-10			1.16808	0.027187	-1.07566	0.211164
HOXC10			1.9081	1.07e-07			2.44214	0.02316	-0.849074	0.243733
HOXD1			0.381812	0.0328	1.1297	0.000122	-1.25862	0.204434	0.351161	0.612588
HPCAL4			0.195568	0.00912			-1.61134	0.027548	-0.296174	0.607657
HSP90AB1	1.35639	8.75e-05	1.53592	6.58e-18	0.423861	0.00512	0.897937	0.036772	0.592716	0.216178
HSPG2			1.41501	7.72e-12			0.955833	0.024356	0.409473	0.56246
ID1	-0.245367	0.53	-1.47109	3.27e-09			-1.19679	0.089674	-0.831177	0.373573
ID3			-1.1876	1.73e-14	0.0645816	0.797	-0.61091	0.308479	-0.642421	0.201718
IFNG			0.302409	0.187	1.35701	0.00133	0.421376	0.526225	1.16849	0.133646
IFNGR1	0.390591	0.0782	2.2363	1.12e-31			0.268691	0.259681	0.760215	0.112028
IFT172			-1.01713	1.06e-14			0.0565597	0.933361	0.27094	0.492511
IFT52	1.44605	1.03e-07	0.341733	0.000226			0.571986	0.081245	0.759121	0.193136
IGF2BP2			-1.73145	3.31e-12			-0.271756	0.801682	1.76906	0.0196163
IGF2BP3			2.06749	3.76e-06			4.63965	0.004394	3.65266	0.0257625
IGSF8	0.0102462	0.972	1.2773	4.37e-25	0.245305	0.175	-0.359209	0.361563	0.741619	0.12557
IL1B	1.09279	0.0335	-0.534954	0.101			-0.929408	0.297909	0.827302	0.653347
IL6	0.768928	0.00179	1.85326	1.52e-09			1.08436	0.281134	1.54886	0.366074
IL6ST			1.4727	9.26e-22			-0.299976	0.542877	-0.205084	0.731947
ILK	0.861022	0.000502	1.57822	2.81e-20	0.140725	0.701	0.361575	0.279622	0.0586382	0.944786
INHBA			4.6813	4.25e-25	4.00173	3.91e-10	4.56248	0.001621	3.8082	0.0005334
INHBB			1.15313	6.72e-09			0.831021	0.331306	1.23416	0.180262
INSM1			-2.65913	3.47e-09	-1.0155	0.205	-0.738347	0.558081	-0.73187	0.3834
IRX3			-1.80476	1.41e-15	-2.84842	3.86e-05	-2.33506	0.071372	-1.54867	0.143713
IRX4			0.095596	0.066	1.1054	0.0229	0.361063	0.677721	-0.319102	0.595676
IRX5			-0.830583	4.03e-06			-2.02107	0.038325	1.74589	0.210199
ITGA1			1.66219	4.99e-12			1.05502	0.046237	0.480107	0.543448
ITGA4			1.38281	1.65e-13			0.23961	0.559011	0.268658	0.765068
ITGA8			-0.552933	0.0713			-0.648439	0.106231	-2.44671	0.0439446
ITGAM	1.35086	1.8e-05	1.37579	2.4e-14	0.584267	0.00834	0.37433	0.312058	0.303469	0.618101
ITGB1	0.906837	0.00203	1.14362	1.7e-12	0.612104	0.0252	1.08409	0.002223	0.536824	0.358506
ITGB4	-0.348293	0.223	1.35019	1.25e-09			0.40221	0.342008	1.18887	0.0980639
ITPKA			-2.74452	3.7e-28			-1.87274	0.023757	-0.407366	0.808193
JAG2			1.03562	7.12e-16	1.29562	3.63e-10	0.367744	0.319306	1.23172	0.0946406
JAM3	1.06301	0.00547	1.9196	5.2e-14			0.307022	0.526646	-0.780692	0.464267
KCNA2			0.186289	0.00458			-1.42794	0.169558	-1.10886	0.0497757
KCNIP2			0.534628	9.36e-08			-1.51055	0.032431	-0.968137	0.0805441
KCNQ1			-0.598123	0.000791			-1.3593	0.013581	-0.356228	0.748166
KDM6A			-1.56575	1.34e-16			-1.0764	0.108431	0.189836	0.613724
KDM7A	0.0540812	0.82	-1.30738	3.89e-22			-0.86821	0.01641	0.0153582	0.976493
KIAA1107			-1.32224	1.3e-23			0.0995937	0.850618	0.464934	0.378903
KIF14			0.173563	0.458			1.23908	0.034404	0.522535	0.513762
KIT	-0.0789772	0.767	-0.257468	0.365	-1.27111	0.000313	-1.67675	0.023336	-1.22417	0.0575429
KLF15			0.228511	0.000106			-1.25635	0.072969	-2.32779	0.0084319
KLK6			1.21429	0.00101			1.45802	0.17943	1.18144	0.456691
KRAS			1.46749	2.92e-16			-0.95591	0.071983	0.33011	0.52381
LAMB1	1.88732	1.12e-09	0.449367	0.0121			0.996621	0.011609	0.784857	0.177673
LDLR	0.273623	0.359	-1.11421	2.36e-09			-1.60552	0.072596	-0.398067	0.47794
LEF1	0.316515	0.00327	1.57858	2.06e-12			1.19082	0.011563	1.54757	0.032743
LIAS			-1.22413	1.07e-19			-0.770673	0.013616	-0.586167	0.177673
LIF	-0.287826	0.258	1.43547	1.83e-12			0.775758	0.282513	2.29495	0.0238368
LMO4	-0.482274	0.0946	-2.61884	1.56e-38			-0.642589	0.104445	-0.517212	0.26288
LRP1			0.86707	1.03e-14	1.11276	3.1e-05	1.20249	0.111596	0.792127	0.237232
LRP4			-1.76007	3.11e-14			-0.322147	0.653987	-0.48473	0.523088
LRP8			0.973067	5.78e-06			1.74126	0.017415	1.95971	0.0060025
LRRK2			1.03151	7.32e-08			0.390813	0.514704	-0.15804	0.876645
LST1			1.11596	3.12e-15			0.398211	0.278046	0.994142	0.139015
LY6H			-0.525068	0.0173	-1.20659	0.0166	-0.294463	0.495652	-0.302574	0.76603
MAFB			2.09579	1.42e-28			0.508215	0.140128	0.532056	0.457195
MAL			-3.21816	1.42e-21			-4.10261	0.006128	-3.60814	0.0060025
MAL2			-1.89027	1.21e-06			-0.304318	0.508072	1.83891	0.33503
MAP1A			1.81015	1.76e-14			-1.02466	0.076765	-0.188493	0.876667
MAP1B	1.32416	0.0013	3.08351	3.39e-19			0.911386	0.123161	-0.884341	0.386006
MAP3K13	0.344406	0.28	-2.41972	2.17e-28			-0.71583	0.085511	0.495565	0.486367
MAP4	1.13099	3.71e-06	-1.54346	3.85e-34			0.474949	0.054779	-0.313516	0.627424
MAP4K4			0.871559	8.42e-09			1.35164	0.003109	0.981147	0.0898602
MARCKS			1.30358	2.18e-20			-0.183114	0.458892	0.361044	0.349253
MARK1			1.00957	1.87e-07			0.57716	0.549916	0.209715	0.873652
MARK2			-0.703283	2.49e-08			-1.66372	0.017214	0.376442	0.329923
MBNL1			1.92221	1.74e-27			0.298994	0.240212	-0.622411	0.444538
MCOLN3			-1.62762	6.74e-10	-1.37823	3.05e-06	-1.05059	0.197652	-0.939535	0.232329
MCPH1	-0.0587408	0.844	-1.20923	8.71e-23			-0.626278	0.034448	-0.410465	0.466204
MDK	0.673774	0.115	1.06493	2.03e-07	1.48134	1.33e-06	0.40062	0.408092	1.11834	0.0825833
MEF2A			-1.52094	4.77e-31			-0.334676	0.305519	-0.120834	0.825443
MEF2C			1.41459	3.07e-16			-0.312339	0.558462	-0.487637	0.374703
MEIS2			-1.43581	6.27e-09			0.144068	0.833207	-0.504094	0.558658
MET			1.28252	4.33e-25			0.485327	0.260636	1.56697	0.0314318
METTL14	0.159463	0.424	-1.18751	4.51e-28	0.0365326	0.801	-0.205528	0.445481	-0.018088	0.974311
MFSD8	-0.250668	0.245	-1.06325	1.24e-25			-0.572101	0.056874	-0.19072	0.625023
MIB1	-0.110707	0.691	-1.0409	2.27e-16			0.318633	0.210897	0.713023	0.212848
MICALL1			-1.28816	5.83e-15			-0.738852	0.069669	-0.846112	0.101557
MICALL2			-1.20565	6.06e-21			-0.478126	0.108902	0.327566	0.410384
MMP14			0.357341	0.000207			1.25767	0.021441	1.13947	0.0350964
MMP2			2.34249	3.07e-18			0.869305	0.058606	0.625399	0.346167
MOBP	0.303844	0.125	0.207258	4.28e-05	0.0659406	0.767	-1.11138	0.011523	-0.724364	0.263959
MST1R			-1.5651	5.15e-10			-0.453463	0.302715	0.768321	0.446562
MSX1			0.806095	1.23e-06	1.75821	4.61e-07	0.797386	0.026944	0.969041	0.30938
MTHFD1L			0.124511	0.00341			-0.55075	0.585213	1.46663	0.0196442
MTHFR			-1.07148	4.26e-25			-0.366055	0.142889	-0.411027	0.463314
MXRA8			1.67269	1.47e-14			0.479037	0.212565	0.901845	0.354575
MYC			1.20491	6.32e-15			0.49677	0.248867	0.791886	0.34083
MYLIP	0.737552	0.00219	1.00258	5.55e-18			0.406628	0.260558	-0.215297	0.778434
MYO6			-1.12779	4.66e-08			0.382048	0.435132	0.972043	0.0932806
MYOC			1.21098	3.53e-05			-1.86192	0.034803	-5.41387	0.0060025
MYRF	-0.283815	0.245	-0.843517	2.27e-24			-2.32436	0.003333	0.298696	0.866171
NAPA			1.87872	7.69e-54			-0.22178	0.426328	0.221906	0.673988
NAV1			2.19274	5.94e-31			1.00302	0.056787	0.858174	0.112779
NAV3			0.424478	2.94e-09	1.32438	0.00641	0.955946	0.289689	0.621653	0.589935
NCSTN	-1.07647	4.62e-07	0.465437	1.55e-09			-0.0341502	0.920752	0.479121	0.324936
NDE1			0.559809	3.97e-10			1.12525	0.005986	0.777002	0.103869
NDN	1.20959	0.00176	1.02022	1.25e-05	0.341803	0.415	0.517739	0.392166	-0.483453	0.551371
NDRG2			0.262788	3.12e-05			-1.01906	0.03843	-1.46911	0.0930757
NEGR1			1.02931	7.28e-06			-1.35901	0.363633	-0.824487	0.332091
NES			1.32763	8.12e-11	0.819299	0.000765	0.929245	0.17613	0.259142	0.606217
NEUROD1			-2.70199	1.5e-31			-1.46506	0.090315	-0.669311	0.536156
NFIA	0.460792	0.0211	2.62619	2.15e-24			-0.518537	0.228856	-0.773568	0.375952
NGEF			-1.60685	6.52e-13	-0.316826	0.508	-0.812489	0.068497	0.57746	0.590934
NIN			1.05465	1.34e-11			-0.3932	0.324927	-0.536875	0.364011
NKX2-2			-1.6716	1.04e-07			-3.03701	0.019902	-0.248681	0.738486
NKX6-2			-0.0401991	0.506			-2.25535	0.02803	-3.02894	0.326414
NME5			-0.898086	5.88e-07			-0.313752	0.825429	-1.59315	0.0275576
NMUR2			-1.25984	8.49e-07	-0.394499	0.181	-0.253419	0.748646	-0.0780568	0.926466
NPAS2			-1.48806	2.99e-21			-0.524051	0.118026	0.886296	0.237936
NPY			-0.625779	3.11e-05			-0.624791	0.549782	-2.64771	0.0209957
NR1D1			1.12282	1.25e-17			-0.439496	0.194382	0.165033	0.861736
NR2E3			-0.339873	4.24e-10			-1.03543	0.032431	-0.693741	0.281348
NR2F6			-1.2774	4.51e-16			-0.761225	0.03375	0.14645	0.783128
NR4A2	0.116868	0.735	2.24437	1.47e-15	-0.271952	0.56	-0.641974	0.387522	-0.623994	0.644633
NREP	1.50322	1.16e-05	1.82359	8.81e-17			1.10409	0.066273	0.843192	0.227141
NRG4			-1.05009	7.13e-12			-2.41355	0.035069	-1.54971	0.182013
NRSN2	-0.141791	0.547	1.02906	1.48e-16	0.36472	0.139	-0.705343	0.392485	-0.17556	0.700427
NRXN2	-0.139898	0.492	1.00729	2.34e-07			1.23314	0.32721	0.978316	0.424786
NTN4			-1.51013	1.58e-11			-1.64126	0.033094	-0.876643	0.135564
NTRK2			1.71988	1.15e-09			-0.984929	0.24469	-0.628186	0.270129
NTRK3	-0.613124	0.000631	0.396559	1.14e-07			-1.51375	0.021888	-1.17679	0.0733766
NUMB	0.26591	0.000449	-2.12703	5.45e-39			-0.334626	0.222798	0.166881	0.638604
OGDH			1.20846	2.79e-17			-0.209106	0.582562	0.29521	0.595058
OLFM1	1.01876	1.34e-05	0.274221	2.42e-06			-0.597338	0.348441	-0.895655	0.30942
ONECUT2	-0.453097	0.0363	0.717367	0.0213			1.32084	0.354785	4.33157	0.0075733
OPCML			0.248429	6.29e-05			-2.12032	0.021606	-1.04863	0.0881328
OVOL2			-2.33329	6.53e-18	-0.871769	0.452	-0.881188	0.06025	0.898029	0.548002
OXTR			0.749294	6.06e-05			0.303874	0.526566	2.1186	0.0084319
PAFAH1B3	0.52346	0.089	0.0292866	0.856			0.630535	0.135044	1.4926	0.0093158
PAK1	-0.326612	0.173	-0.901	1.15e-19			-1.02804	0.005574	0.39057	0.48048
PAK2			1.20262	9.4e-19			1.10346	0.008682	0.488723	0.335224
PALM			1.00965	2.91e-09			-0.627951	0.400757	-0.377	0.656512
PARD6B			-1.85575	6.2e-09			-0.274721	0.656507	0.88331	0.314171
PAX8			0.546576	3.94e-08			-2.05174	0.009183	0.734488	0.432712
PCDHB14			0.279497	0.201	1.06684	0.00117	1.05285	0.070365	0.365406	0.687922
PCDHB16			1.10359	3.57e-08			1.3869	0.107557	0.551447	0.659473
PCDHB9			0.256954	2.94e-08			1.17505	0.035244	0.777402	0.491196
PCLO			-1.80401	4.83e-11			-0.642188	0.354978	-0.719902	0.301071
PCSK1			-1.39338	0.0013			-0.908022	0.504965	-0.677491	0.663743
PCSK2			-1.81186	2.73e-27			-1.13123	0.363092	-0.957375	0.286263
PEX13	0.883335	0.000499	-2.17917	3.1e-33			0.553521	0.232718	0.43086	0.373309
PEX7			-1.34288	3.5e-15			-0.728723	0.095303	-0.185846	0.661945
PFKFB3			0.913784	6.09e-08			0.406309	0.294784	1.75269	0.032743
PFN1	-0.264336	0.249	1.06896	8.06e-29			0.709563	0.029031	0.272791	0.506205
PHACTR1			1.04286	1.1e-13			-0.749037	0.343536	0.74824	0.302299
PHACTR4	-0.0002876	0.999	-1.55298	4.23e-25			-0.293276	0.261174	0.375737	0.40976
PICALM			1.82676	1.71e-35			0.50532	0.027516	0.471983	0.323109
PLEC	0.0755743	0.827	2.7205	9.78e-37			0.753374	0.217293	0.58372	0.157758
PLLP			-2.58541	1.92e-14			-2.47079	0.004249	-0.410941	0.7609
PLOD3	0.893262	0.000867	0.829935	1.37e-08			0.399794	0.197665	1.11365	0.0093158
PLP1			0.497959	0.163			-1.21057	0.25392	-2.95335	0.0094448
PLPPR4			1.36304	1e-06			1.76054	0.027548	1.1075	0.234958
PLS1			-1.85293	8.32e-07			-0.580875	0.283833	1.25516	0.309654
PLXDC1	0.521007	0.078	1.21657	3.23e-10			0.928526	0.027361	1.25325	0.0800659
PMP22	1.41417	0.000117	1.12766	6.8e-11	0.491892	0.183	0.698152	0.136587	-0.615636	0.335052
PPARG	-0.620235	1.13e-05	-1.73718	4.79e-13			-1.34038	0.050558	0.0770675	0.942786
PPP1R9A			-1.16389	0.00048			-0.256892	0.640115	-1.18581	0.264919
PPP1R9B	0.707501	0.005	1.5478	1.46e-29			-0.617128	0.44721	0.326086	0.410326
PQBP1	1.33933	6.7e-05	-0.454625	1.78e-11			-0.675508	0.041084	0.193068	0.606141
PRDM1	0.593047	0.0422	1.19156	3.51e-23			-0.60886	0.140062	0.353563	0.770373
PRKACB			-0.889051	1.11e-08			-1.24412	0.05779	-1.05994	0.0387057
PRKCH	1.01455	0.00155	1.09686	1.63e-18			0.283891	0.411156	-0.342895	0.567655
PRKCI			-1.50112	1.11e-14			-0.224138	0.641462	0.591585	0.437165
PRKDC	1.091	0.000142	0.299036	9.67e-06			0.829579	0.004834	0.560533	0.23116
PROM1			-1.36726	0.00257			0.0529736	0.971106	0.945952	0.341745
PROX1			1.92407	1.93e-10			0.631656	0.471193	0.0869458	0.952547
PRRX1			3.31347	1.96e-23			2.11264	0.007315	1.30926	0.143216
PTBP2			1.05974	1.35e-08			0.408141	0.24993	-0.242226	0.765475
PTCHD1			1.12198	0.000134			-0.418734	0.606403	-1.64493	0.25015
PTPN11			1.23709	2.83e-25	0.170693	0.514	0.655159	0.070665	-0.481036	0.498849
PTPRF	0.202584	0.019	-2.05104	6.46e-25			-0.231741	0.548366	0.55005	0.382491
PTPRG			1.67973	2.87e-22			0.997915	0.019335	0.887322	0.136777
PTPRS			2.16155	1.42e-15			-0.741394	0.10927	-0.718962	0.21699
PTPRZ1			-2.17415	5.24e-11			-2.90783	0.065148	-1.92464	0.0176188
PTS	-0.048951	0.838	-1.04936	2.94e-18	-0.184205	0.0829	-0.20259	0.490279	0.42541	0.340676
PURA	-0.656083	0.000492	-1.79522	7.72e-41			-0.397824	0.093453	-0.22265	0.610022
RAB11A	-0.357577	0.0572	-1.3692	2.68e-21			-0.830483	0.027087	0.159893	0.763785
RAB29			1.08433	1.19e-12			0.331197	0.31298	0.113508	0.872933
RAPGEF2	0.175064	0.323	1.33992	4.2e-22	-0.041758	0.79	-0.362964	0.114419	-0.113295	0.774961
RAPH1			-1.02094	1.11e-12			-0.50299	0.436005	0.862976	0.194067
RARG			1.10667	1.13e-26			-0.765926	0.278749	0.384591	0.489757
RB1			1.25673	1.09e-24			0.308467	0.151593	0.677193	0.0935175
RBPJ	1.2767	1.02e-09	0.419103	3.08e-07			-0.380939	0.352215	-0.54846	0.396187
RDH13	-0.65184	0.00169	-2.14671	3.09e-21			-0.786834	0.016185	0.280159	0.502615
RGMA	1.53946	0.00234	2.34644	1.8e-10			-1.61005	0.015481	-1.01941	0.529929
RGS2	1.67067	7.76e-05	1.08215	9.19e-06	-0.0117001	0.984	-0.207094	0.669127	-0.300109	0.670293
RGS4			1.32312	3.03e-08			2.38382	0.017342	-0.746425	0.568745
RGS7			-1.69968	2.42e-10			-1.99721	0.130041	-0.501685	0.44074
RIDA	0.424478	0.129	-1.04756	9.96e-12			-0.381453	0.220916	0.00229084	0.996122
RND1			-1.09002	5.69e-10			-0.247854	0.807199	0.158742	0.913421
RNF6			1.02078	5.03e-12			1.25223	0.343574	0.463228	0.29572
RPS6KA6			-1.65192	1.77e-28	-1.45194	4.81e-06	-1.77681	0.006422	-0.492344	0.344043
RSPO2			0.432477	0.0176			-0.21576	0.88643	-2.59512	0.0327756
RUFY3			1.48927	4.68e-22			-0.32732	0.383523	-0.304913	0.62965
RUNX1	-0.699991	0.00817							2.06418	0.0233568
S100A6	0.220135	0.461	-0.665949	5.89e-07			0.423928	0.604161	1.01469	0.029716
S100A8			3.51086	7.2e-21			0.284266	0.787714	0.651694	0.641619
S100A9	2.40684	2.87e-05	2.3294	7.28e-13			0.686086	0.355833	0.684209	0.518966
S1PR1			1.06178	5.29e-11			-0.10871	0.851264	0.0569409	0.93846
SALL1			-2.27303	8.66e-40			-1.5435	0.062536	-0.825504	0.255244
SALL4			1.18279	6.57e-07	3.1359	1.4e-07	3.42276	0.003394	4.20351	0.0005334
SBF2			1.09876	1.25e-24			-0.492327	0.651011	-0.213785	0.759696
SCIN			-1.00867	4.98e-32			-1.41338	0.019374	-1.24766	0.351878
SCRG1			3.50883	2.03e-12			1.32511	0.190417	-0.250945	0.908586
SCYL2			2.14332	7.73e-33			-0.375499	0.23092	0.169578	0.657865
SCYL3			-1.96232	2.27e-25			-0.285624	0.25377	0.29214	0.465876
SDC2	1.30501	1.27e-05	1.33561	2.02e-14			0.806611	0.097128	0.550211	0.388392
SEC16A			-1.00972	4.93e-21			-0.153909	0.63164	0.322306	0.554966
SERPINE2			1.1351	9.41e-06			1.37634	0.021988	1.22794	0.0723332
SERPINF1			2.32371	2.14e-17	1.34576	0.000306	1.1337	0.032179	0.509992	0.482596
SETD2			-1.17833	1.74e-26			-0.105499	0.666096	-0.150813	0.76148
SEZ6L2			0.403953	1.51e-07	-0.749264	0.257	-1.05249	0.031853	1.13642	0.286092
SFRP1			2.81891	2.65e-10	0.137595	0.845	-1.31451	0.208275	-2.25943	0.173929
SFRP2			5.87694	6.29e-25			1.76816	0.093015	0.904553	0.539183
SGK1	0.852471	0.0198	0.347455	0.066			-1.43105	0.019216	-0.195351	0.851088
SH3GL2			-0.927728	5.33e-05			-3.72768	0.011471	-1.99594	0.0510994
SH3RF1			-1.6268	5.04e-16			-0.446716	0.200494	-0.105869	0.832082
SHANK2	0.0223285	0.922	-1.03831	2.22e-10			-1.37692	0.052812	0.564793	0.398045
SHROOM3			-2.0487	2.59e-14			-1.12434	0.025549	0.0456969	0.96623
SHROOM4			0.226712	0.00154			2.02255	0.029888	-0.480526	0.443832
SHTN1	-0.0788145	0.767	-1.36962	3.26e-15			-0.162515	0.672948	0.543557	0.283608
SKIL	0.349903	0.43	1.03855	1.51e-10			0.485413	0.157853	1.46275	0.0947679
SLC1A2			-0.921165	2.12e-05			-3.42802	0.031105	-1.48673	0.368857
SLC1A3			1.75636	3.07e-16			1.50392	0.090223	1.49356	0.0732684
SLC25A46	-0.105898	0.706	-1.25932	1.92e-21	-0.168772	0.12	-0.853983	0.009614	-0.274454	0.479385
SLC44A4			-1.64651	2.21e-05			-1.50045	0.073624	0.681788	0.701882
SLC8A1			1.22064	1.98e-10			1.29786	0.034012	0.578187	0.387885
SLITRK6			-1.52899	7.04e-16			-1.35837	0.240199	-0.567034	0.686607
SMARCA4	1.07337	8.32e-08	-0.413545	5.97e-05			0.383072	0.113907	1.15504	0.0327756
SMARCB1			1.03483	1.6e-26			-0.500048	0.63716	0.177606	0.752669
SMARCC1			-1.64945	5.87e-35			0.374545	0.112332	0.289412	0.556136
SMARCD1			1.29256	1.28e-33			-0.446304	0.097872	0.344591	0.361406
SOD2	2.32336	3.26e-06	0.51617	0.00891	0.947133	0.000401	0.159878	0.624992	2.34884	0.047332
SORL1			-1.30495	6.02e-14			-0.183525	0.715211	0.676819	0.23895
SOX17			1.14163	2.7e-09			0.919791	0.06624	-0.61588	0.401662
SOX2			-2.67033	7.56e-16			-2.65187	0.092232	-0.445739	0.674244
SOX4	0.651128	0.0236	0.393291	5.53e-09			0.843496	0.2276	1.31442	0.029716
SOX9			-0.787364	0.00762			0.30335	0.3854	2.11787	0.0253897
SPAST	1.14017	5.81e-05	-0.731074	2.52e-09			0.404521	0.07296	0.67414	0.185129
SPATA5			-2.71896	1.67e-26			-0.339688	0.190417	-0.181116	0.820392
SPHK1			1.54514	1.07e-16			1.98008	0.006662	2.61352	0.0047433
SPINK5			-2.17739	7.27e-09			-0.581796	0.500615	-0.245459	0.881596
SPOCK1			3.10941	1.79e-15			2.44573	0.021363	1.67898	0.305706
SPP1			4.05506	3.21e-14			3.38937	0.008638	3.85944	0.0184842
SRGAP2			1.73924	4.52e-27			0.506227	0.062436	0.695552	0.154811
SS18L1	0.678507	0.00116	-0.679119	1.49e-06			0.114783	0.791807	1.30613	0.0152014
SSTR1			-4.02461	1.23e-18			-3.58786	0.0032	-2.49387	0.156634
STIL			0.0964043	0.706			1.2732	0.045505	0.257827	0.647094
STK3			0.389591	3.12e-08			1.05941	0.009171	0.665201	0.261842
STK4			-1.97415	6.67e-24			0.357524	0.225811	0.338634	0.460074
STRN			-1.00081	7.34e-18			-0.421391	0.17172	-0.239021	0.63316
SUDS3			-1.60099	7.52e-36			-0.0515684	0.885301	0.101729	0.823
SULF1			3.5008	3.78e-21			3.52571	0.001828	2.64964	0.0257538
SULF2			1.5128	7.53e-15			1.38997	0.011049	1.06271	0.179466
SUN1			-1.31722	4.63e-19	0.09931	0.588	-0.408207	0.067033	0.164497	0.724932
SUZ12			1.08695	4.55e-12	0.154536	0.17	0.170722	0.538082	0.38256	0.417617
SYNE2			2.03878	2.74e-25			-1.80671	0.141824	0.484763	0.433622
SYT4			-1.49232	5.59e-13			-1.11806	0.130785	-1.90492	0.0404341
TACC1			1.1817	5.81e-12			0.811458	0.039135	-0.340682	0.653635
TACC3	-0.192303	0.547	0.447458	0.00578			1.39804	0.024967	1.10025	0.182013
TAOK1	0.938842	1.36e-05	1.55074	1.43e-34			0.43602	0.042117	0.7738	0.150143
TAOK2			1.05361	1.54e-17			-0.254277	0.499054	0.292844	0.504529
TAOK3	1.55642	4.48e-12	-0.58105	4.66e-21			-0.599881	0.029209	0.0865423	0.862035
TBC1D32			-1.3848	7.77e-16			0.0916353	0.870779	-0.302985	0.690124
TBX3	0.137579	0.744	-1.25677	3.02e-08	0.281351	0.384	-0.819437	0.313816	0.363728	0.718497
TCF3	1.15574	3.06e-05	0.359274	4.6e-07			0.420564	0.156444	0.827483	0.12049
TCF4			1.92249	2.01e-21			0.697245	0.065212	0.773987	0.226074
TEAD2			1.05328	3.86e-12	0.275364	0.214	-0.636417	0.391171	-0.193718	0.784697
TGFB1			3.29355	6.43e-42			0.938095	0.036018	0.812773	0.126739
TGFBR1			1.28654	1.08e-19			0.753907	0.01807	0.208346	0.745537
TGFBR2			1.64393	1.98e-24			-0.0943149	0.813657	-0.18127	0.689867
TGM2	0.413118	0.0131	1.65486	4.91e-19			1.09724	0.03181	2.74156	0.02685
THRB			-2.54647	2.76e-23			1.09738	0.271365	-0.360522	0.568745
THY1	2.69325	7.13e-09	2.854	9.04e-27			2.09049	0.003285	1.3866	0.009975
TIMM8A	1.13125	0.000235	-0.239709	1.37e-06			0.47298	0.130123	0.833395	0.0947321
TLR4			1.45584	3.28e-21			0.662707	0.055146	0.628509	0.19195
TMEM41B	-0.2106	0.369	-1.03661	5.16e-16			-0.195916	0.410839	0.433428	0.421746
TMOD2			0.205254	0.000392			1.63359	0.049974	0.153236	0.808963
TNC			2.00251	4.04e-10			1.65819	0.022244	-1.01902	0.263918
TNFRSF21	0.167178	0.563	-1.20487	4.91e-12			-0.269742	0.594821	0.171276	0.762746
TNIK			-1.37682	1.36e-11			-0.280761	0.618715	0.687444	0.219461
TOX			-0.455062	0.000576			-1.11398	0.097599	-1.81912	0.0477186
TP53	-0.258511	0.159	1.85124	1.49e-19			-0.253764	0.508372	0.751549	0.241295
TPP1			1.61839	1.23e-38			0.627265	0.335122	0.478815	0.315503
TPPP			-1.06438	2.75e-07			-1.42526	0.131735	-0.244668	0.736486
TRAK1	-0.113988	0.76	-1.49722	1.87e-23	-0.24859	0.0904	-0.518057	0.136677	-0.125013	0.758122
TRAK2			1.12033	2.04e-18			0.523096	0.094181	0.13244	0.836383
TREM2			1.08101	2.86e-10			1.73139	0.039397	3.51806	2.38e-05
TRIP11	-0.568696	0.00331	-1.30024	8.28e-24	-0.555042	1.32e-06	-0.853065	0.037738	-0.0998289	0.776204
TRNP1			-2.23075	2.59e-10			-1.23201	0.227061	-0.511831	0.62915
TSHR			-0.0363228	0.404			-2.12106	0.038831	-0.317369	0.598144
TSPAN2			1.18459	4.49e-05			0.826319	0.101235	-1.23547	0.288511
TSPO	-0.423256	0.0758	-1.28489	2.15e-17			-0.294316	0.299415	0.233929	0.677488
TUBB2A			-1.43224	1.41e-12			0.169108	0.794939	-0.356279	0.547337
TWIST1			2.25327	6.43e-16			0.883737	0.356626	-0.466458	0.52381
TWSG1			1.44373	9.55e-17			0.909709	0.022888	0.34486	0.653797
TYROBP	1.48036	5.56e-06	1.52105	2.84e-16			0.960448	0.028689	1.0608	0.115659
UCHL1			2.03207	9.43e-13	1.36375	0.013	1.84493	0.057047	-0.636804	0.543448
UFL1			-1.04914	4.65e-16			-0.110846	0.654916	0.046509	0.913833
UGCG	-1.37549	5.26e-09	1.00202	8.83e-14			-0.924905	0.035108	-0.0336348	0.959791
UGDH			-1.66016	9.51e-21			-0.56156	0.112205	-0.0324562	0.962578
UGP2	1.65517	2.81e-07	-0.996953	9.28e-14			-0.221893	0.379989	-0.151498	0.734854
UGT8			-2.54355	1.49e-10			-0.635446	0.45106	0.0519758	0.969442
UHMK1			1.74562	5.02e-26			0.108588	0.675064	0.625057	0.11997
ULK1	1.04475	3.82e-05	0.0760646	0.498			-0.420076	0.503405	-0.253619	0.557848
USH1C			-1.23723	5.04e-06	0.227959	0.677	-0.488523	0.460999	1.31701	0.292491
USP9X			1.65362	5.54e-20			1.10602	0.103667	0.279227	0.446227
UTP11	1.34821	2.04e-07	0.294601	6.8e-10			0.293842	0.182589	0.224903	0.565619
VCAN			2.44352	8.92e-18	1.62454	3.65e-08	1.77728	0.003529	1.54479	0.0296344
VCL	0.551993	0.00873	1.21547	2.12e-05			0.559253	0.104778	0.385534	0.66259
VEGFC			2.05947	2.04e-20			1.31005	0.011513	0.874645	0.210458
VIM	2.13858	1.4e-12	1.40577	1.04e-19			0.496956	0.05995	0.206111	0.705098
VIT			0.435916	0.00136			-0.399119	0.474045	-2.85038	0.0322526
VPS13A			-1.29352	6.36e-24			-0.848854	0.035069	-0.289437	0.574654
VPS35			-1.34658	4.36e-46			-0.351604	0.144757	0.0747127	0.842122
WASF1	0.481285	0.00755	1.65071	3.34e-11			1.73218	0.006999	-0.0911635	0.933837
WNK1			1.21591	4.95e-25			0.358172	0.098695	-0.232251	0.677488
WNT2			1.36049	5e-11			2.90453	0.024111	1.20093	0.184686
WNT6			-0.18618	0.00159	-1.48504	1.97e-06	-0.500412	0.114815	-1.4016	0.0046654
XK			-2.53828	8.19e-16			-2.10978	0.032179	-1.29866	0.0328735
XRN2			1.03903	1.04e-20			0.936718	0.039079	0.508111	0.30935
YWHAE			2.84063	2.06e-40			0.140379	0.697465	0.455329	0.323237
YWHAH	0.512559	0.141	-1.78344	1.42e-41	0.241361	0.0889	1.50628	0.132069	0.161867	0.754914
ZBTB16			1.53796	1.25e-06	-0.963232	0.0758	-1.37289	0.093229	-1.89442	0.0923356
ZDHHC17	0.946458	4e-05	1.22397	6.2e-26			1.28344	0.104063	0.339416	0.520964
ZEB2			0.514536	2.1e-11	0.590647	0.0202	-1.70582	0.042542	0.552262	0.353082
ZFHX3			1.6556	2.01e-20			-1.30972	0.190259	0.224867	0.756167
ZFP36L1	0.810232	0.00228	1.11093	3.36e-09			0.683579	0.116747	-0.468934	0.419515
ZNF148			1.36571	2.42e-27			0.130465	0.487395	-0.237233	0.572365
ZNF423			1.769	1.64e-08			1.19307	0.103223	-0.176417	0.891269
ZNF521			1.10668	4.49e-07			0.544404	0.273507	0.091054	0.922636
AIF1			1.21757	2.87e-17			0.747208	0.158071
BICDL1			-2.61218	1.33e-34			-0.685641	0.088227
CYFIP2	0.468467	0.0989	0.225079	0.254			-1.38822	0.026497
IGSF9B			0.375193	3.65e-05			1.26722	0.042643
INSC			-2.06121	1.08e-20			-1.1615	0.031882
MARVELD1			0.767008	1.42e-05	1.00164	0.00639	1.31841	0.00656
NRK			1.93454	6.12e-07			2.20606	0.060965
PENK			1.52762	0.000434			1.79046	0.150842
RASSF10			-2.12742	1.85e-16			-1.24581	0.118337
SHANK3			2.06626	4.96e-16			0.396884	0.403859
ADD2	1.27317	5.97e-08					-0.234896	0.79284	-0.487576	0.213052
AKT3			1.61949	5.54e-14			0.475757	0.449005	-0.220708	0.287553
ATN1			1.03591	2.47e-22	0.173748	0.333	-0.12191	0.846271	-0.157863	0.32087
AVPR1A			1.26443	1.55e-07			0.392391	0.545561	-0.376633	0.351897
AXL			1.10433	5.84e-10			0.104071	0.932183	0.1247	0.881461
BMPR1B			1.19302	2.97e-06			0.192863	0.866472	-1.38752	0.378487
CAMK1D	0.277317	0.212	1.31763	2.6e-14	0.573837	0.0382	0.59839	0.181073	-0.0696516	0.460875
CCDC85C	-0.0866024	0.722	-1.28254	3.68e-19			-0.286657	0.359662	-0.545824	0.603964
CDK6			1.14365	2.79e-07			0.466815	0.27633	0.365503	0.666164
CNR1			1.31025	3.27e-05			0.715624	0.487874	-1.32134	0.670543
CTNNA1	0.569349	0.00302	1.27394	1.28e-13			-0.248803	0.257198	0.114855	0.791103
EPHA7	0.594791	0.00997	1.13321	0.000633			-0.344583	0.748919	-0.778193	0.793997
FEZ1			1.70926	4.27e-12			0.530251	0.268398	-0.531681	0.816426
FOXP2			1.63625	7.28e-06	-0.35383	0.641	0.719693	0.474695	-0.519914	0.93928
ID4	-0.652239	0.191	-1.13613	0.000178			-0.989121	0.057167	-0.578512	0.389085
IGF1R	-0.317271	0.418	1.11677	9.25e-11			-1.20218	0.097128	-0.482418	0.377693
LAMA3	-0.744553	0.0711	-1.56926	1.05e-07			-1.03621	0.054822	1.23854	0.224523
LSAMP			1.31591	2.18e-07			-1.67515	0.110936	0.476198	0.452937
MAPK1	1.52907	1.79e-06	1.05889	3.06e-28			-0.162188	0.863243	0.225796	0.616061
NDUFV2	1.20663	0.000112			-0.278343	0.0682	-0.368333	0.40816	0.0374532	0.949103
NFASC			1.36329	7.36e-05			0.739091	0.476374	0.043302	0.96986
PALLD	0.936901	0.00208	1.1286	9.48e-07			-0.241889	0.61011	-0.280823	0.81161
PTCH1	0.985081	0.0118	-1.11731	9.07e-07			-0.467472	0.341471	-0.488403	0.504953
RAP1A	1.98879	3.13e-09					-0.353093	0.783854	-0.44938	0.421882
SEMA6A			1.28188	5.36e-05			0.478434	0.698184	-0.493683	0.487134
SRD5A1			-1.24366	2.64e-07			0.201642	0.691666	0.588432	0.0684
ST14			-1.06394	2.26e-05			0.821655	0.431964	1.55424	0.021
STX3			-1.2899	6.93e-13	-0.0836095	0.816	-0.402765	0.319412	0.54989	0.11
ZEB1			1.83088	3.46e-09			0.992809	0.05415	-0.0472848	0.929
