# Supplementary material for: Dysregulation of core neurodevelopmental pathways—a common feature of cancers with perineural invasion
Source: Front Genet. 2023 Aug 31;14:1181775. doi: 10.3389/fgene.2023.1181775 (PMC10501147; doi:10.3389/fgene.2023.1181775)
Supplement: Supplementary file 12 [file Table7.XLSX]

## Sheet: Description
Supplementary Table 7: Gene expression profile characteristics of datasets which distinguish patients with or without PNI.
Microarray (GEO) datasets available of cancers with available PNI status.
Column A	cancer type
Column B	dataset reference name
Column C	number of tumor with PNI and no-PNI sample
Column D	microarray platform used
Column E	year and author of reported dataset
Abbreviation	GEO, Gene Expression Omnibus database; HNSCC, head and neck squamous cell carcinoma; PDAC, pancreatic ductal adenocarcinoma; PNI, perineural invasion

## Sheet: Sheet1
Supplementary Table 7: Gene expression profile characteristics of datasets which distinguish patients with or without PNI.
Cancer type	Dataset	PNI-tumor/No-PNI-tumor	Platform	Author, Year
head and neck squamous cell carcinoma	GSE86544	15/9	GPL10558	(Warren et al., 2016)
Pancreatic ductal adenocarcinoma	GSE102238	28/22	GPL19072	(Yang et al., 2020)
