# Supplementary material for: Dysregulation of core neurodevelopmental pathways—a common feature of cancers with perineural invasion
Source: Front Genet. 2023 Aug 31;14:1181775. doi: 10.3389/fgene.2023.1181775 (PMC10501147; doi:10.3389/fgene.2023.1181775)
Supplement: Supplementary file 13 [file Table8.XLSX]

## Sheet: Description
Supplementary Table 8. Differentially expressed genes in HNSCC dataset GSE86544 comparing samples with or without PNI.
List of DEGs defined as genes with |logFC|>1 and adj. p-val <0.05 when comparing tumors with PNI with tumors without PNI.
Column A	gene symbol
Column B	log2FC
Column C	adj. P-val
Abbreviations	HNSCC, head and neck squamous cell carcinoma, FC, fold change; adj. p-val, adjusted p-value.

## Sheet: Sheet1
Supplementary Table 8. Differentially expressed genes in HNSCC dataset GSE86544 comparing samples with or without PNI.
Gene.symbol	log2FC	adj.P.Val
VTRNA1-1	1.77526	0.00021
SNORD68	1.04885	0.00021
AKR1B15	-3.8742	0.00021
DENND2C	-2.03249	0.00021
SNORD96A	1.62351	0.00021
CLPTM1L	-3.68149	0.00021
SNORA11	1.38223	0.00021
MAX	1.06312	0.00021
KHDC1L	-2.78159	0.000221
SCARNA5	1.78104	0.000221
SNORD34	1.27853	0.000221
DDX39B	1.11199	0.000221
SNORD22	1.65966	0.000221
PTDSS1	-1.36923	0.000221
CHAC1	-2.88014	0.000221
STAG3	1.66681	0.000221
HMMR	-2.3895	0.000221
NVL	-1.36868	0.000225
MIR320B2	1.12157	0.000225
SNORD113-2	2.04739	0.000225
ATXN3	1.08793	0.000225
PWP1	-1.37478	0.000225
PPP1R12B	1.53721	0.000225
CAP1	-1.06137	0.000225
SNORD73A	1.18378	0.000225
KAT5	1.4066	0.000262
DHTKD1	-2.10446	0.000272
KCNMB4	1.27412	0.000301
DUSP11	-1.73262	0.000301
MAP2K3	1.5985	0.000301
SNORD9	2.08942	0.000301
DPYD	1.94172	0.000301
SLC16A1	-1.6687	0.000301
MAFF	1.6909	0.000301
SCARNA11	1.59253	0.000301
ATF4	1.36183	0.000301
CRIM1	1.17522	0.000301
OLFM2	-2.36938	0.000301
SORBS1	1.66683	0.000301
SNORD103A	1.31127	0.000306
DAB2	1.06787	0.000323
COMMD5	-1.05487	0.000323
LAMTOR5	-1.43432	0.000326
SYTL4	1.51037	0.000349
KDF1	-2.3545	0.000349
RNF166	-1.82528	0.000349
SNORA7A	1.85597	0.000366
TMEM260	1.15549	0.000366
NFYC	-1.10578	0.000366
PEAR1	1.7227	0.000366
STIP1	-1.51798	0.000366
ING3	1.56124	0.000366
VPS28	-1.52921	0.000366
SAP130	-1.52392	0.000368
ZNF708	1.14643	0.000373
AGO4	1.29411	0.000375
SKP1	1.2793	0.000375
BOC	1.38463	0.000389
SNORA11D	1.44298	0.000407
CDC42EP5	1.70115	0.000407
GAB2	1.36684	0.000407
TCF12	1.00251	0.000407
SNORA27	1.31054	0.000407
SNORD76	1.70912	0.000407
RNPS1	-1.29039	0.000407
ZC2HC1C	1.13506	0.000407
SNORA77	1.32787	0.000407
SFT2D1	-2.0165	0.000407
PTPN12	1.01653	0.000407
MAP2K1	-1.10362	0.000407
BUD31	-1.62909	0.000407
ID2	-1.10697	0.000407
SNORA72	1.54942	0.000407
COPE	1.97449	0.000425
GCC2	1.01845	0.000427
H3F3AP4	-1.75984	0.000439
SNORA14B	1.23139	0.000442
SCARNA7	1.03611	0.000444
KPNA6	-1.38251	0.000444
CDK12	-1.76952	0.000444
SNORD15A	1.14185	0.000444
SFXN3	1.4684	0.000444
TEAD1	2.58176	0.000444
SNORA71D	2.65578	0.000444
TRAPPC4	-1.28909	0.000444
LRRFIP2	1.49682	0.000444
SNORA81	1.70382	0.000444
C1orf35	-2.04866	0.000444
SNORD113-3	2.00851	0.000444
SNORD103C	1.07446	0.000446
PRKACB	1.33753	0.000446
RFWD2	1.57965	0.00045
ST7-OT3	-1.55873	0.000451
ARF4	-1.08426	0.00047
UBA1	-1.22182	0.00047
TMEM167A	1.01017	0.00047
RNH1	-1.193	0.000483
DNAL1	1.27998	0.000483
SNORD10	1.37916	0.000491
LAIR1	1.47929	0.000506
SNORA21	1.28299	0.000506
C5orf24	1.19902	0.000506
PPIE	1.72366	0.000506
MRPL42	1.33949	0.000515
SCARNA3	1.11791	0.000515
SNORD58B	1.79463	0.000515
SCARNA10	1.28567	0.000515
SEMA6B	2.42713	0.000533
TXN	-1.18299	0.000533
PRKAR2B	1.61088	0.000542
TRAPPC5	-1.45461	0.000542
LANCL1	-1.3032	0.000545
CERS2	-1.06174	0.000547
SNORA60	1.89946	0.000548
THAP2	-1.31741	0.000549
IFT57	1.35215	0.000549
H2AFZ	-1.14734	0.000552
MTERF1	1.28081	0.000564
ALDOA	-1.49229	0.000564
ADAM22	2.0847	0.000566
SNORD16	1.12876	0.000568
SORBS1	1.1998	0.000577
C3	1.64086	0.00058
NEMP2	1.40337	0.000585
GOLGA6L9	1.02428	0.00059
SATB1	1.57835	0.000594
ATP5SL	-1.52085	0.000594
MIR604	1.0631	0.000594
SNORA47	1.67338	0.000594
CAAP1	1.43227	0.000596
PDRG1	-2.90826	0.000597
C9orf69	-1.22033	0.000597
ATF4	1.19621	0.000597
ENOPH1	-1.12195	0.000597
FOXP1	1.25807	0.000602
HBS1L	1.10073	0.000607
COX18	1.50785	0.000608
C19orf68	1.21326	0.000609
AASS	1.06781	0.000614
SLC19A2	1.1577	0.000617
DCP1B	1.57756	0.000625
HCFC1R1	1.53507	0.000632
ADIPOR2	-2.10305	0.00064
SNORD57	1.18527	0.000643
AFTPH	-1.48557	0.000651
DEF8	-1.07038	0.000651
COMMD7	-1.43429	0.000651
SCARNA6	1.31801	0.000656
TERF1	1.09934	0.000656
SF3B2	1.16269	0.000656
KCNT2	2.01529	0.000656
ATP8A1	1.14244	0.000667
H3F3A	-1.66227	0.000673
DNASE1	-2.71097	0.000674
LINC00623	1.5466	0.000688
P4HTM	1.97997	0.000692
AKAP12	1.89747	0.000704
CRYL1	-2.06785	0.000706
SNORA32	1.051	0.000708
PRDX5	-1.08687	0.000719
SNORD110	1.16127	0.000721
SNORD6	1.54549	0.000721
HEPHL1	-2.37876	0.000721
SLX1B	1.03903	0.000721
ATRN	1.47444	0.000724
ARMT1	-1.40494	0.000749
SORBS1	1.54097	0.000749
SNORD113-8	1.92892	0.000749
RHPN2	1.73668	0.00075
ATP5S	1.3836	0.000758
COPS8	1.07186	0.000758
SNORD107	1.59479	0.000758
MALSU1	-1.17737	0.00077
PPIH	-1.3022	0.00077
SLC52A2	-1.01333	0.00077
NRP2	1.92632	0.000773
ECE1	1.60208	0.000781
SNORA5A	1.50267	0.000782
ZNF397	-2.73142	0.000782
PNKD	1.50117	0.000783
NDUFB11	-1.42897	0.000783
CCDC151	1.24614	0.000785
COLGALT1	-1.1889	0.000785
ABCF1	-1.17695	0.000785
IL5RA	-1.07164	0.000791
ASPG	-2.75796	0.000792
TRIP11	-1.0198	0.000808
PSME3	-1.45957	0.000809
SRP68	-1.20041	0.000822
MYBBP1A	-1.66741	0.000824
SLC22A23	-2.90516	0.000826
FOSB	1.3742	0.000833
TEAD3	2.19337	0.000839
EPB41L2	1.41384	0.000841
NRIP1	-1.76804	0.000845
CISD2	-1.16257	0.000847
HOMER3	-2.61647	0.000847
RPL21P28	1.11136	0.000868
ANAPC11	-1.10589	0.000873
MAGOH	-1.69016	0.000874
YIF1B	1.01011	0.000878
RAB4B	1.69418	0.000884
SFT2D2	1.30491	0.000896
ADCK5	-2.82522	0.000911
SNORD113-7	1.02501	0.000913
ARF5	-1.82448	0.000919
SNORD107	1.05231	0.000926
BYSL	-1.70785	0.000926
FBXO48	-2.06017	0.000929
KIAA1683	1.68358	0.000933
MAPK1IP1L	-1.79219	0.000939
TMEM147	-1.69879	0.000943
XPOT	-1.5756	0.000946
SNORD114-1	2.07616	0.000957
CLPTM1	-1.4483	0.00096
KIAA1324L	1.33973	0.00096
44262	-1.52492	0.00096
FAM89B	-1.74917	0.00096
SNORD36C	1.04738	0.000965
NOP16	1.18708	0.000965
PLA2G16	1.33748	0.000965
PTPRU	1.03855	0.000965
PYCARD	-2.70905	0.000995
CRLS1	-1.64979	0.001004
SNORD116-13	1.78254	0.001004
TMEM134	-1.37841	0.001004
GCNT1	1.32129	0.001009
DPM3	-2.37501	0.001013
TMEM11	-1.03538	0.001016
ACADVL	1.09162	0.001016
SNORD113-9	1.15129	0.001025
NUP133	-1.40217	0.001026
DSE	1.75671	0.001034
PPP1R15B	1.03101	0.001034
SAPCD2	-2.56891	0.001041
SNORD61	1.5508	0.001047
EFNB1	-1.16758	0.00105
MRPL53	-1.34066	0.001053
TM4SF18	-3.38365	0.001053
SNORD59A	1.25894	0.001067
SNORD26	1.36071	0.001077
TPGS1	-2.70325	0.001085
PKN2	-1.43908	0.001087
PAICS	-1.08827	0.001087
MFAP1	-1.3563	0.001098
FAM96A	-1.44302	0.001114
PMP22	1.18003	0.001121
DPM3	-2.25652	0.001125
EPM2A	1.22985	0.00113
IMPDH2	-1.15577	0.00113
PTPN21	1.24126	0.001144
LAMP2	-1.33941	0.001147
CFAP36	1.12816	0.001165
ABTB1	1.09949	0.001178
CAPS	1.07742	0.001185
SNORD113-6	1.32082	0.001186
FAM222B	-1.16533	0.001201
SNORD45A	1.37153	0.001203
PAICS	-1.1708	0.001211
MORF4L1	-1.14159	0.001216
MMP16	1.6854	0.001225
ZNF341	-3.26983	0.001228
ECI1	-1.67696	0.001228
RUNX2	1.50359	0.001228
SNORA71B	1.23509	0.001232
MRRF	-1.2231	0.001244
NUDT5	-2.00888	0.001248
IL1R1	1.11986	0.001248
N4BP2	1.11611	0.001255
SNORD90	1.40574	0.001255
SLC15A4	-1.41873	0.001255
MRPS23	-2.61586	0.001281
SH3KBP1	-1.08125	0.001287
SNORA8	1.31161	0.001292
CWH43	-2.74655	0.001292
TNKS1BP1	-1.03089	0.001293
DIS3L2	1.32854	0.001293
RBPMS	1.91162	0.001296
CACNA1C	1.22074	0.001297
PDE6D	-1.18572	0.001301
ARL4D	-1.28679	0.001308
ZNF521	1.0046	0.001311
KIAA1143	1.02153	0.001311
ST7-AS1	2.26603	0.001319
THAP1	-2.76932	0.00132
SCARNA27	1.30083	0.001323
MVK	-2.56398	0.001333
C10orf10	1.188	0.001343
SLC38A1	-1.11044	0.001348
ZNF425	-2.47292	0.001348
ZNF607	-1.88806	0.001348
ALOX12P2	-2.79961	0.001365
RAB22A	-2.05201	0.001373
ZFP91	-2.43805	0.001374
COMMD4	-1.58996	0.001374
GBA	-1.59515	0.001374
ACPP	-3.51797	0.001374
PARP2	-1.45785	0.001382
PANK2	1.04277	0.001386
LCORL	1.26657	0.001396
RBM4B	-1.13504	0.0014
A4GALT	1.32938	0.001402
NBPF11	1.89233	0.001406
ZNF600	1.00861	0.001408
SELT	1.09748	0.00141
VPS4B	-1.2182	0.001419
SLC39A6	-2.10426	0.001437
MRPS30	-1.23037	0.001437
IDH3G	-1.61669	0.001437
SEC61G	-1.05412	0.001437
PRPF39	1.11153	0.001437
ADORA1	1.19768	0.001437
PAK6	-1.63699	0.001437
DCTD	1.13112	0.001447
GYPC	1.1944	0.001448
SLC35B1	-1.35266	0.001448
GPAM	-2.58792	0.001448
MGST2	-1.13194	0.001454
CERS2	-1.2639	0.001461
EDEM3	1.06669	0.001465
C19orf48	1.47566	0.001465
EBAG9	1.33801	0.001466
SYNC	1.50504	0.001469
TRAP1	-1.36812	0.001469
SYNE1	1.87819	0.001481
SPI1	1.19954	0.001489
BCR	1.25425	0.001498
JARID2	-1.52926	0.001509
SCFD1	1.14423	0.001513
HIP1R	1.25519	0.001514
BNC2	1.56331	0.00152
PBLD	1.17377	0.001522
TNFSF11	1.90074	0.001525
TRMT44	1.28294	0.001535
SNORD87	1.1484	0.001539
NOTCH2	1.00706	0.001549
TSPYL2	1.40777	0.001556
METTL10	1.04132	0.001563
FANCL	1.72447	0.001564
FAM81A	1.83613	0.001565
CANT1	-1.33969	0.001574
RPL34	-2.86449	0.001578
EIF3B	-1.47929	0.001579
NCK2	1.51769	0.001583
THTPA	1.17843	0.001583
ZNF418	1.71119	0.001607
PDPR	1.19725	0.001607
HELZ	-1.81191	0.001608
CHN1	-1.54916	0.001608
APBB2	1.02304	0.001624
LOXL4	1.20969	0.001628
RHOD	-1.81693	0.001634
PCBP1	-1.334	0.00164
PLN	1.58332	0.00164
TIGD5	-1.16159	0.001641
ARHGAP33	1.25436	0.001647
PMF1	-3.4056	0.001653
SNORD91A	1.19349	0.001662
CPSF6	1.04378	0.001697
C19orf44	1.02033	0.001713
ANTXR1	-1.381	0.001714
ACBD7	1.14888	0.001714
SNORD83A	1.66002	0.001716
ZBTB1	1.47506	0.001716
SCARA3	1.45702	0.001716
SNORD24	1.37881	0.001728
RGPD5	1.42305	0.001736
JUP	-1.76976	0.001736
SNORD116-2	1.53362	0.00174
SLC35C2	1.28179	0.001741
JPH2	3.45467	0.001749
AP2M1	-1.33642	0.001752
MCTS1	-1.34121	0.001752
TSC22D3	2.31204	0.001752
EDIL3	2.16624	0.001752
APITD1	1.16176	0.001757
ZNF787	1.04449	0.001759
CD55	1.01888	0.001763
FBXO3	-2.34816	0.001766
NDUFA5	1.19561	0.001773
CCT7	-1.55531	0.00178
CUTA	1.94426	0.00178
BCDIN3D	-1.19672	0.00178
S100A1	2.63052	0.00178
SNORA13	1.507	0.001782
NUP155	-1.40784	0.001782
MTOR	-2.23444	0.00181
TMEM44	1.27011	0.001825
SSB	1.04536	0.001825
LRPPRC	-1.48492	0.001828
TMEM176A	2.21996	0.001828
UXT	-1.37294	0.001835
AQP7P1	1.2606	0.001835
SFXN4	1.04615	0.001857
SNORD38B	1.30358	0.001858
SNORD78	1.68399	0.001858
FZD9	1.21866	0.001862
ZDHHC12	-2.21416	0.001862
SNORD88C	1.4509	0.001869
S100A16	-1.00165	0.00188
SLC25A25	1.21903	0.001881
RAPGEF3	1.43613	0.001888
MLH1	-1.40091	0.001903
NHP2	-1.23538	0.001914
UPF1	-2.12811	0.001922
MXRA7	1.2586	0.001922
ZYX	1.45258	0.001922
RNU11	1.95797	0.001923
BAZ1A	-1.12941	0.001927
SLC35A4	-1.34118	0.001943
DPYSL4	1.54072	0.001943
SNORA71A	1.09198	0.001951
ELP4	-1.96206	0.001973
GNG5	-1.05664	0.001976
MRPL21	-1.09676	0.001994
FASTKD5	-2.17503	0.001994
TRIM17	1.74166	0.002001
HMGN2	1.02781	0.002006
ANKS6	1.56582	0.002006
NDUFA2	-1.15876	0.002015
TIMM9	-1.08929	0.002021
FZD7	1.30321	0.002059
THAP12	-1.26798	0.00206
NHP2	-1.26931	0.002085
TRMT61A	-2.32417	0.002092
SNORA71C	1.08828	0.002098
WDFY2	-1.45137	0.002099
PCDH9	1.7925	0.0021
TMEM208	-1.76705	0.0021
MIEF2	-1.53847	0.002102
ZC3H14	1.09262	0.002114
HSD17B10	-2.72165	0.002122
ZNF160	1.12445	0.002122
NFATC2	1.21813	0.002158
TSG101	-1.84038	0.002158
HSD17B10	-2.62048	0.002177
MRPS12	-1.77019	0.002177
GALNT10	1.93086	0.002179
NDUFAF1	-1.18142	0.002183
UNC45A	-1.58518	0.002189
DUSP10	1.46063	0.002206
MAD2L2	-1.20558	0.002214
DCTD	-1.27053	0.002235
SPRR2C	-3.77264	0.002242
SEC16A	-1.07801	0.002245
AKR1A1	-1.55958	0.002247
MAF	-1.16224	0.002247
RNU5D-1	1.49074	0.002247
SNORD58A	1.47024	0.002247
FAM83H	-1.93195	0.002247
BORCS6	-2.32913	0.002271
HMG20A	-1.50009	0.002271
NR2F2	1.76097	0.002277
B3GALT1	2.1376	0.002287
USP21	1.04997	0.002291
CALY	1.83214	0.002298
RAB32	-1.35941	0.002305
THUMPD2	-1.10408	0.002309
LOC154761	1.15111	0.002309
ADAM17	1.11136	0.002316
BAIAP2L1	-1.27458	0.002316
RAI2	1.32513	0.002316
CD74	1.29977	0.002316
NPLOC4	-1.05625	0.002317
NUAK2	-2.70742	0.00233
UQCRC1	-1.66249	0.00233
TROVE2	-1.16933	0.00233
TRPC4AP	1.19423	0.00233
MSANTD2	1.44673	0.00233
CLDND1	-1.2434	0.002333
ZNF574	-2.41417	0.002339
PSEN1	1.19814	0.00235
LDOC1L	1.17068	0.002383
SULF2	1.16109	0.002386
PCDHGA9	1.32352	0.002409
ASH1L	1.14672	0.002418
MOB3B	1.6286	0.002425
MYO18A	1.42118	0.002425
PRKCI	-1.40154	0.002445
TLR1	1.59533	0.002459
SMTN	1.63693	0.0025
AKR1B10	-3.56139	0.002514
SERAC1	-2.30363	0.002526
BUD13	-1.40537	0.002532
LYPLAL1	-1.13482	0.002532
GPRIN3	1.68904	0.002534
CCDC93	1.03322	0.002536
RAB8A	-1.21934	0.002546
PLRG1	-1.19285	0.002558
C8orf76	-1.69158	0.002589
FERMT1	-2.31533	0.002589
TCEAL7	1.54037	0.002636
TEAD1	1.2629	0.002652
HIKESHI	-1.7744	0.002662
CEP170	1.15242	0.002662
SNORD74	1.32724	0.002682
TMEM60	-1.12395	0.002682
SUDS3	1.18975	0.002687
PIGY	-1.63955	0.002687
KIAA1522	1.01004	0.002707
PUM1	-1.08795	0.00271
XPNPEP3	-1.98418	0.00271
MCM5	-2.30271	0.00271
SAA1	2.50348	0.002721
GPRC5B	1.10424	0.002734
GLIS3	1.14674	0.002735
OLFM4	3.18855	0.002735
FAM89A	-2.01389	0.002735
SNX15	-1.00993	0.002735
DUSP11	-2.50316	0.002735
COMTD1	-1.21402	0.002735
U2AF1	-1.67383	0.002735
CREB1	1.20871	0.002735
IGSF3	-1.01146	0.002771
GIMAP2	1.18766	0.002774
B4GALT6	1.34595	0.002778
ALYREF	1.2899	0.00278
PAK2	-1.01943	0.00278
FYB	1.10794	0.002785
SV2A	1.48629	0.002788
GALNT16	1.75779	0.002816
PALM2-AKAP2	1.47145	0.002826
COPRS	-1.08624	0.002834
SNORA1	1.18153	0.002851
ZNF830	-1.49794	0.002857
TES	1.25096	0.002864
SAMD4B	-1.15768	0.002884
ISY1	1.00362	0.002885
COG4	-1.8288	0.002906
GPR68	-1.37848	0.002908
RPS6KA3	1.0055	0.002912
BCAS3	-2.62734	0.002912
SMG6	1.40666	0.002912
NR3C2	-1.06228	0.002912
SLC23A2	-1.34651	0.002912
IL13RA1	-1.05809	0.002912
OSTM1	-2.8594	0.002912
PRRG4	-1.20727	0.002912
ENTPD5	-1.30873	0.002912
SF3B5	-1.87841	0.002912
RASAL2	1.15316	0.002919
TMEM255A	1.55564	0.002919
TRIB3	-1.65338	0.002924
VTRNA1-2	1.00859	0.002924
LY75	1.62768	0.002926
PRDM8	1.15247	0.002929
ABR	1.39764	0.002951
ZNF491	1.25481	0.00296
C1QTNF7	1.95101	0.002985
LARGE1	1.04268	0.003002
MPRIP	1.04469	0.003003
ACAP3	1.59541	0.003009
UGT8	1.03195	0.003011
RICTOR	1.16963	0.003011
FBXO45	-1.27039	0.003026
FAM127B	-1.32403	0.003032
SYNGR1	1.05722	0.00307
LARP4B	-2.45752	0.003075
HLA-DMA	2.12218	0.003079
ATP6V1H	-1.97368	0.003079
KHDC1	-1.96447	0.003079
ERMARD	-2.54283	0.003084
CSF1	1.53411	0.003084
FARP1	1.32383	0.00309
NOL9	-3.45953	0.003092
TMEM259	1.47074	0.003097
ARPC1B	1.28495	0.003108
PDCD6IP	1.06177	0.003121
SOX8	1.59342	0.003125
PSMC4	1.00193	0.00315
CHMP4A	1.63468	0.003161
KBTBD6	-1.88777	0.003178
TKT	-1.30407	0.003196
FBLN1	1.35333	0.003203
NSMF	1.20318	0.003203
CLEC3B	1.29688	0.003203
BBC3	1.02171	0.003207
HSD17B1	-2.02783	0.003237
SNAP25	1.30236	0.003244
NUFIP1	-1.00082	0.003244
ZBTB9	-1.19737	0.003244
COX7B	-1.02717	0.003244
ADAMTS1	1.423	0.00325
EIF3G	-1.23474	0.00327
TMSB15A	-1.6363	0.003274
CPEB3	1.25208	0.003287
SCAND2P	1.55972	0.0033
SNORD125	1.81237	0.003301
CENPP	-1.97122	0.003313
MRPS24	-1.62502	0.003318
GLYR1	1.14765	0.003324
NKX3-2	2.99249	0.003324
MTMR3	1.07395	0.003336
ACTR3B	1.43915	0.003354
TMEM54	-1.22548	0.003359
TALDO1	-3.84473	0.003372
WDR12	-1.1645	0.003378
IP6K1	-1.65435	0.003378
SNORD114-4	1.8222	0.003383
EPB41L1	1.66839	0.003383
MAP3K4	-1.19127	0.003386
COL4A2	1.07742	0.0034
RUNX1	1.8942	0.003404
LMNA	1.03995	0.003414
SLIRP	-1.20523	0.003415
DDX41	-1.20322	0.003426
AKAP17A	1.11194	0.00343
GAR1	-1.75955	0.003452
SRSF7	-1.44011	0.003455
TAB1	-2.1581	0.003465
TSTA3	-2.5753	0.003475
CEP350	-1.50278	0.003475
NOP16	-1.39244	0.003481
TMEM41A	1.08623	0.003504
AATF	-1.08426	0.003516
DNM3	1.957	0.003517
TBRG4	-3.07228	0.003543
ARTN	-2.98089	0.003543
C20orf24	-1.03902	0.003608
ZNF85	1.20685	0.003627
TCTEX1D2	-1.63477	0.003629
TFDP1	-1.26166	0.003629
NDRG2	1.12017	0.003629
ARHGAP17	1.12577	0.003636
SLC2A10	1.0472	0.00364
GTF2IRD1	-1.73086	0.00364
TBCCD1	1.08714	0.003645
IGF1	1.45362	0.003648
RAB43	-1.64265	0.00368
MAN2A2	1.04948	0.003714
BCL2	1.29307	0.003728
PGM1	-1.35144	0.003729
PITHD1	-1.48146	0.003729
DNAJC25-GNG10	1.23636	0.00373
NXPE3	1.1104	0.003739
ZKSCAN8	1.27223	0.003772
PUS1	1.13003	0.003792
MRAS	2.05488	0.003801
FBXW5	-1.23179	0.00381
GRIN1	-1.79655	0.003821
PCDHGC3	1.25302	0.003833
UNCX	-1.28257	0.003836
UBE4A	-1.33924	0.003871
ADRM1	-1.34514	0.003881
C10orf76	-1.18911	0.003883
CD276	1.66992	0.003887
C7orf26	-1.15794	0.003887
TFEC	1.19217	0.003891
SNORA2A	1.18419	0.0039
PRADC1	-1.67868	0.003907
SEC61G	-2.61078	0.003922
CHIC2	-1.16255	0.003922
LINC00092	1.21731	0.003922
WDR86	1.76883	0.003924
RAD51D	-2.14105	0.003932
ASB8	-1.25479	0.003954
APBA3	-1.16855	0.003993
DTNA	1.07883	0.003993
PDCD10	-1.04081	0.003993
FAM160A2	-1.247	0.004002
NME6	1.4344	0.004009
ABHD14B	-1.72359	0.004035
ZNF267	1.43657	0.004041
DDX23	-2.90294	0.004059
RFX7	-2.14686	0.00406
CD40	1.44013	0.004068
CEP72	-1.58411	0.004079
PROSER2	1.27883	0.004096
TSACC	-1.51501	0.004099
PTPN6	-1.01001	0.004099
PACSIN3	-1.05551	0.004099
EEF1E1	1.28191	0.004103
TTC37	-1.56401	0.004111
TRAF1	1.15161	0.00413
CHD1L	-1.31791	0.00413
SCARNA2	1.78699	0.004151
SLC39A3	1.44314	0.004151
ARL6IP4	-1.6398	0.004156
HPS1	-2.82097	0.004178
HHATL	2.17374	0.004196
ZNF92	1.46215	0.004196
LFNG	1.43924	0.004202
MFSD12	-1.11394	0.004208
DIRAS1	-1.38652	0.00424
HEATR1	-1.4921	0.004269
BLCAP	-1.34245	0.00427
SERP1	1.00598	0.004305
TP53I11	1.0728	0.004305
YPEL1	1.72225	0.004305
GPD2	1.26198	0.004318
CCNT1	-1.0794	0.004319
APEH	-1.74465	0.004319
EIF4H	-1.19905	0.004321
KLK9	-2.879	0.004321
ZNF185	-1.27571	0.004338
VENTX	1.64446	0.004363
U2AF1	1.14819	0.004363
TRMT6	-1.09574	0.004373
ARHGAP30	1.21112	0.004421
HNRNPC	-1.48831	0.004435
LYPLA1	-1.14889	0.004468
ATRAID	-2.00085	0.004473
METTL21A	-1.4401	0.004473
NCBP2-AS2	-2.01135	0.004504
PDGFB	1.32088	0.00452
OTUD6B	-1.08851	0.004526
N4BP2L1	1.14747	0.004526
PARP12	-1.04569	0.004526
MCL1	1.83143	0.004534
METRNL	1.20713	0.004564
RNF213	1.14302	0.004566
SNORD123	1.3089	0.004608
RABGGTA	1.29302	0.004608
ZER1	-1.90692	0.004608
AKAP2	1.52265	0.00461
PUDP	-2.57964	0.00461
ZNF473	-1.8114	0.00461
GPRASP2	1.4186	0.004622
MAPK4	1.06042	0.004635
SLC25A29	1.6284	0.004651
MBP	-1.78281	0.004652
SNORD112	1.12086	0.004659
PLA2G4A	-3.21279	0.004677
RXRG	1.90777	0.004687
OR56B1	1.88327	0.0047
SUSD4	-2.14228	0.004701
DHX33	-1.77708	0.004706
GAS2L1	-1.07623	0.004744
MMP23B	1.35998	0.004773
MVP	-1.01328	0.004796
ATG4C	1.20572	0.004796
ABCA9	1.50339	0.004824
MSRA	-1.06038	0.004824
NUP93	-1.31855	0.004824
RNASEH1	-2.1456	0.004824
PRKCB	1.10329	0.004849
CAMTA1	-2.16246	0.004854
CCDC136	1.11472	0.004866
PFKP	-1.34131	0.004866
CEP120	1.00093	0.004882
USPL1	1.05762	0.004882
PPP2R5A	-1.49133	0.004895
FBN1	1.24378	0.004895
C18orf25	-1.38961	0.004967
C19orf73	-2.53535	0.004977
USP33	-1.09407	0.004996
CCDC124	-2.0623	0.00502
SMAD2	-1.22181	0.005039
NT5DC2	-1.63603	0.005048
MOSPD3	-1.47788	0.005054
PTPRO	1.11348	0.005063
SNORD114-3	1.69032	0.005073
CYC1	-1.69734	0.005076
P2RX2	1.92645	0.005084
PARD6G	-1.3593	0.005084
SCYL3	1.01199	0.005089
MIR558	1.08058	0.005094
MTF1	-3.07699	0.005158
SRGAP2	1.34859	0.005176
OGN	1.88102	0.005182
ZNF512B	1.06058	0.005192
SEC24A	-1.26231	0.005193
PODNL1	1.3105	0.005202
HIST2H3D	1.84124	0.005237
MFSD5	-1.14313	0.005237
ATP2C1	-1.32801	0.005242
WDR73	-1.2176	0.005272
C4A	2.20322	0.005337
UQCRQ	-1.0632	0.005346
ZNF768	1.08129	0.005348
POLR3G	-2.13256	0.005357
HOXC13	-1.69937	0.005357
SAT2	-1.35776	0.005362
ZMYM1	1.00476	0.005362
CREB3L2	-1.34802	0.005383
DDX54	-1.25569	0.005392
DACT3	1.108	0.005398
ATP5A1	-1.05312	0.005407
TMEM223	-1.17967	0.005409
IFT122	1.34375	0.005444
SLC25A16	1.1597	0.005444
WDR66	-1.96754	0.005444
NDUFB6	1.19031	0.005445
FAM63A	1.17117	0.005465
MDH1B	-1.60453	0.005467
CLUHP3	-3.05496	0.005472
RECQL4	-1.80253	0.005475
SOGA1	1.07475	0.005476
PDE6G	1.08496	0.005483
CFH	1.02068	0.005497
PRKX	-2.08366	0.005497
NDUFB2	-1.53857	0.00551
FAM57A	-2.49688	0.005537
ARHGEF5	-1.29217	0.00554
PEX16	-2.2891	0.00554
RPLP0P2	1.1624	0.005557
MECP2	1.03872	0.005557
RPL22	-1.73166	0.005567
ZNHIT2	-1.65728	0.005597
TTPAL	-1.28129	0.005602
SEH1L	-2.23421	0.005602
AURKB	-3.04115	0.005605
RAB33B	1.35474	0.005611
MRPL48	-1.09307	0.005687
RHOBTB2	1.08057	0.005729
PRPF31	-3.05815	0.005735
ROS1	-2.42704	0.005735
NSMCE2	-1.32482	0.005758
SUPT16H	-1.06453	0.005787
SNORA31	1.46798	0.005806
MIB2	-1.00263	0.00581
FBXL6	-2.68583	0.005824
HSFX1	1.27322	0.005831
TSPAN5	-2.21425	0.005839
SLC30A5	1.20195	0.00587
ZNF677	1.05006	0.005872
THSD1	1.86559	0.005872
NADSYN1	-2.79719	0.005872
PDE3A	1.77483	0.005886
PDE1A	1.70756	0.005894
SNIP1	-1.03724	0.005894
GRM2	1.71524	0.005922
AQP1	1.1069	0.005922
MEGF9	-1.75121	0.005929
SAMM50	-1.16924	0.00594
MIR1294	2.57369	0.005967
RNF216	1.02192	0.005975
CTNNBIP1	-1.601	0.005985
LY6H	1.33801	0.005991
SNORD101	1.01218	0.005991
LRTOMT	-1.90041	0.005995
ZNF311	-2.76207	0.00603
DCTPP1	-1.44086	0.006038
EXOSC7	-1.40816	0.006055
PGLS	-1.03632	0.006109
CUL2	-1.07251	0.006148
NTHL1	-1.82119	0.006148
NKIRAS2	-1.22478	0.006148
PPP4R4	-1.78336	0.006154
TRIO	1.24596	0.006161
CXorf40A	-1.17009	0.006161
COMMD6	-1.28966	0.006182
MAGED2	1.1812	0.006193
CIAPIN1	-1.91103	0.006194
CHMP4C	-1.22754	0.006228
ZNF222	1.08539	0.006229
TMEM255B	1.56837	0.006235
TOMM6	-2.11244	0.006235
PEMT	1.50379	0.006263
RB1CC1	-1.15585	0.006267
GLO1	-1.63325	0.006267
CTTN	1.08751	0.00632
CD200	1.42851	0.006339
RANGRF	1.15846	0.006339
MCRIP1	-2.73426	0.006362
TGFBR2	-1.68193	0.006362
DUSP22	-1.6157	0.006362
SMG8	-1.35644	0.006391
NECAP2	-2.20949	0.006401
NAP1L4	-1.23015	0.006408
CHCHD5	-3.19463	0.006418
LY6H	1.33013	0.006428
COL8A1	2.16726	0.00645
NOMO3	1.32337	0.006468
IFT80	1.14869	0.006497
SKIL	1.54228	0.006497
NAP1L1	-1.27015	0.006497
WBSCR22	-1.08457	0.006518
GAB1	1.03098	0.006518
KAT2B	-1.22618	0.006519
SNAP47	-1.27729	0.006519
FN1	1.09459	0.006557
DDIT3	1.09283	0.00656
SLC25A27	1.1575	0.006572
TWF2	-1.24998	0.006583
SSR4	-1.17813	0.006594
TMEM203	-1.99357	0.006594
GAS6	1.09834	0.006705
MAP3K11	-1.40679	0.006741
AVPR1A	1.11854	0.006799
NR2F6	-1.2871	0.006849
LAGE3	-2.30763	0.006884
NDUFC1	-1.01167	0.006894
SAA1	1.60559	0.006942
UBALD1	-2.067	0.007017
PITPNA	-2.09366	0.007035
CENPBD1	-1.87962	0.007057
SDE2	-1.11036	0.007072
USMG5	-2.59488	0.007091
CTDP1	-1.78522	0.007125
KIAA0196	-1.34318	0.007125
P2RX6	1.57805	0.007125
GRK4	-1.4485	0.007139
RAD51B	1.49573	0.007147
TMX2	-1.00749	0.007153
RPS26	-1.85011	0.007167
VPS13B	1.27776	0.007167
MKNK1	1.30151	0.007187
B3GNT9	1.54706	0.007194
PZP	-1.65764	0.007212
CCDC191	1.44921	0.007291
TP53RK	-1.06261	0.007301
USP42	-2.4798	0.007301
MSR1	1.28452	0.007319
ULBP2	-2.72011	0.007319
SNRNP25	-2.19745	0.007333
DOCK7	1.30083	0.007333
DDX49	1.04593	0.007364
CLTA	-1.37052	0.007364
XIAP	1.28817	0.007427
SDC3	1.23092	0.007461
RBM10	-1.16963	0.007479
NNT	1.71763	0.0075
KCNMA1	2.27944	0.0075
RBM27	-1.07266	0.007506
LSM12	-1.23886	0.007524
NEDD9	1.78503	0.007624
PHLPP2	1.33919	0.007634
IFNAR2	1.03802	0.007658
CBLN2	-1.67883	0.007668
AMY2B	1.14076	0.007693
YBX2	1.62431	0.007721
TUFT1	-1.16353	0.007809
OGFOD3	1.29486	0.007824
TBC1D14	-1.01049	0.007875
P3H4	-1.48406	0.007884
HCRT	1.37162	0.007887
RAPGEF6	-1.02571	0.007889
SNORD1C	1.07631	0.007913
RHBDD1	-1.33319	0.007944
TARS	-1.1219	0.007958
FBXW4	-1.15623	0.007973
C15orf48	-1.66514	0.008031
PDLIM4	-1.87828	0.008034
THEM4	-2.3282	0.008039
SFRP4	1.72366	0.008075
PRR5	-2.33034	0.008077
RTF1	-2.30758	0.008083
PTGIS	1.7923	0.008092
TRIM9	1.40767	0.008169
R3HDM2	1.03341	0.008196
ZNF217	-1.06456	0.008248
IQSEC3	1.85291	0.008248
PLCB1	1.04331	0.008293
VANGL2	-1.16573	0.008293
RHBDD2	-1.25458	0.008301
C11orf80	1.10671	0.008301
NT5DC1	-1.3612	0.008319
CCDC71L	1.75096	0.008352
ARHGEF4	-2.50493	0.008354
ROBO1	1.19676	0.008366
CSDC2	1.69881	0.008366
C4orf48	-2.44629	0.008366
GMPPA	-1.19593	0.008368
IL36B	-2.32807	0.008378
SNORD45B	1.23324	0.008382
ZBED5	-1.5016	0.008384
GIPC2	-1.99327	0.008384
MAP2K3	1.70814	0.008384
CEP19	-1.08192	0.008384
DNTTIP1	-1.11723	0.008384
LDLRAP1	-1.1925	0.008384
OVGP1	1.10177	0.008384
CLN3	-2.69052	0.008384
GCDH	1.13309	0.008384
PLEC	1.46717	0.008384
PHLDB2	1.2635	0.008394
APOE	-1.56157	0.008405
CXorf38	-3.02354	0.008409
ALYREF	1.57673	0.008413
MED24	-1.87244	0.008465
CLCNKA	2.2633	0.008465
ING1	1.58779	0.008465
TMEM206	-2.86903	0.008478
MAGOHB	1.51524	0.008478
ARHGEF19	-1.28814	0.008478
STXBP2	-1.04897	0.00851
FN1	2.10569	0.008512
FMOD	-1.02892	0.008528
KPNA2	1.73522	0.008569
SORT1	-1.44196	0.008571
LCE3A	-3.55645	0.008571
ST6GALNAC4	-1.63476	0.008588
FPGS	1.03768	0.008608
PPP6R1	-1.31169	0.008635
SPNS1	1.11673	0.008659
BCAT1	1.60674	0.008689
KIAA1429	-1.17099	0.008714
PRCC	-1.46703	0.008769
DNM2	-1.10434	0.008778
RIN1	-1.97467	0.008783
UROD	-1.25492	0.008798
COPS6	-1.49013	0.00881
TMEM246	-2.50366	0.008812
HECTD2	1.25573	0.00883
KIAA0319L	-1.07822	0.008845
WDR45	1.11222	0.008852
SMARCD3	-2.96869	0.008898
CRCP	1.56498	0.008898
GPR1	1.12569	0.008936
C1orf106	-2.79901	0.008956
TECR	-2.83154	0.008973
ALDH3A2	-2.34382	0.008973
GSTT1	-3.48388	0.008993
AKAP10	1.1366	0.008993
HIST1H4E	1.22751	0.009025
GIT1	-1.72071	0.009039
SEMA4F	-2.12503	0.009039
ZNF432	1.0141	0.009065
ZNF500	-2.2946	0.009066
TOM1L2	-1.05333	0.009082
C1orf186	-2.265	0.009082
TUBG1	-1.99676	0.009148
B3GNT4	-1.9697	0.009164
TMEM100	1.58515	0.009234
GGT5	-2.38241	0.009249
CDH15	1.23638	0.009252
STK11IP	-2.61429	0.009377
DAG1	-2.29259	0.009384
HYAL4	-1.37954	0.009421
OLA1	-1.96015	0.009439
TPK1	1.09872	0.009445
TSTD1	-1.11766	0.00952
APOM	-2.65639	0.009527
HIST1H2BK	1.04433	0.009569
C14orf39	1.06363	0.00958
SLC22A23	-2.09756	0.009605
HMG20B	1.06633	0.009613
KIF16B	-2.11426	0.009622
SSNA1	-1.97093	0.009639
PLLP	-2.34354	0.00967
RPS6KA4	-1.06284	0.009676
DOCK9	-1.04487	0.009687
GLCE	-2.69132	0.009693
ICAM2	-2.91636	0.009776
NR4A2	1.12514	0.009776
HLA-DOB	-1.66733	0.009776
ENOX1	1.12185	0.009779
ETV4	-2.21566	0.009795
SOCS3	1.30931	0.009797
NRROS	-2.58376	0.009816
ZNF655	1.20745	0.00984
MYADM	1.17315	0.00984
TMEM99	-1.38549	0.009841
PRSS3	-2.99385	0.009861
MCM2	-2.78789	0.009889
IL27RA	-2.05232	0.009889
KCTD18	1.40591	0.009934
KCNH3	1.51266	0.009934
ACSL6	1.05728	0.009934
FGFRL1	1.08671	0.009949
CTRL	1.44972	0.010009
SPACA1	-1.10143	0.010029
KIAA0141	-2.02839	0.010034
PPP2R5D	1.19416	0.010034
EXOC3	-2.7572	0.010051
IGSF3	-1.32759	0.010052
ZNF561	1.0733	0.010079
KDSR	-1.14208	0.010095
RNF24	-1.00244	0.010095
MCEE	-1.10917	0.010105
DACT1	2.14865	0.010144
H1FX	-1.73306	0.010223
COTL1	1.1231	0.010281
COQ6	-1.28238	0.010281
EXTL3	-1.95563	0.010297
WWOX	1.06629	0.010308
AGPAT2	-1.35641	0.010338
REPS2	1.24432	0.010356
GNA11	-1.31534	0.010356
FMO1	-1.47662	0.010356
PGF	-1.53162	0.010391
REEP6	-2.76231	0.010421
ANGPTL4	1.06792	0.010434
AXL	1.25978	0.010489
FICD	-1.19842	0.01055
PPP1R26	-1.18331	0.01055
ETV4	-2.39916	0.01058
AP2M1	-2.3203	0.010629
MIR99AHG	1.20544	0.010629
TMEM154	-1.67545	0.010655
SERINC5	1.02801	0.010698
RAPH1	-1.36781	0.010713
TRIM34	1.10934	0.010737
MYO9A	-1.54908	0.010747
IL21R	1.61964	0.01076
DTD1	-2.36702	0.010761
GOLGB1	-1.0515	0.010813
ALG6	-2.61382	0.010829
SLC41A1	-1.11709	0.010842
ID1	-1.389	0.010846
CCNB2	-1.22987	0.010846
ALG8	-1.29283	0.010846
TEX2	-1.11475	0.010851
SLC22A18	-2.15142	0.010957
FUT7	-2.02339	0.010977
POP5	-2.66477	0.011013
EVA1A	1.73709	0.01102
HIST1H1D	1.02923	0.01102
WDR47	-1.8774	0.01102
TXNDC11	-1.88471	0.011045
SMPDL3A	-2.50005	0.011155
ABCB9	1.07696	0.011155
SNRNP48	-2.23689	0.011185
RFX3	1.63348	0.011207
CMKLR1	1.0631	0.011218
SEC24B	-1.03943	0.011228
NEDD9	1.17292	0.011255
PAFAH1B1	-1.8018	0.011283
PAPPA2	-1.07302	0.011284
FOLR2	-1.56625	0.011314
SERPINB9	1.17357	0.011318
RGS12	1.46815	0.011325
C9orf16	-2.52845	0.011336
SLC35G1	-2.24391	0.011351
CSTF3	-1.32136	0.011355
SRSF8	-1.08326	0.011423
CALR	-1.13922	0.011451
ILVBL	-2.4276	0.011483
IKBKAP	1.03147	0.011496
NDUFA9	-1.33157	0.011507
TEPP	-1.97347	0.011547
ARHGEF11	1.11572	0.011549
EIF2B4	-1.14767	0.011569
MTFR1	-1.19029	0.011569
DDX56	-1.10042	0.011569
CDKN2B	-1.75639	0.011583
CLPP	-2.15364	0.0116
TXNL4A	-2.40518	0.011638
TMEM120A	-1.15316	0.011643
OBFC1	-1.15911	0.011714
MRAP2	-1.69536	0.011804
AGPAT1	1.27102	0.011823
POFUT1	1.32138	0.01188
STAP2	-2.35195	0.011882
ACSL5	1.60996	0.011891
SLC39A2	-2.83436	0.011927
EIF2B4	-1.01656	0.011928
TK1	-1.62918	0.011963
C17orf62	-2.49738	0.011968
SNORD36B	1.18869	0.011968
ATF3	1.91173	0.01199
MIR889	-1.06399	0.012001
POP1	-2.09559	0.012041
CACNB2	1.75113	0.01211
TMEM59L	1.29158	0.012141
HPGD	-2.75172	0.012141
ATP5E	-1.67463	0.012142
SEMA4A	-1.9545	0.012154
KCNK10	-2.5697	0.012154
AKAP11	-1.36808	0.012165
ANKRD39	-1.17202	0.01219
PLPP5	-2.41687	0.01219
BMP2	-2.48978	0.012246
HYAL3	-2.22063	0.012313
PCSK1	-1.07642	0.012325
CRABP1	-2.3145	0.012349
SEC14L1	-1.03882	0.012374
PDLIM7	1.05868	0.012392
NCOA5	-1.58221	0.012394
ANKRD10	-1.12986	0.0124
WDR24	-1.69372	0.0124
ALDH3A2	-1.95663	0.012439
INHBA	1.59296	0.012454
GABRA3	-1.77454	0.012606
MIR645	1.48104	0.012606
SNORD35A	1.61276	0.012645
GAP43	1.4579	0.012645
RPA3	-1.03818	0.012679
MATN3	2.36393	0.012693
ZNF37A	1.1296	0.012693
CNTN1	-2.4124	0.012703
ZDHHC4	-1.30758	0.012757
PLEC	2.5696	0.01281
DYNC1LI1	-1.17538	0.012851
SLC25A43	-1.23286	0.012866
DHX30	-1.20185	0.012866
RAB37	-2.74462	0.012892
OLFML2A	-1.04955	0.012975
ALS2CL	-1.13968	0.012975
NDRG4	-1.0155	0.012996
CDHR1	-2.32798	0.012996
MGP	1.01978	0.013012
LYSMD2	-2.19713	0.01307
AP5S1	-1.77204	0.01307
PLP2	-1.40222	0.013075
RPL28	-2.50453	0.013084
TMEM200A	1.13158	0.013084
ISYNA1	1.19293	0.013099
PDK2	1.15202	0.013129
SCAND1	1.19767	0.013158
CH25H	1.14027	0.013158
MIR98	-1.08573	0.013173
DLGAP4	-1.21301	0.013223
SIRT4	-1.84817	0.013252
MOCS1	1.04703	0.013261
C5orf38	-1.31657	0.013261
NELL2	-2.64555	0.013265
SLC28A3	-2.49834	0.01329
ABHD12	-1.06444	0.01329
POLR2K	1.00513	0.013317
SNX4	-1.75502	0.013321
FAP	1.12444	0.013343
RASGEF1C	1.98179	0.013369
HENMT1	-2.57311	0.013376
SPAG16	1.10096	0.013397
LLGL1	-1.78666	0.013412
GDPD3	-2.8107	0.013425
PSMD9	-2.77412	0.013464
L1TD1	1.83804	0.013464
EAPP	1.02085	0.013464
TIA1	1.29729	0.013467
CD38	-1.64948	0.013483
FLJ42627	-2.42823	0.013483
RFC4	-1.34821	0.0135
ZNF155	1.46543	0.013528
MIR301A	-1.96037	0.013548
OGFOD1	-1.08411	0.013565
HHEX	-1.2	0.013567
CXorf57	-2.80405	0.013596
SLC7A2	1.64896	0.013611
GOLM1	1.18042	0.013611
FAM89A	-2.65116	0.01366
ZNF282	-1.66002	0.013758
BAG2	1.11682	0.013774
WDR45	-1.04642	0.013776
TTI2	-1.06901	0.013843
CHRDL1	1.83755	0.013843
MIR548J	1.80306	0.013857
KIF2C	-1.50052	0.014012
SLC4A1AP	-1.2655	0.014024
LYN	-1.00332	0.014044
CD24	-1.08236	0.014083
LCE3D	-3.9445	0.014098
MRE11A	-1.35571	0.014133
RAB7B	-1.05366	0.014266
FZD6	-1.20475	0.014266
KRIT1	1.485	0.014272
QPCTL	1.22219	0.014272
CXCR4	1.35921	0.014272
SLC22A3	-1.98057	0.014272
SPINT2	-1.91215	0.014453
PRPF4	-1.14184	0.014464
HDAC9	1.42997	0.014506
CBLC	-2.7318	0.014523
FBXO3	-1.48727	0.014531
PCDHB3	1.15314	0.014566
HMCES	1.125	0.014584
NTRK3	1.87692	0.014594
NHP2	-2.13079	0.014657
EFS	1.29325	0.014722
BACH2	-2.13684	0.014726
PKIA	1.11339	0.014726
SRPX	-1.26442	0.014726
IGSF5	1.64912	0.014726
RTN3	-1.05421	0.014726
RANBP3	-1.62672	0.014759
ALOXE3	-2.79568	0.014766
TPRXL	-2.22285	0.014766
TULP4	-1.91999	0.014766
IDH3A	-1.26749	0.014784
44260	1.0173	0.014803
INS-IGF2	1.75731	0.014803
PSMG1	-1.17039	0.014803
ARID2	1.02139	0.014808
RNF26	-1.99757	0.01485
NPTX2	-2.83454	0.014901
ANKAR	1.02374	0.01491
ZNFX1	-1.61641	0.014999
TEAD4	1.0361	0.015015
SUGP2	-1.26385	0.015033
DEFB4A	-4.21169	0.015033
GPR82	-2.05322	0.015033
CSTF1	1.16019	0.015156
ERI2	-1.36771	0.015163
DHRS11	-1.67875	0.015227
ADNP	-1.93574	0.015262
SNORD37	1.03906	0.015262
TMEM64	-1.91161	0.01531
TMEM134	-2.04621	0.015336
TAGLN	1.48319	0.015361
CITED4	-1.09125	0.015374
C12orf76	-2.26499	0.015374
LEO1	-1.712	0.015385
LHX4	-1.68589	0.015394
YEATS4	-1.12832	0.015485
ANKS1A	-1.04135	0.015485
ITGBL1	1.28761	0.015512
EAF2	-1.71254	0.015527
INHBB	-2.02822	0.015609
ASMTL	1.48387	0.015611
ZNF274	1.1401	0.015611
CDKN2C	-1.74003	0.01563
RHCG	-2.68512	0.015664
SCARF1	2.14084	0.015684
GLT8D1	-1.02473	0.015688
GFRA3	-2.69052	0.015696
ETV5	-2.01653	0.015708
XKRX	-2.24386	0.015725
CYP4Z2P	-1.31484	0.015731
FAM212A	-1.23284	0.015741
DEDD	-2.67122	0.015741
ZNF112	-1.4606	0.015775
EGOT	1.146	0.015982
EXT1	-1.50742	0.016032
STX5	1.02976	0.01604
ST5	1.07297	0.016061
UBE2L6	1.30606	0.016145
CCDC85B	1.00596	0.016155
PIGR	3.95025	0.016191
ABHD10	-1.02095	0.016296
WDTC1	-1.08946	0.016339
MADD	1.83917	0.016414
PTPRC	1.04028	0.01649
EYA2	2.65932	0.016499
SNAP91	1.83469	0.016532
INTS10	-1.25222	0.016545
SPOPL	1.07311	0.016554
CAMK2D	1.10145	0.016556
MCTP1	-1.45973	0.016556
STX3	-1.54552	0.016556
GFRA2	1.00766	0.016613
SNORD121A	1.00762	0.016704
KLHL28	-1.74502	0.016726
PDE7A	-1.94865	0.016729
CTNNAL1	1.09811	0.01673
ZNF823	-1.28085	0.016835
DGCR8	-1.0408	0.016844
WDR36	-2.54261	0.016844
TUBG1	1.01783	0.016863
FEZ1	-1.26684	0.016886
LRRFIP1	-1.04806	0.016886
SLC39A3	-2.11787	0.016911
PTPN1	-1.14613	0.016916
GALNT18	-2.56402	0.016938
CCNB3	-1.32392	0.016999
MMP19	1.81795	0.016999
HYPK	-1.03931	0.017005
LAPTM5	-1.73388	0.017149
GPX2	-2.53994	0.017248
OTUB1	-1.54961	0.017266
NUDT1	-1.52682	0.017334
LMNB2	-1.08658	0.017335
GOLM1	2.32112	0.017353
ENTPD1	-1.28353	0.017358
DYRK3	1.05527	0.017401
TMEM42	-1.06278	0.017454
ZNF775	-2.34226	0.017495
COX8A	-2.27227	0.017495
SERPINA1	1.26502	0.017495
COQ5	-1.39904	0.017529
GRAMD4	-1.20656	0.017539
B3GAT3	-2.41537	0.017556
CCT6B	-1.63893	0.017579
DNAAF2	-1.62108	0.017731
ERCC6L2	-1.01407	0.017744
SIL1	-1.01235	0.017752
MSI2	-2.31403	0.017752
LDLRAD3	1.14149	0.01778
FMO9P	-2.30129	0.01778
PCID2	-1.02485	0.017839
FST	-1.22838	0.017849
CDK5RAP1	-1.37561	0.017849
CTBP1	1.07485	0.017856
PCYOX1	-1.07015	0.017919
RNF170	-1.25669	0.017924
LIPG	-1.41675	0.017944
TPTE2	1.49778	0.017982
COG7	-1.1636	0.017999
SIGLEC6	-1.84299	0.018007
PDZD2	1.09747	0.018055
AEBP2	1.33303	0.018081
EMC3	-1.07996	0.018081
TEPSIN	-1.06689	0.018081
JADE1	1.09674	0.018081
TRIM7	-1.4317	0.018081
DMRTA1	-1.35158	0.018081
MUT	1.54202	0.018113
SLC7A8	-1.3745	0.018115
AP3D1	-1.18416	0.018115
CDKN2C	1.15811	0.018217
RRP12	-3.22602	0.018284
CDCA5	-1.27822	0.018297
UBALD2	-1.88046	0.01831
CYB561A3	-1.61114	0.018334
FITM1	1.52061	0.01846
KRAS	-1.09579	0.018471
BIRC5	-1.79298	0.018471
CXADR	-2.42658	0.018507
POLR3G	-2.0385	0.018523
TCHHL1	-2.72788	0.018542
YTHDF1	-1.20211	0.018545
CCR5	1.11004	0.018545
NRP2	1.13828	0.018587
CA2	-2.00378	0.018697
SLURP1	-3.20683	0.018697
FANCD2	-1.20693	0.018709
TNNI2	2.29093	0.018711
KCNMA1	1.20663	0.01874
ZSWIM7	1.14735	0.018767
GLB1L	1.04794	0.018789
RBM5	-1.27072	0.018923
CARD8	-2.08282	0.019033
ACKR1	-2.09902	0.01908
GNB1L	-1.2326	0.019099
PDIA4	-2.28089	0.019159
SYNGAP1	1.08851	0.019187
RNASE6	-1.03651	0.019214
GEMIN8P4	-1.39204	0.019259
CDH3	-1.95596	0.01926
ZNF3	1.32657	0.019276
PNLDC1	-3.4971	0.019288
STAT3	-1.09333	0.019291
PTRH1	-1.62119	0.019326
SAAL1	-1.67344	0.019415
CYP4F22	-3.9853	0.019426
UACA	-1.73416	0.019536
FBXO27	-2.02574	0.019572
ITPKB	-1.24396	0.019589
RAP1A	-1.14476	0.019736
MZB1	-2.25285	0.019743
LAMC2	-1.47198	0.019802
ABI3	1.14012	0.019852
ITGA6	-1.26443	0.019886
BDH1	-2.40925	0.019951
PXYLP1	1.39119	0.01996
HTRA4	1.15877	0.020129
URB2	-1.59146	0.020141
BPGM	-1.62838	0.020141
LINC00930	1.62823	0.020188
GEM	2.00171	0.020194
RCCD1	-1.23355	0.020215
KCNN1	1.02113	0.020217
SUN3	-1.60515	0.020217
MPP2	1.38757	0.020313
EGLN2	-1.58621	0.020317
ANGEL1	-1.18585	0.020317
DPM2	-1.38465	0.020406
MIR924	-1.51901	0.020406
HIF1A	1.16143	0.020418
TP53AIP1	-1.77325	0.020426
NCAPH2	-1.57507	0.020511
LIG1	-1.69364	0.020517
ACOT8	1.10202	0.020531
SRCAP	1.23917	0.020531
RPP38	-1.99729	0.020569
BRD3	-1.94371	0.02057
POR	-1.92446	0.020581
DNASE1L2	-2.85332	0.020581
SEZ6L2	1.2175	0.020592
COX19	1.39316	0.020637
HYOU1	-1.28054	0.020638
CLIC5	-2.19974	0.020647
ISLR	1.74705	0.020685
NIPSNAP3B	1.4962	0.020701
CDCA4	-2.17053	0.020737
RPLP1	-1.47098	0.020797
ISCA1	-1.57206	0.020827
FASTK	-1.37161	0.020832
DRG2	-1.06463	0.020835
HDLBP	-1.30665	0.020888
PYCRL	-2.12905	0.020888
MBLAC1	-1.61491	0.020888
KPRP	-4.25875	0.020921
TSEN54	-1.66026	0.020943
DMD	2.42472	0.020943
S100A12	-3.2441	0.020967
PYCARD	-1.94857	0.020987
EMC7	-1.19743	0.020998
SYK	-1.54101	0.021025
IPP	-2.03296	0.021033
TEX264	-1.30407	0.021041
PCDHB3	1.49772	0.021085
ITGA6	-1.07065	0.021229
PWP2	-1.36415	0.021242
ARL8B	-1.45748	0.021242
TMEM55A	-1.23402	0.021391
CAPS2	1.14529	0.021422
TMEM116	-1.82101	0.021525
ANKRD29	-1.98753	0.021525
USP7	-1.69172	0.021558
KCNQ1	1.91206	0.021576
INSIG2	-1.41023	0.021603
LRP5	1.24269	0.021671
LAX1	-2.1899	0.021711
PYGB	-2.05881	0.021732
PPP1CA	-1.21728	0.021752
DSE	1.03965	0.021764
GLA	-1.51743	0.021764
PLOD2	1.26988	0.021832
JPH1	1.29351	0.021832
GMEB1	-2.61697	0.021869
SPATA33	-1.80217	0.02189
MYO6	-1.27253	0.021938
DHRS4	-2.07263	0.021938
AHNAK2	-1.72079	0.021976
NME6	-1.79629	0.022083
KIAA1804	-1.09845	0.022123
FSCN2	1.47072	0.022185
WNT3	-1.33565	0.022185
EFNA5	1.05472	0.022249
NUMA1	-2.31961	0.022288
EXOC3L4	1.94732	0.022343
SPRR2G	-3.35774	0.02239
DOLK	-1.91813	0.0224
AGMAT	1.70689	0.022519
HS1BP3	-2.19923	0.022554
KDM5B	-1.00861	0.022636
ATP8A2	1.07242	0.022644
MROH1	-1.78422	0.022669
FAM167A	-2.44586	0.022691
ADGRL1	-2.51662	0.022716
RANBP6	1.00347	0.022747
MTHFR	-1.06243	0.022755
NELL1	-1.71224	0.02276
AP2A2	-1.79342	0.02276
TAF1B	-1.65271	0.02276
WFDC12	-1.93865	0.02276
CAPN15	-2.10535	0.022766
FARSA	-1.7559	0.022769
WDHD1	1.03065	0.022769
NAGLU	-1.05298	0.022856
NR4A1	2.4733	0.022899
CBX4	-1.43047	0.022967
RDH12	-3.75764	0.02297
SH3BP1	-2.5683	0.02308
TXN	-1.2909	0.023087
ZFHX3	-1.80317	0.023087
C1GALT1C1	-1.103	0.02312
SDS	1.27941	0.023173
SERTAD3	-1.65933	0.023227
MCRS1	1.00056	0.023249
HMGB3	-1.61507	0.023265
MSMO1	-1.58532	0.02328
ARID2	-1.62681	0.023284
TYMP	2.03074	0.023367
SPRR2D	-3.44278	0.02353
POLR1B	-1.87235	0.023618
MIR769	-1.46479	0.02378
44257	-1.297	0.02382
EPN3	-1.89718	0.023895
MEST	2.04333	0.023956
CCDC138	-1.30005	0.023956
LIN37	-2.24751	0.023959
MYO1G	-1.76341	0.024
ZNF483	1.0267	0.024
NAXD	-1.88921	0.024102
SMOX	-1.46515	0.024102
ANKRD20A8P	1.18277	0.024143
TMEM169	-1.79809	0.024187
PEG10	1.40381	0.024187
DOCK7	-1.29342	0.024263
FSTL1	-1.42503	0.024282
RGL2	-1.19061	0.024393
LYPD6B	-2.62534	0.024437
RAE1	-2.3226	0.024574
IL32	1.23173	0.024588
PPY	-1.98535	0.024615
ARMCX6	-1.35628	0.024691
MAFG-AS1	-1.03668	0.024691
FYCO1	-1.19768	0.024781
NDUFA7	-1.27086	0.024824
NQO2	-1.31008	0.024883
OSBPL5	-2.66338	0.024892
ABCG2	1.33129	0.024904
FMC1	-2.62051	0.024996
C8orf44	-2.11979	0.02501
TBC1D7	-1.57808	0.025022
AADAC	-1.34336	0.025065
EHBP1	-1.00988	0.025101
RNF115	-1.01161	0.025202
SREBF1	-1.18309	0.025249
SPSB2	-1.07123	0.025249
SMAGP	-1.96159	0.025268
EGFL6	1.21317	0.025285
C9orf64	1.20327	0.025311
CD93	-1.36046	0.0254
TSSK4	-1.03442	0.025409
LNX2	-1.08818	0.02543
RHBDL2	-1.0502	0.025452
CPT2	-1.43289	0.025485
LAMB3	1.38471	0.025515
ANKRD52	-1.91183	0.025556
PDLIM3	1.96702	0.025704
SPCS2	1.06284	0.025859
DKFZP586I1420	-2.3583	0.025889
TTLL12	-1.2259	0.025918
RAB38	-1.31742	0.025928
COG8	1.00021	0.025939
FHDC1	-1.78631	0.025959
BIVM	-1.57537	0.025959
ALKBH2	-2.25854	0.025962
MIGA1	-1.34898	0.025984
TGFBRAP1	-1.0105	0.025984
SMAP1	-2.28093	0.025994
SLC35B2	-1.08548	0.026071
RPA4	-2.36225	0.026071
ZDHHC13	-1.73661	0.026094
GSPT2	-1.47247	0.026221
ACOT13	-1.14873	0.026221
PEX19	-1.17943	0.026235
IFT88	-1.22504	0.026247
CRACR2B	1.24717	0.026247
KRI1	1.09335	0.026304
MAEA	1.01444	0.026348
TFEB	-1.96177	0.026423
DIP2C	-1.24054	0.026425
CDO1	1.25049	0.026458
USP39	-1.81499	0.026458
LAMB3	-1.14627	0.026502
HYAL2	1.01515	0.026553
PRR14L	-1.25686	0.026625
TCTN3	-1.93292	0.026646
POLR2J	-1.57304	0.026722
FGF18	1.43434	0.026729
YBEY	-1.86184	0.026744
GPC1	-1.40805	0.026817
FCHO1	-1.91409	0.026981
SNORD114-2	1.35655	0.027133
SNX21	1.31788	0.027219
CBS	1.12358	0.027219
EEF1A2	1.06123	0.027219
PCDHB5	-1.87341	0.027237
GPAT4	1.04075	0.02724
CRISP1	2.19149	0.027266
GART	-1.55318	0.02727
KLHDC8B	-1.31815	0.02727
PTPRD	-1.0062	0.027302
HINT3	-1.84428	0.02732
SPRYD7	-1.76505	0.02732
PLA1A	1.96807	0.027326
ZNF444	-1.72669	0.027334
ITGAX	1.32801	0.027344
CMTM1	1.08136	0.027417
DUSP7	-1.69366	0.027503
UBA5	-1.1267	0.027524
CX3CR1	-1.6738	0.02755
ZDHHC18	-1.40306	0.027565
ME2	-1.48641	0.027571
TIMM17A	-1.07183	0.027584
ANKRD46	-2.18284	0.027649
SEMA4B	-1.11517	0.027775
NBN	1.01595	0.02778
NAIF1	-1.74613	0.027812
MPDU1	-2.4749	0.027835
RAB34	-1.20134	0.027875
MOCOS	-1.98428	0.027924
BUB3	-1.57804	0.027932
RPRD2	-1.79348	0.02799
MRPL2	-2.29763	0.028004
CPA3	-1.94957	0.028004
CLDND2	1.11732	0.028054
IL37	-1.908	0.028072
HSD11B1L	-1.88406	0.028094
POLR2L	-1.05745	0.028094
CKMT1B	-1.71013	0.028094
SLC25A24	-1.41848	0.028094
CMTM1	1.11162	0.028095
JMJD4	-1.90521	0.028131
BSPRY	-1.66054	0.028288
CBY1	-1.83897	0.028358
RAMP2-AS1	-1.11032	0.028379
PWWP2B	-1.36684	0.028432
TYW1	1.052	0.028443
GOLPH3L	-1.88313	0.028458
PKP2	1.88841	0.028511
CACNA1E	1.77024	0.028554
GNL3L	-1.26621	0.028554
CASP9	-2.09256	0.028584
ACAT2	-1.33149	0.028604
SENP8	-1.46561	0.028658
TUB	1.17614	0.028688
VHL	-2.13878	0.028688
FAM234A	-2.38327	0.028688
SFRP4	1.94782	0.028741
CA11	-1.9797	0.028741
GMNN	-2.24702	0.028759
NBL1	-1.22412	0.028875
IDE	-1.23465	0.028877
FNDC3A	1.09679	0.028899
MSH5	1.65205	0.02893
LMO7	1.41792	0.02893
TMEM62	-1.03982	0.028969
HAP1	-1.94998	0.028969
HIST1H4A	1.38523	0.029038
SLC26A5	-1.12363	0.029075
PATE2	-2.06594	0.029163
AMER2	-1.70302	0.029163
CCAR2	-1.5348	0.029188
PGM2	-1.71347	0.029201
DHPS	-1.0067	0.029401
FAM129B	-1.12161	0.029401
TAS1R3	-1.17853	0.02941
ARID5A	1.79942	0.029418
GPRC5D	-2.06176	0.02949
USP2	-2.81939	0.029538
SLC43A3	-2.06991	0.029567
NELFB	-1.5025	0.029681
IRX1	1.06228	0.029714
FASTKD1	-1.68535	0.02974
TAS2R13	1.26607	0.029746
RAD9A	-1.84629	0.029746
TACC3	-1.00866	0.029751
AES	1.59519	0.029769
DECR2	-1.78896	0.029844
WDR53	-1.09026	0.029889
SCD	-1.07174	0.029898
ACY1	-2.35763	0.029925
PUSL1	-1.74987	0.029925
SPECC1	-1.89688	0.030029
KLHL7	1.40421	0.030046
ZNF3	1.08018	0.030138
HR	-2.56539	0.030162
CYP27B1	-1.11621	0.030181
GSTA4	-1.59635	0.030182
COPS4	-2.04125	0.03019
PARP6	-1.61673	0.030351
FADS1	-2.48104	0.030366
PTPN18	1.20891	0.030369
EXOC2	-1.45279	0.030452
NOC4L	-2.07135	0.030452
ARL5A	-1.27913	0.030464
RPL39L	-1.77403	0.030549
PRKCH	-1.27342	0.030553
MEIS3	-1.27494	0.030701
ANKRD16	-1.84163	0.030757
GSS	-1.05489	0.030758
GJC1	1.08065	0.030802
COPZ1	-1.57169	0.030866
MED24	-3.35064	0.030967
DENND5B	-1.89846	0.030972
STXBP6	1.0438	0.03107
NKAPL	1.11894	0.031101
CRAMP1	-2.08934	0.031263
INF2	1.27054	0.031284
TBC1D2B	-1.77604	0.031284
ASB3	-1.8433	0.031284
CA12	-1.2132	0.031286
LMLN	-2.05516	0.031288
RUFY1	-2.1586	0.031308
CYB561D2	-1.34057	0.031336
FAM171A1	-1.94748	0.031375
CHKB-AS1	-1.8805	0.031498
TMEM254	-1.50195	0.031561
ARAF	1.00108	0.031561
IL15RA	1.53879	0.031646
TUBGCP3	-1.02168	0.031704
LEAP2	-1.40921	0.031704
ARHGAP28	-1.82203	0.03175
DUSP18	-1.14874	0.031851
DEGS2	-2.76523	0.03187
RERE	-2.1672	0.03187
ERVMER34-1	-1.95329	0.03187
NUDT16L1	-1.30905	0.031989
MYBPC2	2.22737	0.032068
MIGA2	-1.69571	0.032073
TEX101	-2.53175	0.032089
TAS2R50	1.64594	0.032089
MYD88	-1.5189	0.032097
PDPN	1.15818	0.032155
MXRA7	1.39371	0.032174
DGKG	-1.91205	0.032174
RELL1	-1.68128	0.032179
CKS2	-1.01618	0.032221
TGM2	1.69467	0.032471
HID1	1.22137	0.032493
DOK3	1.72012	0.032633
KDM3A	-1.49061	0.032646
TTLL4	-1.83959	0.032689
TCTN3	-2.03018	0.032689
SPTSSA	-1.96867	0.032707
MYL9	1.28995	0.032829
ZFP30	-1.10885	0.032829
GPM6B	-1.01588	0.032829
GOLGA8A	-1.23064	0.032872
LINGO1	-1.91546	0.032901
RPS6KA2	1.08132	0.03292
JAG2	1.55275	0.032929
NUDCD2	-1.41995	0.033029
FBXO25	-1.94195	0.033029
MIR597	-1.58747	0.033041
CD151	-1.65568	0.033051
ASPRV1	-4.0409	0.033164
CXorf40B	-1.34099	0.033173
RARB	1.27548	0.033192
RSPH1	1.14554	0.033213
EXOSC5	-1.37568	0.033377
CECR1	-1.25665	0.033434
NPHP1	1.03348	0.033457
KLHL12	-1.58191	0.033525
BBS10	1.1472	0.033564
SNORA52	1.5454	0.033723
SOX7	-1.9557	0.033757
CENPT	-1.68836	0.033759
TMEM179B	-1.4185	0.033785
ANKHD1-EIF4EBP3	-2.26529	0.033856
RMDN2	-1.58944	0.033856
MDK	2.57522	0.03397
DUS3L	-2.28712	0.03407
SRD5A1	-1.89574	0.034124
GSAP	1.05918	0.034149
ODF3B	1.49315	0.034149
TYR	-2.15982	0.034149
C5orf22	1.09307	0.034192
ENPP5	1.2895	0.034279
ITPKA	1.41026	0.034347
SMPD1	-1.37027	0.034347
MARVELD3	-1.96906	0.034471
DPP7	1.29895	0.034483
CHCHD10	-1.14162	0.0345
GRTP1	-1.90964	0.034521
TMEM107	1.20871	0.034531
GEMIN4	-1.57316	0.0346
THEM5	-2.54172	0.034611
SIRT6	-2.42554	0.034695
PTTG1IP	1.02133	0.034731
OSER1	-1.16354	0.034848
DTNBP1	-2.17151	0.034949
DEPDC1B	-1.57678	0.034997
BTLA	1.1425	0.034998
DNAJC5G	1.92977	0.035009
MAP4	-1.0989	0.035031
PLPPR2	-1.36789	0.035097
ATG4A	-1.64301	0.035139
SNORD113-5	1.37008	0.035149
GPC3	-2.10936	0.035176
CXCL2	1.35165	0.03518
TDO2	-2.34399	0.03518
TBC1D22B	-1.46758	0.035194
TMEM70	-1.52112	0.035272
KLHL9	-1.24531	0.035357
TTC5	-1.96451	0.035383
PLCE1	1.24719	0.035412
COMMD9	-1.83912	0.035412
LRPAP1	-1.28709	0.035417
OFD1	-1.10235	0.035474
C1QTNF3	1.89228	0.035503
PYY	1.2833	0.035512
NLRP2	-1.72455	0.035543
LIPC	-1.43548	0.035619
RFC1	-1.37148	0.035619
CMAS	-1.05086	0.035619
COL6A2	1.16399	0.03565
TGS1	-1.27664	0.035733
MPP7	-1.13469	0.035733
FAM192A	-1.66241	0.035771
HSH2D	-2.09953	0.035814
OVOL1	-1.90317	0.035814
TMEM110	-2.12695	0.035814
DMKN	-2.63897	0.035851
CLPX	-1.60297	0.035882
SUPT5H	-1.12082	0.035907
DSC1	-3.26812	0.03607
MIR221	-2.42024	0.03607
HOXC5	-1.10236	0.03607
GNPTG	-1.2961	0.036082
ZUFSP	-1.21198	0.036237
HNMT	-1.04522	0.036253
ARHGAP32	-1.83072	0.036288
DMKN	-2.88674	0.036341
PHYH	-1.61818	0.036377
KLF13	-1.02862	0.036433
IGFBP3	-1.03101	0.036521
RDH13	-1.01099	0.036574
MRPL11	-2.03212	0.036701
DOLPP1	-1.18754	0.036701
TRIM35	-1.95928	0.03675
TBC1D31	-1.85914	0.03675
PRKAA1	-1.86634	0.03675
ARAP2	-2.03637	0.036757
MID2	-1.45556	0.036828
TPM2	2.14574	0.036835
KCNRG	-2.12411	0.036849
RNF10	-1.20966	0.036936
TUBGCP5	-1.36531	0.036949
MCM7	-1.63498	0.037015
MELK	-1.21805	0.037076
UBE2G1	-2.28577	0.037232
TRERF1	-2.15673	0.037233
CELSR2	-1.79283	0.037308
ASF1B	-1.02587	0.037478
ZNF16	-1.56974	0.037495
PCK2	-1.63619	0.03757
ACY3	-1.63907	0.037582
MAP2	-1.86871	0.037582
GINS4	-2.18113	0.037612
MAPK8IP2	-1.7056	0.037645
RAPGEF5	-1.61943	0.037756
XKR8	-2.23785	0.037756
SLC25A3	1.72473	0.037912
OAS1	-1.33611	0.037989
MIR1183	1.09435	0.038016
CD320	-2.48549	0.038049
SLC39A11	-1.41715	0.038052
NOP9	-1.32683	0.038089
IER5L	-1.68961	0.038089
CHEK2	-1.29757	0.038203
SDCBP2	-2.14828	0.038238
METTL13	-1.74872	0.03834
KLC3	-2.127	0.038344
RFXANK	1.13614	0.038362
P2RY13	1.48317	0.03842
AGTRAP	-1.68737	0.038445
CASD1	-1.51486	0.038493
FAM25C	-2.26625	0.038493
TP53I3	1.0957	0.038503
TXNDC16	1.58588	0.038559
G6PD	-2.1502	0.038611
PDLIM7	1.21534	0.038694
POLD2	-2.79505	0.038828
SUPT4H1	-1.91874	0.038848
TGM5	-2.39517	0.03885
RPP38	-1.07777	0.038947
CHODL	-1.07254	0.039004
SNAI3	-1.30454	0.039004
SNAP29	-1.0474	0.039015
HOXC4	1.34775	0.039015
CHRFAM7A	1.55958	0.039045
CSMD2	1.18426	0.039045
ALKBH3	-1.82764	0.039053
ST8SIA6	-1.44766	0.039053
TPRXL	-2.03041	0.039085
JUP	-1.0828	0.039202
PRKCB	-1.09175	0.039228
TCP10L	-1.03723	0.03925
HOXD1	-2.03524	0.03931
ANXA9	-1.58973	0.039327
COX16	-1.1461	0.039518
TRAF4	1.00987	0.039585
MRPL39	-2.25232	0.039585
VPS72	-2.11123	0.039666
PDSS1	-1.43564	0.039726
MPV17L2	-2.30058	0.039927
U2AF1L4	1.22654	0.04
RAB23	1.10345	0.04
TAB3	-1.81385	0.040003
BMP6	-1.11363	0.040054
ZC2HC1A	-1.63465	0.040217
UCKL1	-1.50067	0.040372
ZNF204P	1.36804	0.040388
ZNF45	-1.71	0.040459
FTCD	2.06885	0.040617
CHRDL2	-1.87862	0.04062
ALOX12	-1.34137	0.040722
HTT	-1.96095	0.04073
SLC16A13	-1.28815	0.04073
AATK	1.16984	0.040737
ASAP1	-1.16827	0.040783
MICALCL	-1.14439	0.040883
STON1	-2.57892	0.040898
XPR1	-1.07718	0.040982
FABP5	-1.58939	0.040985
MAOB	-1.35035	0.040986
FLG2	-4.18367	0.041049
HMGCLL1	1.19123	0.041128
KIAA0232	-1.4908	0.041176
CCDC3	-2.13073	0.041199
PPL	-1.86001	0.04138
CHRNB4	-1.02846	0.041451
SERPINB2	-2.43884	0.041505
CNTFR	1.53934	0.041531
FKBPL	-1.53332	0.041536
CCDC117	-1.67019	0.041564
PDE10A	1.13348	0.041578
BRPF1	-1.49212	0.041743
FETUB	-1.79093	0.04176
SCYL1	-1.82906	0.041767
AAR2	-2.18364	0.04178
CRELD2	-1.2751	0.041877
MASP1	-3.07807	0.04199
ACAA2	-1.13842	0.042028
KCNE5	-1.31348	0.042142
TRIM55	-1.88704	0.04233
CATSPER2	-1.17058	0.042344
ZNF335	-1.78439	0.042381
EXTL2	-1.74283	0.042421
ADGRG1	-1.84858	0.042466
UFSP1	-2.05291	0.042499
DSC1	-3.61859	0.04251
MKNK1	-1.40492	0.042637
DPH2	-1.56513	0.042667
NNMT	1.769	0.042788
ZNF584	-2.01038	0.042828
DENND1A	-1.74236	0.04288
DMGDH	-1.07091	0.042929
RUNX1	1.52402	0.042968
OR2A9P	-1.15382	0.042995
NOB1	-1.47595	0.04302
PALM2	1.22031	0.043045
ZBP1	-1.62677	0.043179
PSORS1C2	-2.47387	0.043208
KYAT3	-1.18172	0.043214
TSGA10	-1.50116	0.043214
SNCG	1.22111	0.043277
LOR	-2.56681	0.043305
LGALS9	1.05634	0.043354
CALML4	-1.61857	0.043397
FBXO28	-1.17964	0.043443
[truncated: 131 more rows]
